# Supplementary material for: Pseudomonas aeruginosa supports the survival of Prevotella melaninogenica in a cystic fibrosis lung polymicrobial community through metabolic cross-feeding
Source: mBio. 2025 Sep 12;16(10):e01594-25. doi: 10.1128/mbio.01594-25 (PMC12506151; doi:10.1128/mbio.01594-25)
Supplement: Table S3 — Metabolic model of P. melaninogenica on mucin components. [file mbio.01594-25-s0004.xlsx]

## Sheet: ModelCompounds
id	name	formula	charge	inchikey	smiles	deltag	kegg id	ms id
cpd00001_c0	H2O [c0]	H2O	0	XLYOFNOQVPJJNP-UHFFFAOYSA-N	O	-56.687	C00001	cpd00001
cpd00001_e0	H2O [e0]	H2O	0	XLYOFNOQVPJJNP-UHFFFAOYSA-N	O	-56.687	C00001	cpd00001
cpd00002_c0	ATP [c0]	C10H13N5O13P3	-3	ZKHQWZAMYRWXGA-KQYNXXCUSA-K	Nc1ncnc2c1ncn2C1OC(COP(-O)([O-])OP(-O)(O)OP(-O)([O-])[O-])C(O)C1O	-673.85	C00002	cpd00002
cpd00003_c0	NAD [c0]	C21H26N7O14P2	-1	BAWFJGJZGIEFAR-NNYOXOHSSA-M	N-C([O-])c1ccc[n+](C2OC(COP(-O)(O)OP(-O)([O-])OCC3OC(n4cnc5c(N)ncnc54)C(O)C3O)C(O)C2O)c1	-529.59	C00003	cpd00003
cpd00004_c0	NADH [c0]	C21H27N7O14P2	-2	BOPGDPNILDQYTO-NNYOXOHSSA-L	N-C([O-])C1-CN(C2OC(COP(-O)([O-])OP(-O)(O)OCC3OC(n4cnc5c(N)ncnc54)C(O)C3O)C(O)C2O)C-CC1	-524.32	C00004	cpd00004
cpd00005_c0	NADPH [c0]	C21H26N7O17P3	-4	ACFIXJIJDZMPPO-NNYOXOHSSA-J	N-C([O-])C1-CN(C2OC(COP(-O)([O-])OP(-O)(O)OCC3OC(n4cnc5c(N)ncnc54)C(OP(-O)([O-])[O-])C3O)C(O)C2O)C-CC1	-736.82	C00005	cpd00005
cpd00006_c0	NADP [c0]	C21H25N7O17P3	-3	XJLXINKUBYWONI-NNYOXOHSSA-K	N-C([O-])c1ccc[n+](C2OC(COP(-O)(O)OP(-O)([O-])OCC3OC(n4cnc5c(N)ncnc54)C(OP(-O)([O-])[O-])C3O)C(O)C2O)c1	-742.09	C00006	cpd00006
cpd00007_c0	O2 [c0]	O2	0	MYMOFIZGZYHOMD-UHFFFAOYSA-N	O-O	3.9197	C00007	cpd00007
cpd00007_e0	O2 [e0]	O2	0	MYMOFIZGZYHOMD-UHFFFAOYSA-N	O-O	3.9197	C00007	cpd00007
cpd00008_c0	ADP [c0]	C10H13N5O10P2	-2	XTWYTFMLZFPYCI-KQYNXXCUSA-L	Nc1ncnc2c1ncn2C1OC(COP(-O)(O)OP(-O)([O-])[O-])C(O)C1O	-465.85	C00008	cpd00008
cpd00009_c0	Phosphate [c0]	HO4P	-2	NBIIXXVUZAFLBC-UHFFFAOYSA-L	O-P([O-])([O-])O	-261.974	C00009	cpd00009
cpd00009_e0	Phosphate [e0]	HO4P	-2	NBIIXXVUZAFLBC-UHFFFAOYSA-L	O-P([O-])([O-])O	-261.974	C00009	cpd00009
cpd00010_c0	CoA [c0]	C21H32N7O16P3S	-4	RGJOEKWQDUBAIZ-IBOSZNHHSA-J	CC(C)(COP(-O)(O)OP(-O)(O)OCC1OC(n2cnc3c(N)ncnc32)C(O)C1OP(-O)([O-])[O-])C(O)C([O-])-NCCC([O-])-NCCS	-751.994	C00010	cpd00010
cpd00011_c0	CO2 [c0]	CO2	0	CURLTUGMZLYLDI-UHFFFAOYSA-N	O-C-O	-92.26	C00011	cpd00011
cpd00011_e0	CO2 [e0]	CO2	0	CURLTUGMZLYLDI-UHFFFAOYSA-N	O-C-O	-92.26	C00011	cpd00011
cpd00012_c0	PPi [c0]	HO7P2	-3	XPPKVPWEQAFLFU-UHFFFAOYSA-L	O-P([O-])([O-])OP(-O)(O)O	-480.93	C00013	cpd00012
cpd00013_c0	NH3 [c0]	H4N	1	QGZKDVFQNNGYKY-UHFFFAOYSA-O	[NH4+]	-18.97	C00014	cpd00013
cpd00013_e0	NH3 [e0]	H4N	1	QGZKDVFQNNGYKY-UHFFFAOYSA-O	[NH4+]	-18.97	C00014	cpd00013
cpd00014_c0	UDP [c0]	C9H12N2O12P2	-2	XCCTYIAWTASOJW-XVFCMESISA-L	O-c1nc([O-])ccn1C1OC(COP(-O)(O)OP(-O)([O-])O)C(O)C1O	-605.77	C00015	cpd00014
cpd00015_c0	FAD [c0]	C27H30N9O15P2	-3	IMGVNJNCCGXBHD-UYBVJOGSSA-K	Cc1cc2nc3c([O-])nc(-O)nc-3n(CC(O)C(O)C(O)COP(-O)([O-])OP(-O)([O-])OCC3OC([n+]4c[nH]c5c(N)ncnc54)C(O)C3O)c2cc1C	-515.07	C00016	cpd00015
cpd00016_c0	Pyridoxal phosphate [c0]	C8H8NO6P	-2	NGVDGCNFYWLIFO-UHFFFAOYSA-L	Cc1ncc(COP(-O)([O-])O)c(C-O)c1[O-]	-272	C00018	cpd00016
cpd00017_c0	S-Adenosyl-L-methionine [c0]	C15H23N6O5S	1	MEFKEPWMEQBLKI-AIRLBKTGSA-O	C[S+](CCC(N)C(-O)O)CC1OC(n2cnc3c(N)ncnc32)C(O)C1O	-66.63	C00019	cpd00017
cpd00018_c0	AMP [c0]	C10H12N5O7P	-2	UDMBCSSLTHHNCD-KQYNXXCUSA-L	Nc1ncnc2c1ncn2C1OC(COP(-O)([O-])[O-])C(O)C1O	-257.85	C00020	cpd00018
cpd00019_c0	S-Adenosyl-homocysteine [c0]	C14H20N6O5S	0	ZJUKTBDSGOFHSH-WFMPWKQPSA-N	Nc1ncnc2c1ncn2C1OC(CSCCC(N)C(-O)O)C(O)C1O	-76.11	C00021	cpd00019
cpd00020_c0	Pyruvate [c0]	C3H3O3	-1	LCTONWCANYUPML-UHFFFAOYSA-M	CC(-O)C(-O)[O-]	-112.69	C00022	cpd00020
cpd00020_e0	Pyruvate [e0]	C3H3O3	-1	LCTONWCANYUPML-UHFFFAOYSA-M	CC(-O)C(-O)[O-]	-112.69	C00022	cpd00020
cpd00022_c0	Acetyl-CoA [c0]	C23H34N7O17P3S	-4	ZSLZBFCDCINBPY-ZSJPKINUSA-J	CC(-O)SCCN-C([O-])CCN-C([O-])C(O)C(C)(C)COP(-O)(O)OP(-O)(O)OCC1OC(n2cnc3c(N)ncnc32)C(O)C1OP(-O)([O-])[O-]	-785.83	C00024	cpd00022
cpd00023_c0	L-Glutamate [c0]	C5H8NO4	-1	WHUUTDBJXJRKMK-VKHMYHEASA-M	NC(CCC(-O)[O-])C(-O)O	-164.13	C00025	cpd00023
cpd00024_c0	2-Oxoglutarate [c0]	C5H4O5	-2	KPGXRSRHYNQIFN-UHFFFAOYSA-L	O-C([O-])CCC(-O)C(-O)[O-]	-188.9	C00026	cpd00024
cpd00025_c0	H2O2 [c0]	H2O2	0	MHAJPDPJQMAIIY-UHFFFAOYSA-N	OO	-32.05	C00027	cpd00025
cpd00026_c0	UDP-glucose [c0]	C15H22N2O17P2	-2	HSCJRCZFDFQWRP-JZMIEXBBSA-L	O-c1nc([O-])ccn1C1OC(COP(-O)([O-])OP(-O)(O)OC2OC(CO)C(O)C(O)C2O)C(O)C1O	-762.55	C00029	cpd00026
cpd00027_c0	D-Glucose [c0]	C6H12O6	0	WQZGKKKJIJFFOK-DVKNGEFBSA-N	OCC1OC(O)C(O)C(O)C1O	-218.28	C00031	cpd00027
cpd00028_c0	Heme [c0]	C34H30FeN4O4	-2	KABFMIBPWCXCRK-RGGAHWMASA-J	C-Cc1c(C)c2cc3[n-]c(cc4nc(cc5nc(cc1[n-]2)c(C)c5CCC(-O)[O-])c(CCC(-O)[O-])c4C)c(C)c3C-C.[Fe+2]		C00032	cpd00028
cpd00028_e0	Heme [e0]	C34H30FeN4O4	-2	KABFMIBPWCXCRK-RGGAHWMASA-J	C-Cc1c(C)c2cc3[n-]c(cc4nc(cc5nc(cc1[n-]2)c(C)c5CCC(-O)[O-])c(CCC(-O)[O-])c4C)c(C)c3C-C.[Fe+2]		C00032	cpd00028
cpd00029_c0	Acetate [c0]	C2H3O2	-1	QTBSBXVTEAMEQO-UHFFFAOYSA-M	CC(-O)[O-]	-88.29	C00033	cpd00029
cpd00029_e0	Acetate [e0]	C2H3O2	-1	QTBSBXVTEAMEQO-UHFFFAOYSA-M	CC(-O)[O-]	-88.29	C00033	cpd00029
cpd00030_c0	Mn2+ [c0]	Mn	2	PWHULOQIROXLJO-UHFFFAOYSA-N	[Mn]		C00034	cpd00030
cpd00030_e0	Mn2+ [e0]	Mn	2	PWHULOQIROXLJO-UHFFFAOYSA-N	[Mn]		C00034	cpd00030
cpd00031_c0	GDP [c0]	C10H13N5O11P2	-2	QGWNDRXFNXRZMB-UUOKFMHZSA-L	N-c1nc([O-])c2ncn(C3OC(COP(-O)(O)OP(-O)([O-])O)C(O)C3O)c2[nH]1	-516.3	C00035	cpd00031
cpd00032_c0	Oxaloacetate [c0]	C4H2O5	-2	KHPXUQMNIQBQEV-UHFFFAOYSA-L	O-C([O-])CC(-O)C(-O)[O-]	-190.52	C00036	cpd00032
cpd00033_c0	Glycine [c0]	C2H5NO2	0	DHMQDGOQFOQNFH-UHFFFAOYSA-N	NCC(-O)O	-87.73	C00037	cpd00033
cpd00033_e0	Glycine [e0]	C2H5NO2	0	DHMQDGOQFOQNFH-UHFFFAOYSA-N	NCC(-O)O	-87.73	C00037	cpd00033
cpd00034_c0	Zn2+ [c0]	Zn	2	PTFCDOFLOPIGGS-UHFFFAOYSA-N	[Zn+2]		C00038	cpd00034
cpd00034_e0	Zn2+ [e0]	Zn	2	PTFCDOFLOPIGGS-UHFFFAOYSA-N	[Zn+2]		C00038	cpd00034
cpd00035_c0	L-Alanine [c0]	C3H7NO2	0	QNAYBMKLOCPYGJ-REOHCLBHSA-N	CC(N)C(-O)O	-87.92	C00041	cpd00035
cpd00036_c0	Succinate [c0]	C4H4O4	-2	KDYFGRWQOYBRFD-UHFFFAOYSA-L	O-C([O-])CCC(-O)[O-]	-162.96	C00042	cpd00036
cpd00036_e0	Succinate [e0]	C4H4O4	-2	KDYFGRWQOYBRFD-UHFFFAOYSA-L	O-C([O-])CCC(-O)[O-]	-162.96	C00042	cpd00036
cpd00037_c0	UDP-N-acetylglucosamine [c0]	C17H25N3O17P2	-2	LFTYTUAZOPRMMI-CFRASDGPSA-L	CC([O-])-NC1C(OP(-O)(O)OP(-O)(O)OCC2OC(n3ccc([O-])nc3-O)C(O)C2O)OC(CO)C(O)C1O	-756.9	C00043	cpd00037
cpd00038_c0	GTP [c0]	C10H13N5O14P3	-3	XKMLYUALXHKNFT-UUOKFMHZSA-K	N-c1nc([O-])c2ncn(C3OC(COP(-O)(O)OP(-O)(O)OP(-O)([O-])[O-])C(O)C3O)c2[nH]1	-724.3	C00044	cpd00038
cpd00039_c0	L-Lysine [c0]	C6H15N2O2	1	KDXKERNSBIXSRK-YFKPBYRVSA-O	NC(CCCC[NH3+])C(-O)O	-84.04	C00047	cpd00039
cpd00039_e0	L-Lysine [e0]	C6H15N2O2	1	KDXKERNSBIXSRK-YFKPBYRVSA-O	NC(CCCC[NH3+])C(-O)O	-84.04	C00047	cpd00039
cpd00040_c0	Glyoxalate [c0]	C2HO3	-1	HHLFWLYXYJOTON-UHFFFAOYSA-M	O-CC(-O)[O-]	-111.04	C00048	cpd00040
cpd00041_c0	L-Aspartate [c0]	C4H6NO4	-1	CKLJMWTZIZZHCS-REOHCLBHSA-M	NC(CC(-O)[O-])C(-O)O	-165.75	C00049	cpd00041
cpd00042_c0	GSH [c0]	C10H16N3O6S	-1	RWSXRVCMGQZWBV-WDSKDSINSA-M	NC(CCC([O-])-NC(CS)C(O)-NCC(-O)O)C(-O)O	-220.954	C00051	cpd00042
cpd00043_c0	UDP-galactose [c0]	C15H22N2O17P2	-2	HSCJRCZFDFQWRP-LNYDKVEPSA-L	O-c1nc([O-])ccn1C1OC(COP(-O)([O-])OP(-O)(O)OC2OC(CO)C(O)C(O)C2O)C(O)C1O	-762.55	C00052	cpd00043
cpd00044_c0	3-phosphoadenylylsulfate [c0]	C10H11N5O13P2S	-4	GACDQMDRPRGCTN-KQYNXXCUSA-J	Nc1ncnc2c1ncn2C1OC(COP(-O)([O-])OS(-O)(-O)[O-])C(OP(-O)([O-])[O-])C1O	-580.35	C00053	cpd00044
cpd00045_c0	Adenosine 3-5-bisphosphate [c0]	C10H11N5O10P2	-4	WHTCPDAXWFLDIH-KQYNXXCUSA-J	Nc1ncnc2c1ncn2C1OC(COP(-O)([O-])[O-])C(OP(-O)([O-])[O-])C1O	-470.35	C00054	cpd00045
cpd00046_c0	CMP [c0]	C9H12N3O8P	-2	IERHLVCPSMICTF-XVFCMESISA-L	N-c1ccn(C2OC(COP(-O)([O-])O)C(O)C2O)c([O-])n1	-345.38	C00055	cpd00046
cpd00047_c0	Formate [c0]	CHO2	-1	BDAGIHXWWSANSR-UHFFFAOYSA-M	O-C[O-]	-83.9	C00058	cpd00047
cpd00047_e0	Formate [e0]	CHO2	-1	BDAGIHXWWSANSR-UHFFFAOYSA-M	O-C[O-]	-83.9	C00058	cpd00047
cpd00048_c0	Sulfate [c0]	O4S	-2	QAOWNCQODCNURD-UHFFFAOYSA-L	O-S(-O)([O-])[O-]	-177.97	C00059	cpd00048
cpd00048_e0	Sulfate [e0]	O4S	-2	QAOWNCQODCNURD-UHFFFAOYSA-L	O-S(-O)([O-])[O-]	-177.97	C00059	cpd00048
cpd00050_c0	FMN [c0]	C17H18N4O9P	-3	ANKZYBDXHMZBDK-SCRDCRAPSA-K	Cc1cc2nc3c([O-])nc(-O)[nH]c3[n+](CC(O)C(O)C(O)COP(-O)([O-])[O-])c2cc1C	-323.22	C00061	cpd00050
cpd00051_c0	L-Arginine [c0]	C6H15N4O2	1	ODKSFYDXXFIFQN-BYPYZUCNSA-O	N-C(N)NCCCC([NH3+])C(-O)O	-73.77	C00062	cpd00051
cpd00051_e0	L-Arginine [e0]	C6H15N4O2	1	ODKSFYDXXFIFQN-BYPYZUCNSA-O	N-C(N)NCCCC([NH3+])C(-O)O	-73.77	C00062	cpd00051
cpd00052_c0	CTP [c0]	C9H13N3O14P3	-3	PCDQPRRSZKQHHS-XVFCMESISA-K	N-c1ccn(C2OC(COP(-O)(O)OP(-O)(O)OP(-O)([O-])[O-])C(O)C2O)c([O-])n1	-761.38	C00063	cpd00052
cpd00053_c0	L-Glutamine [c0]	C5H10N2O3	0	ZDXPYRJPNDTMRX-VKHMYHEASA-N	N-C(O)CCC(N)C(-O)O	-121.69	C00064	cpd00053
cpd00053_e0	L-Glutamine [e0]	C5H10N2O3	0	ZDXPYRJPNDTMRX-VKHMYHEASA-N	N-C(O)CCC(N)C(-O)O	-121.69	C00064	cpd00053
cpd00054_c0	L-Serine [c0]	C3H7NO3	0	MTCFGRXMJLQNBG-REOHCLBHSA-N	NC(CO)C(-O)O	-124.15	C00065	cpd00054
cpd00055_c0	Formaldehyde [c0]	CH2O	0	WSFSSNUMVMOOMR-UHFFFAOYSA-N	C-O	-31.2	C00067	cpd00055
cpd00056_c0	TPP [c0]	C12H17N4O7P2S	-1	AYEKOFBPNLCAJY-UHFFFAOYSA-M	Cc1ncc(C[n+]2csc(CCOP(-O)([O-])OP(-O)([O-])O)c2C)c(-N)[nH]1	-368.32	C00068	cpd00056
cpd00058_c0	Cu2+ [c0]	Cu	2	JPVYNHNXODAKFH-UHFFFAOYSA-N	[Cu+2]		C00070	cpd00058
cpd00058_e0	Cu2+ [e0]	Cu	2	JPVYNHNXODAKFH-UHFFFAOYSA-N	[Cu+2]		C00070	cpd00058
cpd00060_c0	L-Methionine [c0]	C5H11NO2S	0	FFEARJCKVFRZRR-BYPYZUCNSA-N	CSCCC(N)C(-O)O	-75.91	C00073	cpd00060
cpd00060_e0	L-Methionine [e0]	C5H11NO2S	0	FFEARJCKVFRZRR-BYPYZUCNSA-N	CSCCC(N)C(-O)O	-75.91	C00073	cpd00060
cpd00061_c0	Phosphoenolpyruvate [c0]	C3H2O6P	-3	DTBNBXWJWCWCIK-UHFFFAOYSA-K	C-C(OP(-O)([O-])[O-])C(-O)[O-]	-316.08	C00074	cpd00061
cpd00062_c0	UTP [c0]	C9H12N2O15P3	-3	PGAVKCOVUIYSFO-XVFCMESISA-K	O-c1nc([O-])ccn1C1OC(COP(-O)(O)OP(-O)(O)OP(-O)([O-])[O-])C(O)C1O	-813.77	C00075	cpd00062
cpd00063_c0	Ca2+ [c0]	Ca	2	BHPQYMZQTOCNFJ-UHFFFAOYSA-N	[Ca+2]		C00076	cpd00063
cpd00063_e0	Ca2+ [e0]	Ca	2	BHPQYMZQTOCNFJ-UHFFFAOYSA-N	[Ca+2]		C00076	cpd00063
cpd00065_c0	L-Tryptophan [c0]	C11H12N2O2	0	QIVBCDIJIAJPQS-VIFPVBQESA-N	NC(Cc1c[nH]c2ccccc12)C(-O)O	-25	C00078	cpd00065
cpd00065_e0	L-Tryptophan [e0]	C11H12N2O2	0	QIVBCDIJIAJPQS-VIFPVBQESA-N	NC(Cc1c[nH]c2ccccc12)C(-O)O	-25	C00078	cpd00065
cpd00066_c0	L-Phenylalanine [c0]	C9H11NO2	0	COLNVLDHVKWLRT-QMMMGPOBSA-N	NC(Cc1ccccc1)C(-O)O	-51.05	C00079	cpd00066
cpd00067_c0	H+ [c0]	H	1	GPRLSGONYQIRFK-UHFFFAOYSA-N	[H+]	-9.53	C00080	cpd00067
cpd00067_e0	H+ [e0]	H	1	GPRLSGONYQIRFK-UHFFFAOYSA-N	[H+]	-9.53	C00080	cpd00067
cpd00068_c0	ITP [c0]	C10H12N4O14P3	-3	HAEJPQIATWHALX-KQYNXXCUSA-K	O-P([O-])([O-])OP(-O)(O)OP(-O)(O)OCC1OC(n2cnc3c([O-])ncnc32)C(O)C1O	-729.58	C00081	cpd00068
cpd00069_c0	L-Tyrosine [c0]	C9H11NO3	0	OUYCCCASQSFEME-QMMMGPOBSA-N	NC(Cc1ccc(O)cc1)C(-O)O	-90.53	C00082	cpd00069
cpd00070_c0	Malonyl-CoA [c0]	C24H33N7O19P3S	-5	LTYOQGRJFJAKNA-DVVLENMVSA-I	CC(C)(COP(-O)(O)OP(-O)(O)OCC1OC(n2cnc3c(N)ncnc32)C(O)C1OP(-O)([O-])[O-])C(O)C([O-])-NCCC([O-])-NCCSC(-O)CC(-O)[O-]	-863.66	C00083	cpd00070
cpd00071_c0	Acetaldehyde [c0]	C2H4O	0	IKHGUXGNUITLKF-UHFFFAOYSA-N	CC-O	-33.4	C00084	cpd00071
cpd00071_e0	Acetaldehyde [e0]	C2H4O	0	IKHGUXGNUITLKF-UHFFFAOYSA-N	CC-O	-33.4	C00084	cpd00071
cpd00072_c0	D-fructose-6-phosphate [c0]	C6H11O9P	-2	BGWGXPAPYGQALX-ARQDHWQXSA-L	O-P([O-])([O-])OCC1OC(O)(CO)C(O)C1O	-431.67	C00085	cpd00072
cpd00075_c0	Nitrite [c0]	NO2	-1	IOVCWXUNBOPUCH-UHFFFAOYSA-M	O-N[O-]	-8.9	C00088	cpd00075
cpd00076_c0	Sucrose [c0]	C12H22O11	0	CZMRCDWAGMRECN-UGDNZRGBSA-N	OCC1OC(OC2(CO)OC(CO)C(O)C2O)C(O)C(O)C1O	-377.65	C00089	cpd00076
cpd00078_c0	Succinyl-CoA [c0]	C25H35N7O19P3S	-5	VNOYUJKHFWYWIR-ITIYDSSPSA-I	CC(C)(COP(-O)(O)OP(-O)(O)OCC1OC(n2cnc3c(N)ncnc32)C(O)C1OP(-O)([O-])[O-])C(O)C([O-])-NCCC([O-])-NCCSC(-O)CCC(-O)[O-]	-862.04	C00091	cpd00078
cpd00079_c0	D-glucose-6-phosphate [c0]	C6H11O9P	-2	NBSCHQHZLSJFNQ-DVKNGEFBSA-L	O-P([O-])([O-])OCC1OC(O)C(O)C(O)C1O	-430.78	C00092	cpd00079
cpd00080_c0	Glycerol-3-phosphate [c0]	C3H7O6P	-2	AWUCVROLDVIAJX-GSVOUGTGSA-L	O-P([O-])([O-])OCC(O)CO	-328.68	C00093	cpd00080
cpd00081_c0	Sulfite [c0]	HO3S	-1	LSNNMFCWUKXFEE-UHFFFAOYSA-M	O-S([O-])O	-126.15	C00094	cpd00081
cpd00081_e0	Sulfite [e0]	HO3S	-1	LSNNMFCWUKXFEE-UHFFFAOYSA-M	O-S([O-])O	-126.15	C00094	cpd00081
cpd00082_c0	D-Fructose [c0]	C6H12O6	0	BJHIKXHVCXFQLS-UYFOZJQFSA-N	O-C(CO)C(O)C(O)C(O)CO	-217.42	C00095	cpd00082
cpd00083_c0	GDP-mannose [c0]	C16H23N5O16P2	-2	MVMSCBBUIHUTGJ-GDJBGNAASA-L	N-c1nc([O-])c2ncn(C3OC(COP(-O)([O-])OP(-O)(O)OC4OC(CO)C(O)C(O)C4O)C(O)C3O)c2[nH]1	-673.08	C00096	cpd00083
cpd00084_c0	L-Cysteine [c0]	C3H7NO2S	0	XUJNEKJLAYXESH-REOHCLBHSA-N	NC(CS)C(-O)O	-83.394	C00097	cpd00084
cpd00084_e0	L-Cysteine [e0]	C3H7NO2S	0	XUJNEKJLAYXESH-REOHCLBHSA-N	NC(CS)C(-O)O	-83.394	C00097	cpd00084
cpd00085_c0	beta-Alanine [c0]	C3H7NO2	0	UCMIRNVEIXFBKS-UHFFFAOYSA-N	NCCC(-O)O	-86.11	C00099	cpd00085
cpd00086_c0	Propionyl-CoA [c0]	C24H36N7O17P3S	-4	QAQREVBBADEHPA-IEXPHMLFSA-J	CCC(-O)SCCN-C([O-])CCN-C([O-])C(O)C(C)(C)COP(-O)(O)OP(-O)(O)OCC1OC(n2cnc3c(N)ncnc32)C(O)C1OP(-O)([O-])[O-]	-784.21	C00100	cpd00086
cpd00087_c0	Tetrahydrofolate [c0]	C19H21N7O6	-2	MSTNYGQPCMXVAQ-KIYNQFGBSA-L	N-c1nc([O-])c2c([nH]1)NCC(CNc1ccc(C(-O)NC(CCC(-O)[O-])C(-O)O)cc1)N2	-113.97	C00101	cpd00087
cpd00089_c0	Glucose-1-phosphate [c0]	C6H11O9P	-2	HXXFSFRBOHSIMQ-VFUOTHLCSA-L	O-P([O-])([O-])OC1OC(CO)C(O)C(O)C1O	-430.78	C00103	cpd00089
cpd00090_c0	IDP [c0]	C10H12N4O11P2	-2	JPXZQMKKFWMMGK-KQYNXXCUSA-L	O-P([O-])(O)OP(-O)(O)OCC1OC(n2cnc3c([O-])ncnc32)C(O)C1O	-521.58	C00104	cpd00090
cpd00091_c0	UMP [c0]	C9H11N2O9P	-2	DJJCXFVJDGTHFX-XVFCMESISA-L	O-c1nc([O-])ccn1C1OC(COP(-O)([O-])O)C(O)C1O	-397.77	C00105	cpd00091
cpd00092_c0	Uracil [c0]	C4H4N2O2	0	ISAKRJDGNUQOIC-UHFFFAOYSA-N	Oc1ccnc(O)n1	-61.07	C00106	cpd00092
cpd00092_e0	Uracil [e0]	C4H4N2O2	0	ISAKRJDGNUQOIC-UHFFFAOYSA-N	Oc1ccnc(O)n1	-61.07	C00106	cpd00092
cpd00093_c0	Anthranilate [c0]	C7H6NO2	-1	RWZYAGGXGHYGMB-UHFFFAOYSA-M	Nc1ccccc1C(-O)[O-]	-48.99	C00108	cpd00093
cpd00094_c0	2-Oxobutyrate [c0]	C4H5O3	-1	TYEYBOSBBBHJIV-UHFFFAOYSA-M	CCC(-O)C(-O)[O-]	-111.07	C00109	cpd00094
cpd00095_c0	Glycerone-phosphate [c0]	C3H5O6P	-2	GNGACRATGGDKBX-UHFFFAOYSA-L	O-C(CO)COP(-O)([O-])[O-]	-320.66	C00111	cpd00095
cpd00096_c0	CDP [c0]	C9H13N3O11P2	-2	ZWIADYZPOWUWEW-XVFCMESISA-L	N-c1ccn(C2OC(COP(-O)(O)OP(-O)([O-])O)C(O)C2O)c([O-])n1	-553.38	C00112	cpd00096
cpd00099_c0	Cl- [c0]	Cl	-1	VEXZGXHMUGYJMC-UHFFFAOYSA-M	[Cl-]		C00698	cpd00099
cpd00099_e0	Cl- [e0]	Cl	-1	VEXZGXHMUGYJMC-UHFFFAOYSA-M	[Cl-]		C00698	cpd00099
cpd00100_c0	Glycerol [c0]	C3H8O3	0	PEDCQBHIVMGVHV-UHFFFAOYSA-N	OCC(O)CO	-116.18	C00116	cpd00100
cpd00101_c0	ribose-5-phosphate [c0]	C5H9O8P	-2	PPQRONHOSHZGFQ-LMVFSUKVSA-L	O-CC(O)C(O)C(O)COP(-O)([O-])[O-]	-392.04	C00117	cpd00101
cpd00102_c0	Glyceraldehyde3-phosphate [c0]	C3H5O6P	-2	LXJXRIRHZLFYRP-VKHMYHEASA-L	O-CC(O)COP(-O)([O-])[O-]	-319.2	C00118	cpd00102
cpd00103_c0	PRPP [c0]	C5H9O14P3	-4	PQGCEDQWHSBAJP-TXICZTDVSA-J	O-P([O-])([O-])OCC1OC(OP(-O)(O)OP(-O)([O-])[O-])C(O)C1O	-814.62	C00119	cpd00103
cpd00104_c0	BIOT [c0]	C10H15N2O3S	-1	YBJHBAHKTGYVGT-ZKWXMUAHSA-M	O-C([O-])CCCCC1SCC2N-C(O)NC21	-109.02	C00120	cpd00104
cpd00106_c0	Fumarate [c0]	C4H2O4	-2	VZCYOOQTPOCHFL-OWOJBTEDSA-L	O-C([O-])C-CC(-O)[O-]	-143.7	C00122	cpd00106
cpd00106_e0	Fumarate [e0]	C4H2O4	-2	VZCYOOQTPOCHFL-OWOJBTEDSA-L	O-C([O-])C-CC(-O)[O-]	-143.7	C00122	cpd00106
cpd00107_c0	L-Leucine [c0]	C6H13NO2	0	ROHFNLRQFUQHCH-YFKPBYRVSA-N	CC(C)CC(N)C(-O)O	-84.87	C00123	cpd00107
cpd00107_e0	L-Leucine [e0]	C6H13NO2	0	ROHFNLRQFUQHCH-YFKPBYRVSA-N	CC(C)CC(N)C(-O)O	-84.87	C00123	cpd00107
cpd00108_c0	Galactose [c0]	C6H12O6	0	WQZGKKKJIJFFOK-SVZMEOIVSA-N	OCC1OC(O)C(O)C(O)C1O	-218.28	C00124	cpd00108
cpd00111_c0	Oxidized glutathione [c0]	C20H30N6O12S2	-2	YPZRWBKMTBYPTK-BJDJZHNGSA-L	NC(CCC([O-])-NC(CSSCC(N-C([O-])CCC(N)C(-O)O)C(O)-NCC(-O)O)C(O)-NCC(-O)O)C(-O)O	-434.73	C00127	cpd00111
cpd00113_c0	Isopentenyldiphosphate [c0]	C5H10O7P2	-2	NUHSROFQTUXZQQ-UHFFFAOYSA-L	C-C(C)CCOP(-O)(O)OP(-O)([O-])[O-]	-439.84	C00129	cpd00113
cpd00114_c0	IMP [c0]	C10H11N4O8P	-2	GRSZFWQUAKGDAV-KQYNXXCUSA-L	O-P([O-])(O)OCC1OC(n2cnc3c([O-])ncnc32)C(O)C1O	-313.58	C00130	cpd00114
cpd00115_c0	dATP [c0]	C10H13N5O12P3	-3	SUYVUBYJARFZHO-RRKCRQDMSA-K	Nc1ncnc2c1ncn2C1CC(O)C(COP(-O)([O-])OP(-O)(O)OP(-O)([O-])[O-])O1	-634.01	C00131	cpd00115
cpd00116_c0	Methanol [c0]	CH4O	0	OKKJLVBELUTLKV-UHFFFAOYSA-N	CO	-41.9	C00132	cpd00116
cpd00116_e0	Methanol [e0]	CH4O	0	OKKJLVBELUTLKV-UHFFFAOYSA-N	CO	-41.9	C00132	cpd00116
cpd00117_c0	D-Alanine [c0]	C3H7NO2	0	QNAYBMKLOCPYGJ-UWTATZPHSA-N	CC(N)C(-O)O	-87.92	C00133	cpd00117
cpd00118_c0	Putrescine [c0]	C4H14N2	2	KIDHWZJUCRJVML-UHFFFAOYSA-P	[NH3+]CCCC[NH3+]	-6.02	C00134	cpd00118
cpd00119_c0	L-Histidine [c0]	C6H9N3O2	0	HNDVDQJCIGZPNO-YFKPBYRVSA-N	NC(Cc1cnc[nH]1)C(-O)O	-45.63	C00135	cpd00119
cpd00119_e0	L-Histidine [e0]	C6H9N3O2	0	HNDVDQJCIGZPNO-YFKPBYRVSA-N	NC(Cc1cnc[nH]1)C(-O)O	-45.63	C00135	cpd00119
cpd00120_c0	Butyryl-CoA [c0]	C25H38N7O17P3S	-4	CRFNGMNYKDXRTN-HDRJHVAISA-J	CCCC(-O)SCCN-C([O-])CCN-C([O-])C(O)C(C)(C)COP(-O)(O)OP(-O)(O)OCC1OC(n2cnc3c(N)ncnc32)C(O)C1OP(-O)([O-])[O-]	-782.59	C00136	cpd00120
cpd00121_c0	L-Inositol [c0]	C6H12O6	0	CDAISMWEOUEBRE-GPIVLXJGSA-N	OC1C(O)C(O)C(O)C(O)C1O	-219.96	C00137	cpd00121
cpd00122_c0	N-Acetyl-D-glucosamine [c0]	C8H15NO6	0	OVRNDRQMDRJTHS-RTRLPJTCSA-N	CC(O)-NC1C(O)OC(CO)C(O)C1O	-212.63	C00140	cpd00122
cpd00123_c0	3-Methyl-2-oxobutanoate [c0]	C5H7O3	-1	QHKABHOOEWYVLI-UHFFFAOYSA-M	CC(C)C(-O)C(-O)[O-]	-111.26	C00141	cpd00123
cpd00125_c0	5-10-Methylenetetrahydrofolate [c0]	C20H21N7O6	-2	QYNUQALWYRSVHF-OLZOCXBDSA-L	N-c1nc([O-])c2c([nH]1)NCC1CN(c3ccc(C(-O)NC(CCC(-O)[O-])C(-O)O)cc3)CN21	-93.65	C00143	cpd00125
cpd00126_c0	GMP [c0]	C10H12N5O8P	-2	RQFCJASXJCIDSX-UUOKFMHZSA-L	N-c1nc([O-])c2ncn(C3OC(COP(-O)([O-])O)C(O)C3O)c2[nH]1	-308.3	C00144	cpd00126
cpd00128_c0	Adenine [c0]	C5H5N5	0	GFFGJBXGBJISGV-UHFFFAOYSA-N	Nc1nc[nH]c2ncnc1-2	78.85	C00147	cpd00128
cpd00128_e0	Adenine [e0]	C5H5N5	0	GFFGJBXGBJISGV-UHFFFAOYSA-N	Nc1nc[nH]c2ncnc1-2	78.85	C00147	cpd00128
cpd00129_c0	L-Proline [c0]	C5H9NO2	0	ONIBWKKTOPOVIA-BYPYZUCNSA-N	O-C(O)C1CCCN1	-62.54	C00148	cpd00129
cpd00129_e0	L-Proline [e0]	C5H9NO2	0	ONIBWKKTOPOVIA-BYPYZUCNSA-N	O-C(O)C1CCCN1	-62.54	C00148	cpd00129
cpd00130_c0	L-Malate [c0]	C4H4O5	-2	BJEPYKJPYRNKOW-REOHCLBHSA-L	O-C([O-])CC(O)C(-O)[O-]	-201	C00149	cpd00130
cpd00132_c0	L-Asparagine [c0]	C4H8N2O3	0	DCXYFEDJOCDNAF-REOHCLBHSA-N	N-C(O)CC(N)C(-O)O	-123.31	C00152	cpd00132
cpd00133_c0	Nicotinamide [c0]	C6H6N2O	0	DFPAKSUCGFBDDF-UHFFFAOYSA-N	N-C(O)c1cccnc1	5.55	C00153	cpd00133
cpd00134_c0	Palmitoyl-CoA [c0]	C37H62N7O17P3S	-4	MNBKLUUYKPBKDU-BBECNAHFSA-J	CCCCCCCCCCCCCCCC(-O)SCCN-C([O-])CCN-C([O-])C(O)C(C)(C)COP(-O)(O)OP(-O)(O)OCC1OC(n2cnc3c(N)ncnc32)C(O)C1OP(-O)([O-])[O-]	-763.15	C00154	cpd00134
cpd00135_c0	Homocysteine [c0]	C4H9NO2S	0	FFFHZYDWPBMWHY-VKHMYHEASA-N	NC(CCS)C(-O)O	-81.774	C00155	cpd00135
cpd00136_c0	4-Hydroxybenzoate [c0]	C7H5O3	-1	FJKROLUGYXJWQN-UHFFFAOYSA-M	O-C(O)c1ccc([O-])cc1	-92.53	C00156	cpd00136
cpd00138_c0	D-Mannose [c0]	C6H12O6	0	WQZGKKKJIJFFOK-PQMKYFCFSA-N	OCC1OC(O)C(O)C(O)C1O	-218.28	C00159	cpd00138
cpd00139_c0	Glycolate [c0]	C2H3O3	-1	AEMRFAOFKBGASW-UHFFFAOYSA-M	O-C([O-])CO	-122.98	C00160	cpd00139
cpd00139_e0	Glycolate [e0]	C2H3O3	-1	AEMRFAOFKBGASW-UHFFFAOYSA-M	O-C([O-])CO	-122.98	C00160	cpd00139
cpd00142_c0	Acetoacetate [c0]	C4H5O3	-1	WDJHALXBUFZDSR-UHFFFAOYSA-M	CC(-O)CC(-O)[O-]	-113.53	C00164	cpd00142
cpd00143_c0	Phenylpyruvate [c0]	C9H7O3	-1	BTNMPGBKDVTSJY-UHFFFAOYSA-M	O-C([O-])C(-O)Cc1ccccc1	-75.82	C00166	cpd00143
cpd00144_c0	UDPglucuronate [c0]	C15H19N2O18P2	-3	HDYANYHVCAPMJV-LXQIFKJMSA-K	O-C([O-])C1OC(OP(-O)(O)OP(-O)([O-])OCC2OC(n3ccc([O-])nc3-O)C(O)C2O)C(O)C(O)C1O	-805.77	C00167	cpd00144
cpd00146_c0	Carbamoylphosphate [c0]	CH2NO5P	-2	FFQKYPRQEYGKAF-UHFFFAOYSA-L	N-C([O-])OP(-O)([O-])O	-310.26	C00169	cpd00146
cpd00147_c0	5-Methylthioadenosine [c0]	C11H15N5O3S	0	WUUGFSXJNOTRMR-IOSLPCCCSA-N	CSCC1OC(n2cnc3c(N)ncnc32)C(O)C1O	1.27	C00170	cpd00147
cpd00149_c0	Co2+ [c0]	Co	2	XLJKHNWPARRRJB-UHFFFAOYSA-N	[Co+2]		C00175	cpd00149
cpd00149_e0	Co2+ [e0]	Co	2	XLJKHNWPARRRJB-UHFFFAOYSA-N	[Co+2]		C00175	cpd00149
cpd00152_c0	Agmatine [c0]	C5H16N4	2	QYPPJABKJHAVHS-UHFFFAOYSA-P	NC(-[NH2+])NCCCC[NH3+]	5.87	C00179	cpd00152
cpd00155_c0	Glycogen [c0]	C30H52O26	0	BYSGBSNPRWKUQH-UJDJLXLFSA-N	OCC1OC(OCC2OC(OC3C(CO)OC(O)C(O)C3O)C(O)C(O)C2OC2OC(CO)C(O)C(O)C2O)C(O)C(O)C1O	-693.72	C00182	cpd00155
cpd00156_c0	L-Valine [c0]	C5H11NO2	0	KZSNJWFQEVHDMF-BYPYZUCNSA-N	CC(C)C(N)C(-O)O	-86.49	C00183	cpd00156
cpd00156_e0	L-Valine [e0]	C5H11NO2	0	KZSNJWFQEVHDMF-BYPYZUCNSA-N	CC(C)C(N)C(-O)O	-86.49	C00183	cpd00156
cpd00157_c0	Glycerone [c0]	C3H6O3	0	RXKJFZQQPQGTFL-UHFFFAOYSA-N	O-C(CO)CO	-108.16	C00184	cpd00157
cpd00158_c0	CELB [c0]	C12H22O11	0	GUBGYTABKSRVRQ-CUHNMECISA-N	OCC1OC(OC2C(CO)OC(O)C(O)C2O)C(O)C(O)C1O	-376.76	C00185	cpd00158
cpd00159_c0	L-Lactate [c0]	C3H5O3	-1	JVTAAEKCZFNVCJ-REOHCLBHSA-M	CC(O)C(-O)[O-]	-123.17	C00186	cpd00159
cpd00161_c0	L-Threonine [c0]	C4H9NO3	0	AYFVYJQAPQTCCC-GBXIJSLDSA-N	CC(O)C(N)C(-O)O	-124.34	C00188	cpd00161
cpd00165_c0	Hydroxylamine [c0]	H3NO	0	AVXURJPOCDRRFD-UHFFFAOYSA-N	NO	-38.8954	C00192	cpd00165
cpd00166_c0	Calomide [c0]	C72H102CoN18O17P	2	IHEDCYSDKCCEPU-YGHJOQEPSA-L	CC1-C2N-C(C-C3N-C(C(C)-C4NC(C)(C5N-C1C(C)(CCC(O)-NCC(C)OP(-O)(O)OC1C(CO)OC([n+]6c[nH]c7cc(C)c(C)cc76)C1O)C5CC(-N)O)C(C)(CC(-N)O)C4CCC(-N)[O-])C(C)(CC(-N)O)C3CCC(-N)[O-])C(C)(C)C2CCC(-N)[O-].[CH2]C1OC(n2cnc3c(N)ncnc32)C(O)C1O.[Co+5]		C00194	cpd00166
cpd00166_e0	Calomide [e0]	C72H102CoN18O17P	2	IHEDCYSDKCCEPU-YGHJOQEPSA-L	CC1-C2N-C(C-C3N-C(C(C)-C4NC(C)(C5N-C1C(C)(CCC(O)-NCC(C)OP(-O)(O)OC1C(CO)OC([n+]6c[nH]c7cc(C)c(C)cc76)C1O)C5CC(-N)O)C(C)(CC(-N)O)C4CCC(-N)[O-])C(C)(CC(-N)O)C3CCC(-N)[O-])C(C)(C)C2CCC(-N)[O-].[CH2]C1OC(n2cnc3c(N)ncnc32)C(O)C1O.[Co+5]		C00194	cpd00166
cpd00169_c0	3-Phosphoglycerate [c0]	C3H4O7P	-3	OSJPPGNTCRNQQC-UWTATZPHSA-K	O-C([O-])C(O)COP(-O)([O-])[O-]	-371.9	C00197	cpd00169
cpd00171_c0	D-Ribulose5-phosphate [c0]	C5H9O8P	-2	FNZLKVNUWIIPSJ-UHNVWZDZSA-L	O-C(CO)C(O)C(O)COP(-O)([O-])[O-]	-393.5	C00199	cpd00171
cpd00177_c0	dADP [c0]	C10H13N5O9P2	-2	DAEAPNUQQAICNR-RRKCRQDMSA-L	Nc1ncnc2c1ncn2C1CC(O)C(COP(-O)(O)OP(-O)([O-])[O-])O1	-426.01	C00206	cpd00177
cpd00179_c0	Maltose [c0]	C12H22O11	0	VQHSOMBJVWLPSR-WUJBLJFYSA-N	OCC(O)C(O)C(OC1OC(CO)C(O)C(O)C1O)C(O)CO	-383.92	C00208	cpd00179
cpd00182_c0	Adenosine [c0]	C10H13N5O4	0	OIRDTQYFTABQOQ-KQYNXXCUSA-N	Nc1ncnc2c1ncn2C1OC(CO)C(O)C1O	-45.35	C00212	cpd00182
cpd00182_e0	Adenosine [e0]	C10H13N5O4	0	OIRDTQYFTABQOQ-KQYNXXCUSA-N	Nc1ncnc2c1ncn2C1OC(CO)C(O)C1O	-45.35	C00212	cpd00182
cpd00184_c0	Thymidine [c0]	C10H14N2O5	0	IQFYYKKMVGJFEH-XLPZGREQSA-N	Cc1cn(C2CC(O)C(CO)O2)c(-O)nc1O	-145.84	C00214	cpd00184
cpd00184_e0	Thymidine [e0]	C10H14N2O5	0	IQFYYKKMVGJFEH-XLPZGREQSA-N	Cc1cn(C2CC(O)C(CO)O2)c(-O)nc1O	-145.84	C00214	cpd00184
cpd00186_c0	D-Glutamate [c0]	C5H8NO4	-1	WHUUTDBJXJRKMK-GSVOUGTGSA-M	NC(CCC(-O)[O-])C(-O)O	-164.13	C00217	cpd00186
cpd00190_c0	beta-D-Glucose [c0]	C6H12O6	0	WQZGKKKJIJFFOK-VFUOTHLCSA-N	OCC1OC(O)C(O)C(O)C1O	-218.28	C00221	cpd00190
cpd00196_c0	Acetylphosphate [c0]	C2H3O5P	-2	LIPOUNRJVLNBCD-UHFFFAOYSA-L	CC(-O)OP(-O)([O-])[O-]	-301.65	C00227	cpd00196
cpd00198_c0	D-Xylulose5-phosphate [c0]	C5H9O8P	-2	FNZLKVNUWIIPSJ-RFZPGFLSSA-L	O-C(CO)C(O)C(O)COP(-O)([O-])[O-]	-393.5	C00231	cpd00198
cpd00200_c0	4MOP [c0]	C6H9O3	-1	BKAJNAXTPSGJCU-UHFFFAOYSA-M	CC(C)CC(-O)C(-O)[O-]	-109.64	C00233	cpd00200
cpd00201_c0	10-Formyltetrahydrofolate [c0]	C20H21N7O7	-2	AUFGTPPARQZWDO-YUZLPWPTSA-L	N-c1nc([O-])c2c([nH]1)NCC(CN(C-O)c1ccc(C(-O)NC(CCC(-O)[O-])C(-O)O)cc1)N2	-144.77	C00234	cpd00201
cpd00202_c0	DMAPP [c0]	C5H10O7P2	-2	CBIDRCWHNCKSTO-UHFFFAOYSA-L	CC(C)-CCOP(-O)(O)OP(-O)([O-])[O-]	-439.18	C00235	cpd00202
cpd00203_c0	1,3-Bisphospho-D-glycerate [c0]	C3H4O10P2	-4	LJQLQCAXBUHEAZ-UWTATZPHSA-J	O-C(OP(-O)([O-])[O-])C(O)COP(-O)([O-])[O-]	-586.8	C00236	cpd00203
cpd00204_c0	CO [c0]	CHO	1	UGFAIRIUMAVXCW-UHFFFAOYSA-N	[C-]#[O+]	-28.6568	C00237	cpd00204
cpd00205_c0	K+ [c0]	K	1	NPYPAHLBTDXSSS-UHFFFAOYSA-N	[K+]		C00238	cpd00205
cpd00205_e0	K+ [e0]	K	1	NPYPAHLBTDXSSS-UHFFFAOYSA-N	[K+]		C00238	cpd00205
cpd00206_c0	dCMP [c0]	C9H12N3O7P	-2	NCMVOABPESMRCP-SHYZEUOFSA-L	N-c1ccn(C2CC(O)C(COP(-O)([O-])O)O2)c([O-])n1	-305.54	C00239	cpd00206
cpd00207_c0	Guanine [c0]	C5H5N5O	0	UYTPUPDQBNUYGX-UHFFFAOYSA-N	N-c1nc(O)c2nc[nH]c2[nH]1	28.4	C00242	cpd00207
cpd00208_c0	LACT [c0]	C12H22O11	0	GUBGYTABKSRVRQ-QKKXKWKRSA-N	OCC1OC(OC2C(CO)OC(O)C(O)C2O)C(O)C(O)C1O	-376.76	C00243	cpd00208
cpd00209_c0	Nitrate [c0]	NO3	-1	NHNBFGGVMKEFGY-UHFFFAOYSA-N	O-[N+]([O-])[O-]	-26.61	C00244	cpd00209
cpd00209_e0	Nitrate [e0]	NO3	-1	NHNBFGGVMKEFGY-UHFFFAOYSA-N	O-[N+]([O-])[O-]	-26.61	C00244	cpd00209
cpd00213_c0	Lipoamide [c0]	C8H15NOS2	0	FCCDDURTIIUXBY-SSDOTTSWSA-N	N-C(O)CCCCC1CCSS1	-21.54	C00248	cpd00213
cpd00214_c0	Palmitate [c0]	C16H31O2	-1	IPCSVZSSVZVIGE-UHFFFAOYSA-M	CCCCCCCCCCCCCCCC(-O)[O-]	-64.07	C00249	cpd00214
cpd00215_c0	Pyridoxal [c0]	C8H9NO3	0	RADKZDMFGJYCBB-UHFFFAOYSA-N	Cc1ncc(CO)c(C-O)c1O	-59.5	C00250	cpd00215
cpd00216_c0	Chorismate [c0]	C10H8O6	-2	WTFXTQVDAKGDEY-HTQZYQBOSA-L	C-C(OC1C-C(C(-O)[O-])C-CC1O)C(-O)[O-]	-169.49	C00251	cpd00216
cpd00218_c0	Niacin [c0]	C6H4NO2	-1	PVNIIMVLHYAWGP-UHFFFAOYSA-M	O-C([O-])c1cccnc1	-36.89	C00253	cpd00218
cpd00219_c0	Prephenate [c0]	C10H8O6	-2	FPWMCUPFBRFMLH-XGAOUMNUSA-L	O-C([O-])C(-O)CC1(C(-O)[O-])C-CC(O)C-C1	-186.17	C00254	cpd00219
cpd00220_c0	Riboflavin [c0]	C17H19N4O6	-1	AUNGANRZJHBGPY-SCRDCRAPSA-M	Cc1cc2nc3c([O-])nc(-O)nc-3n(CC(O)C(O)C(O)CO)c2cc1C	-110.72	C00255	cpd00220
cpd00221_c0	D-Lactate [c0]	C3H5O3	-1	JVTAAEKCZFNVCJ-UWTATZPHSA-M	CC(O)C(-O)[O-]	-123.17	C00256	cpd00221
cpd00221_e0	D-Lactate [e0]	C3H5O3	-1	JVTAAEKCZFNVCJ-UWTATZPHSA-M	CC(O)C(-O)[O-]	-123.17	C00256	cpd00221
cpd00223_c0	Glycerate [c0]	C3H5O4	-1	RBNPOMFGQQGHHO-UWTATZPHSA-M	O-C([O-])C(O)CO	-159.4	C00258	cpd00223
cpd00224_c0	L-Arabinose [c0]	C5H10O5	0	PYMYPHUHKUWMLA-VAYJURFESA-N	O-CC(O)C(O)C(O)CO	-179.54	C00259	cpd00224
cpd00226_c0	HYXN [c0]	C5H4N4O	0	FDGQSTZJBFJUBT-UHFFFAOYSA-N	Oc1ncnc2[nH]cnc12	23.12	C00262	cpd00226
cpd00227_c0	L-Homoserine [c0]	C4H9NO3	0	UKAUYVFTDYCKQA-VKHMYHEASA-N	NC(CCO)C(-O)O	-122.53	C00263	cpd00227
cpd00229_c0	Glycolaldehyde [c0]	C2H4O2	0	WGCNASOHLSPBMP-UHFFFAOYSA-N	O-CCO	-70.28	C00266	cpd00229
cpd00232_c0	Neu5Ac [c0]	C11H18NO9	-1	SQVRNKJHWKZAKO-LUWBGTNYSA-M	CC([O-])-NC1C(O)CC(O)(C(-O)O)OC1C(O)C(O)CO	-326.4	C00270	cpd00232
cpd00235_c0	D-mannose-6-phosphate [c0]	C6H11O9P	-2	NBSCHQHZLSJFNQ-PQMKYFCFSA-L	O-P([O-])([O-])OCC1OC(O)C(O)C(O)C1O	-430.78	C00275	cpd00235
cpd00236_c0	D-Erythrose4-phosphate [c0]	C4H7O7P	-2	NGHMDNPXVRFFGS-IUYQGCFVSA-L	O-CC(O)C(O)COP(-O)([O-])[O-]	-355.62	C00279	cpd00236
cpd00238_c0	Sedoheptulose7-phosphate [c0]	C7H13O10P	-2	JDTUMPKOJBQPKX-GBNDHIKLSA-L	O-C(CO)C(O)C(O)C(O)C(O)COP(-O)([O-])[O-]	-466.34	C05382	cpd00238
cpd00239_c0	H2S [c0]	HS	-1	RWSOTUBLDIXVET-UHFFFAOYSA-M	[SH-]	-6.66	C00283	cpd00239
cpd00239_e0	H2S [e0]	HS	-1	RWSOTUBLDIXVET-UHFFFAOYSA-M	[SH-]	-6.66	C00283	cpd00239
cpd00241_c0	dGTP [c0]	C10H13N5O13P3	-3	HAAZLUGHYHWQIW-KVQBGUIXSA-K	N-c1nc([O-])c2ncn(C3CC(O)C(COP(-O)(O)OP(-O)(O)OP(-O)([O-])[O-])O3)c2[nH]1	-684.46	C00286	cpd00241
cpd00242_c0	H2CO3 [c0]	CHO3	-1	BVKZGUZCCUSVTD-UHFFFAOYSA-M	O-C([O-])O	-140.26	C00288	cpd00242
cpd00246_c0	Inosine [c0]	C10H12N4O5	0	UGQMRVRMYYASKQ-KQYNXXCUSA-N	OCC1OC(n2cnc3c(O)ncnc32)C(O)C1O	-101.08	C00294	cpd00246
cpd00246_e0	Inosine [e0]	C10H12N4O5	0	UGQMRVRMYYASKQ-KQYNXXCUSA-N	OCC1OC(n2cnc3c(O)ncnc32)C(O)C1O	-101.08	C00294	cpd00246
cpd00247_c0	Orotate [c0]	C5H3N2O4	-1	PXQPEWDEAKTCGB-UHFFFAOYSA-M	O-C(O)c1cc([O-])nc(O)n1	-142.48	C00295	cpd00247
cpd00249_c0	Uridine [c0]	C9H12N2O6	0	DRTQHJPVMGBUCF-XVFCMESISA-N	O-c1nc(O)ccn1C1OC(CO)C(O)C1O	-185.27	C00299	cpd00249
cpd00249_e0	Uridine [e0]	C9H12N2O6	0	DRTQHJPVMGBUCF-XVFCMESISA-N	O-c1nc(O)ccn1C1OC(CO)C(O)C1O	-185.27	C00299	cpd00249
cpd00251_c0	ADPribose [c0]	C15H21N5O14P2	-2	SRNWOUGRCWSEMX-TYASJMOZSA-L	Nc1ncnc2c1ncn2C1OC(COP(-O)([O-])OP(-O)([O-])OCC2OC(O)C(O)C2O)C(O)C1O	-585.97	C00301	cpd00251
cpd00254_c0	Mg [c0]	Mg	2	JLVVSXFLKOJNIY-UHFFFAOYSA-N	[Mg+2]		C00305	cpd00254
cpd00254_e0	Mg [e0]	Mg	2	JLVVSXFLKOJNIY-UHFFFAOYSA-N	[Mg+2]		C00305	cpd00254
cpd00263_c0	Pyridoxol [c0]	C8H11NO3	0	LXNHXLLTXMVWPM-UHFFFAOYSA-N	Cc1ncc(CO)c(CO)c1O	-67.43	C00314	cpd00263
cpd00264_c0	Spermidine [c0]	C7H22N3	3	ATHGHQPFGPMSJY-UHFFFAOYSA-Q	[NH3+]CCCC[NH2+]CCC[NH3+]	4.79	C00315	cpd00264
cpd00268_c0	H2S2O3 [c0]	HO3S2	-1	DHCDFWKWKRSZHF-UHFFFAOYSA-M	O-S([O-])(O)-S	-122.7	C00320	cpd00268
cpd00268_e0	H2S2O3 [e0]	HO3S2	-1	DHCDFWKWKRSZHF-UHFFFAOYSA-M	O-S([O-])(O)-S	-122.7	C00320	cpd00268
cpd00272_c0	GDP-L-fucose [c0]	C16H23N5O15P2	-2	LQEBEXMHBLQMDB-VJDKUWHASA-L	CC1OC(OP(-O)(O)OP(-O)([O-])OCC2OC(n3cnc4c([O-])nc(-N)[nH]c43)C(O)C2O)C(O)C(O)C1O	-636.85	C00325	cpd00272
cpd00277_c0	Deoxyguanosine [c0]	C10H13N5O4	0	YKBGVTZYEHREMT-KVQBGUIXSA-N	N-c1nc(O)c2ncn(C3CC(O)C(CO)O3)c2[nH]1	-55.96	C00330	cpd00277
cpd00277_e0	Deoxyguanosine [e0]	C10H13N5O4	0	YKBGVTZYEHREMT-KVQBGUIXSA-N	N-c1nc(O)c2ncn(C3CC(O)C(CO)O3)c2[nH]1	-55.96	C00330	cpd00277
cpd00279_c0	Acetoacetyl-CoA [c0]	C25H36N7O18P3S	-4	OJFDKHTZOUZBOS-CITAKDKDSA-J	CC(-O)CC(-O)SCCN-C([O-])CCN-C([O-])C(O)C(C)(C)COP(-O)(O)OP(-O)(O)OCC1OC(n2cnc3c(N)ncnc32)C(O)C1OP(-O)([O-])[O-]	-812.61	C00332	cpd00279
cpd00282_c0	S-Dihydroorotate [c0]	C5H5N2O4	-1	UFIVEPVSAGBUSI-REOHCLBHSA-M	O-C(O)C1CC([O-])-NC(O)-N1	-151.52	C00337	cpd00282
cpd00283_c0	Geranyldiphosphate [c0]	C10H18O7P2	-2	GVVPGTZRZFNKDS-JXMROGBWSA-L	CC(C)-CCCC(C)-CCOP(-O)(O)OP(-O)([O-])[O-]	-411.09	C00341	cpd00283
cpd00286_c0	Undecaprenylphosphate [c0]	C55H89O4P	-2	UFPHFKCTOZIAFY-RDQGWRCRSA-L	CC(C)-CCCC(C)-CCCC(C)-CCCC(C)-CCCC(C)-CCCC(C)-CCCC(C)-CCCC(C)-CCCC(C)-CCCC(C)-CCCC(C)-CCOP(-O)([O-])[O-]	49.72	C00348	cpd00286
cpd00288_c0	D-Glucosamine phosphate [c0]	C6H13NO8P	-1	XHMJOUIAFHJHBW-IVMDWMLBSA-M	NC1C(O)OC(COP(-O)([O-])O)C(O)C1O	-395.53	C00352	cpd00288
cpd00289_c0	Geranylgeranyl diphosphate [c0]	C20H34O7P2	-2	OINNEUNVOZHBOX-QIRCYJPOSA-L	CC(C)-CCCC(C)-CCCC(C)-CCCC(C)-CCOP(-O)(O)OP(-O)([O-])[O-]	-354.91	C00353	cpd00289
cpd00290_c0	D-fructose-1,6-bisphosphate [c0]	C6H10O12P2	-4	RNBGYGVWRKECFJ-ARQDHWQXSA-J	O-P([O-])([O-])OCC1OC(O)(COP(-O)([O-])[O-])C(O)C1O	-644.17	C00354	cpd00290
cpd00294_c0	dAMP [c0]	C10H12N5O6P	-2	KHWCHTKSEGGWEX-RRKCRQDMSA-L	Nc1ncnc2c1ncn2C1CC(O)C(COP(-O)([O-])[O-])O1	-218.01	C00360	cpd00294
cpd00295_c0	dGDP [c0]	C10H13N5O10P2	-2	CIKGWCTVFSRMJU-KVQBGUIXSA-L	N-c1nc([O-])c2ncn(C3CC(O)C(COP(-O)(O)OP(-O)([O-])O)O3)c2[nH]1	-476.46	C00361	cpd00295
cpd00296_c0	dGMP [c0]	C10H12N5O7P	-2	LTFMZDNNPPEQNG-KVQBGUIXSA-L	N-c1nc([O-])c2ncn(C3CC(O)C(COP(-O)([O-])O)O3)c2[nH]1	-268.46	C00362	cpd00296
cpd00297_c0	dTDP [c0]	C10H14N2O11P2	-2	UJLXYODCHAELLY-XLPZGREQSA-L	Cc1cn(C2CC(O)C(COP(-O)(O)OP(-O)([O-])O)O2)c(-O)nc1[O-]	-566.34	C00363	cpd00297
cpd00298_c0	dTMP [c0]	C10H13N2O8P	-2	GYOZYWVXFNDGLU-XLPZGREQSA-L	Cc1cn(C2CC(O)C(COP(-O)([O-])O)O2)c(-O)nc1[O-]	-358.34	C00364	cpd00298
cpd00299_c0	dUMP [c0]	C9H11N2O8P	-2	JSRLJPSBLDHEIO-SHYZEUOFSA-L	O-c1nc([O-])ccn1C1CC(O)C(COP(-O)([O-])O)O1	-357.93	C00365	cpd00299
cpd00305_c0	Thiamin [c0]	C12H17N4OS	1	JZRWCGZRTZMZEH-UHFFFAOYSA-N	Cc1ncc(C[n+]2csc(CCO)c2C)c(-N)[nH]1	52.18	C00378	cpd00305
cpd00309_c0	XAN [c0]	C5H4N4O2	0	LRFVTYWOQMYALW-UHFFFAOYSA-N	Oc1nc(O)c2nc[nH]c2n1	-27.73	C00385	cpd00309
cpd00309_e0	XAN [e0]	C5H4N4O2	0	LRFVTYWOQMYALW-UHFFFAOYSA-N	Oc1nc(O)c2nc[nH]c2n1	-27.73	C00385	cpd00309
cpd00311_c0	Guanosine [c0]	C10H13N5O5	0	NYHBQMYGNKIUIF-UUOKFMHZSA-N	N-c1nc(O)c2ncn(C3OC(CO)C(O)C3O)c2[nH]1	-95.8	C00387	cpd00311
cpd00311_e0	Guanosine [e0]	C10H13N5O5	0	NYHBQMYGNKIUIF-UUOKFMHZSA-N	N-c1nc(O)c2ncn(C3OC(CO)C(O)C3O)c2[nH]1	-95.8	C00387	cpd00311
cpd00322_c0	L-Isoleucine [c0]	C6H13NO2	0	AGPKZVBTJJNPAG-WHFBIAKZSA-N	CCC(C)C(N)C(-O)O	-84.87	C00407	cpd00322
cpd00322_e0	L-Isoleucine [e0]	C6H13NO2	0	AGPKZVBTJJNPAG-WHFBIAKZSA-N	CCC(C)C(N)C(-O)O	-84.87	C00407	cpd00322
cpd00327_c0	strcoa [c0]	C39H66N7O17P3S	-4	SIARJEKBADXQJG-LFZQUHGESA-J	CCCCCCCCCCCCCCCCCC(-O)SCCN-C([O-])CCN-C([O-])C(O)C(C)(C)COP(-O)(O)OP(-O)(O)OCC1OC(n2cnc3c(N)ncnc32)C(O)C1OP(-O)([O-])[O-]	-759.91	C00412	cpd00327
cpd00330_c0	Dihydrofolate [c0]	C19H19N7O6	-2	OZRNSSUDZOLUSN-LBPRGKRZSA-L	N-c1nc([O-])c2c([nH]1)NCC(CNc1ccc(C(-O)NC(CCC(-O)[O-])C(-O)O)cc1)-N2	-109.12	C00415	cpd00330
cpd00338_c0	5-Aminolevulinate [c0]	C5H9NO3	0	ZGXJTSGNIOSYLO-UHFFFAOYSA-N	NCC(-O)CCC(-O)O	-112.89	C00430	cpd00338
cpd00339_c0	5-Aminopentanoate [c0]	C5H11NO2	0	JJMDCOVWQOJGCB-UHFFFAOYSA-N	NCCCCC(-O)O	-82.87	C00431	cpd00339
cpd00341_c0	N-Carbamoylputrescine [c0]	C5H14N3O	1	YANFYYGANIYHGI-UHFFFAOYSA-O	N-C(O)NCCCC[NH3+]	-44.23	C00436	cpd00341
cpd00343_c0	N-Carbamoyl-L-aspartate [c0]	C5H6N2O5	-2	HLKXYZVTANABHZ-REOHCLBHSA-L	N-C(O)NC(CC(-O)[O-])C(-O)[O-]	-203.96	C00438	cpd00343
cpd00344_c0	N-Formimino-L-glutamate [c0]	C6H9N2O4	-1	NRXIKWMTVXPVEF-BYPYZUCNSA-M	N-CNC(CCC(-O)[O-])C(-O)O	-157.18	C00439	cpd00344
cpd00345_c0	5-Methyltetrahydrofolate [c0]	C20H23N7O6	-2	ZNOVTXRBGFNYRX-UHFFFAOYSA-L	CN1c2c([O-])nc(-N)[nH]c2NCC1CNc1ccc(C(-O)NC(CCC(-O)[O-])C(-O)O)cc1	-101.7	C00440	cpd00345
cpd00346_c0	L-Aspartate4-semialdehyde [c0]	C4H7NO3	0	HOSWPDPVFBCLSY-VKHMYHEASA-N	NC(CC-O)C(-O)O	-113.05	C00441	cpd00346
cpd00347_c0	5-10-Methenyltetrahydrofolate [c0]	C20H20N7O6	-1	MEANFMOQMXYMCT-OLZOCXBDSA-M	N-c1nc(O)c2c([nH]1)NCC1C[N+](c3ccc(C(O)-NC(CCC(-O)[O-])C(-O)[O-])cc3)-CN21	-97	C00445	cpd00347
cpd00348_c0	D-Galactose 1-phosphate [c0]	C6H11O9P	-2	HXXFSFRBOHSIMQ-FPRJBGLDSA-L	O-P([O-])([O-])OC1OC(CO)C(O)C(O)C1O	-430.78	C00446	cpd00348
cpd00349_c0	Sedoheptulose 1,7-bisphosphate [c0]	C7H12O13P2	-4	OKHXOUGRECCASI-SHUUEZRQSA-J	O-C(COP(-O)([O-])[O-])C(O)C(O)C(O)C(O)COP(-O)([O-])[O-]	-678.84	C00447	cpd00349
cpd00350_c0	Farnesyldiphosphate [c0]	C15H26O7P2	-2	VWFJDQUYCIWHTN-YFVJMOTDSA-L	CC(C)-CCCC(C)-CCCC(C)-CCOP(-O)(O)OP(-O)([O-])[O-]	-383	C00448	cpd00350
cpd00355_c0	Nicotinamide ribonucleotide [c0]	C11H14N2O8P	-1	DAYLJWODMCOQEW-TURQNECASA-M	N-C([O-])c1ccc[n+](C2OC(COP(-O)([O-])O)C(O)C2O)c1	-337.74	C00455	cpd00355
cpd00356_c0	dCTP [c0]	C9H13N3O13P3	-3	RGWHQCVHVJXOKC-SHYZEUOFSA-K	N-c1ccn(C2CC(O)C(COP(-O)(O)OP(-O)(O)OP(-O)([O-])[O-])O2)c([O-])n1	-721.54	C00458	cpd00356
cpd00357_c0	TTP [c0]	C10H14N2O14P3	-3	NHVNXKFIZYSCEB-XLPZGREQSA-K	Cc1cn(C2CC(O)C(COP(-O)(O)OP(-O)(O)OP(-O)([O-])[O-])O2)c(-O)nc1[O-]	-774.34	C00459	cpd00357
cpd00358_c0	dUTP [c0]	C9H12N2O14P3	-3	AHCYMLUZIRLXAA-SHYZEUOFSA-K	O-c1nc([O-])ccn1C1CC(O)C(COP(-O)(O)OP(-O)(O)OP(-O)([O-])[O-])O1	-773.93	C00460	cpd00358
cpd00362_c0	Estrone [c0]	C18H22O2	0	DNXHEGUUPJUMQT-CBZIJGRNSA-N	CC12CCC3c4ccc(O)cc4CCC3C1CCC2-O	-16.98	C00468	cpd00362
cpd00367_c0	Cytidine [c0]	C9H13N3O5	0	UHDGCWIWMRVCDJ-XVFCMESISA-N	N-c1ccn(C2OC(CO)C(O)C2O)c(O)n1	-132.88	C00475	cpd00367
cpd00367_e0	Cytidine [e0]	C9H13N3O5	0	UHDGCWIWMRVCDJ-XVFCMESISA-N	N-c1ccn(C2OC(CO)C(O)C2O)c(O)n1	-132.88	C00475	cpd00367
cpd00382_c0	Melitose [c0]	C18H32O16	0	MUPFEKGTMRGPLJ-ZQSKZDJDSA-N	OCC1OC(OCC2OC(OC3(CO)OC(CO)C(O)C3O)C(O)C(O)C2O)C(O)C(O)C1O	-536.13	C00492	cpd00382
cpd00383_c0	Shikimate [c0]	C7H9O5	-1	JXOHGGNKMLTUBP-HSUXUTPPSA-M	O-C([O-])C1-CC(O)C(O)C(O)C1	-171.29	C00493	cpd00383
cpd00386_c0	D-Malate [c0]	C4H4O5	-2	BJEPYKJPYRNKOW-UWTATZPHSA-L	O-C([O-])CC(O)C(-O)[O-]	-201	C00497	cpd00386
cpd00386_e0	D-Malate [e0]	C4H4O5	-2	BJEPYKJPYRNKOW-UWTATZPHSA-L	O-C([O-])CC(O)C(-O)[O-]	-201	C00497	cpd00386
cpd00393_c0	Folate [c0]	C19H17N7O6	-2	OVBPIULPVIDEAO-LBPRGKRZSA-L	N-c1nc([O-])c2nc(CNc3ccc(C(-O)NC(CCC(-O)[O-])C(-O)O)cc3)cnc2[nH]1	-107.8	C00504	cpd00393
cpd00395_c0	L-Cysteate [c0]	C3H6NO5S	-1	XVOYSCVBGLVSOL-REOHCLBHSA-M	NC(CS(-O)(-O)O)C(-O)[O-]	-206.402	C00506	cpd00395
cpd00408_c0	Pantoate [c0]	C6H11O4	-1	OTOIIPJYVQJATP-BYPYZUCNSA-M	CC(C)(CO)C(O)C(-O)[O-]	-159.58	C00522	cpd00408
cpd00412_c0	Deoxyuridine [c0]	C9H12N2O5	0	MXHRCPNRJAMMIM-SHYZEUOFSA-N	O-c1nc(O)ccn1C1CC(O)C(CO)O1	-145.43	C00526	cpd00412
cpd00412_e0	Deoxyuridine [e0]	C9H12N2O5	0	MXHRCPNRJAMMIM-SHYZEUOFSA-N	O-c1nc(O)ccn1C1CC(O)C(CO)O1	-145.43	C00526	cpd00412
cpd00413_c0	Glutaryl-CoA [c0]	C26H38N7O19P3S	-4	SYKWLIJQEHRDNH-CKRMAKSASA-I	CC(C)(COP(-O)(O)OP(-O)(O)OCC1OC(n2cnc3c(N)ncnc32)C(O)C1OP(-O)([O-])[O-])C(O)C([O-])-NCCC([O-])-NCCSC(-O)CCCC(-O)[O-]	-860.42	C00527	cpd00413
cpd00417_c0	L-Lyxitol [c0]	C5H12O5	0	HEBKCHPVOIAQTA-IMJSIDKUSA-N	OCC(O)C(O)C(O)CO	-189.02	C00532	cpd00417
cpd00419_c0	PM [c0]	C8H13N2O2	1	NHZMQXZHNVQTQA-UHFFFAOYSA-O	Cc1ncc(CO)c(C[NH3+])c1O	-32.18	C00534	cpd00419
cpd00421_c0	Triphosphate [c0]	H2O10P3	-3	UNXRWKVEANCORM-UHFFFAOYSA-K	O-P([O-])([O-])OP(-O)(O)OP(-O)([O-])O		C00536	cpd00421
cpd00424_c0	Cystathionine [c0]	C7H14N2O4S	0	ILRYLPWNYFXEMH-RFZPGFLSSA-N	NC(CCSCC(N)C(-O)O)C(-O)O	-154.91	C00542	cpd00424
cpd00438_c0	Deoxyadenosine [c0]	C10H13N5O3	0	OLXZPDWKRNYJJZ-RRKCRQDMSA-N	Nc1ncnc2c1ncn2C1CC(O)C(CO)O1	-5.51	C00559	cpd00438
cpd00438_e0	Deoxyadenosine [e0]	C10H13N5O3	0	OLXZPDWKRNYJJZ-RRKCRQDMSA-N	Nc1ncnc2c1ncn2C1CC(O)C(CO)O1	-5.51	C00559	cpd00438
cpd00443_c0	ABEE [c0]	C7H6NO2	-1	ALYNCZNDIQEVRV-UHFFFAOYSA-M	Nc1ccc(C(-O)[O-])cc1	-48.99	C00568	cpd00443
cpd00448_c0	D-Glyceraldehyde [c0]	C3H6O3	0	MNQZXJOMYWMBOU-VKHMYHEASA-N	O-CC(O)CO	-106.7	C00577	cpd00448
cpd00449_c0	Dihydrolipoamide [c0]	C8H17NOS2	0	VLYUGYAKYZETRF-SSDOTTSWSA-N	N-C(O)CCCCC(S)CCS	-27.348	C00579	cpd00449
cpd00470_c0	N1-Acetylspermidine [c0]	C9H23N3O	2	MQTAVJHICJWXBR-UHFFFAOYSA-P	CC(O)-NCCC[NH2+]CCCC[NH3+]	-24.81	C00612	cpd00470
cpd00475_c0	Ribose 1-phosphate [c0]	C5H9O8P	-2	YXJDFQJKERBOBM-TXICZTDVSA-L	O-P([O-])([O-])OC1OC(CO)C(O)C1O	-394.12	C00620	cpd00475
cpd00477_c0	N-Acetyl-L-glutamate [c0]	C7H9NO5	-2	RFMMMVDNIPUKGG-YFKPBYRVSA-L	CC([O-])-NC(CCC(-O)[O-])C(-O)O	-193.73	C00624	cpd00477
cpd00478_c0	Pyridoxine phosphate [c0]	C8H10NO6P	-2	WHOMFKWHIQZTHY-UHFFFAOYSA-L	Cc1ncc(COP(-O)([O-])O)c(CO)c1[O-]	-279.93	C00627	cpd00478
cpd00482_c0	2-Phospho-D-glycerate [c0]	C3H4O7P	-3	GXIURPTVHJPJLF-UWTATZPHSA-K	O-C([O-])C(CO)OP(-O)([O-])[O-]	-371.9	C00631	cpd00482
cpd00485_c0	D-Mannose1-phosphate [c0]	C6H11O9P	-2	HXXFSFRBOHSIMQ-RWOPYEJCSA-L	O-P([O-])([O-])OC1OC(CO)C(O)C(O)C1O	-430.78	C00636	cpd00485
cpd00492_c0	N-Acetyl-D-mannosamine [c0]	C8H15NO6	0	OVRNDRQMDRJTHS-ZTVVOAFPSA-N	CC(O)-NC1C(O)OC(CO)C(O)C1O	-212.63	C00645	cpd00492
cpd00493_c0	Pyridoxamine phosphate [c0]	C8H12N2O5P	-1	ZMJGSOSNSPKHNH-UHFFFAOYSA-M	Cc1ncc(COP(-O)(O)O)c(CN)c1[O-]	-244.68	C00647	cpd00493
cpd00497_c0	XMP [c0]	C10H11N4O9P	-2	DCTLYFZHFGENCW-UUOKFMHZSA-L	O-P(O)(O)OCC1OC(n2cnc3c([O-])nc([O-])nc32)C(O)C1O	-364.43	C00655	cpd00497
cpd00501_c0	beta-D-Glucose 1-phosphate [c0]	C6H11O9P	-2	HXXFSFRBOHSIMQ-DVKNGEFBSA-L	O-P([O-])([O-])OC1OC(CO)C(O)C(O)C1O	-430.78	C00663	cpd00501
cpd00502_c0	5-Formiminotetrahydrofolate [c0]	C20H22N8O6	-2	YCWUVLPMLLBDCU-STQMWFEESA-L	N-CN1c2c([O-])nc(-N)[nH]c2NCC1CNc1ccc(C(-O)NC(CCC(-O)[O-])C(-O)O)cc1	-92.65	C00664	cpd00502
cpd00508_c0	3MOP [c0]	C6H9O3	-1	JVQYSWDUAOAHFM-BYPYZUCNSA-M	CCC(C)C(-O)C(-O)[O-]	-109.64	C00671	cpd00508
cpd00509_c0	deoxyribose-1-phosphate [c0]	C5H9O7P	-2	KBDKAJNTYKVSEK-VPENINKCSA-L	O-P([O-])([O-])OC1CC(O)C(CO)O1	-354.28	C00672	cpd00509
cpd00510_c0	deoxyribose-5-phosphate [c0]	C5H9O7P	-2	KKZFLSZAWCYPOC-PYHARJCCSA-L	O-P([O-])([O-])OCC1OC(O)CC1O	-354.28	C00673	cpd00510
cpd00516_c0	meso-2,6-Diaminopimelate [c0]	C7H14N2O4	0	GMKMEZVLHJARHF-SYDPRGILSA-N	NC(CCCC(N)C(-O)O)C(-O)O	-163.68	C00680	cpd00516
cpd00519_c0	D-methylmalonyl-CoA [c0]	C25H35N7O19P3S	-5	MZFOKIKEPGUZEN-IBNUZSNCSA-I	CC(C(-O)[O-])C(-O)SCCN-C([O-])CCN-C([O-])C(O)C(C)(C)COP(-O)(O)OP(-O)(O)OCC1OC(n2cnc3c(N)ncnc32)C(O)C1OP(-O)([O-])[O-]	-863.85	C00683	cpd00519
cpd00521_c0	dTDP-4-oxo-6-deoxy-D-glucose [c0]	C16H22N2O15P2	-2	PSXWNITXWWECNY-UCBTUHGZSA-L	Cc1cn(C2CC(O)C(COP(-O)([O-])OP(-O)(O)OC3OC(C)C(-O)C(O)C3O)O2)c(-O)nc1[O-]	-680.33	C11907	cpd00521
cpd00522_c0	dTDP-4-oxo-L-rhamnose [c0]	C16H22N2O15P2	-2	PSXWNITXWWECNY-LPVGZGSHSA-L	Cc1cn(C2CC(O)C(COP(-O)([O-])OP(-O)(O)OC3OC(C)C(-O)C(O)C3O)O2)c(-O)nc1[O-]	-680.33	C00688	cpd00522
cpd00525_c0	UDP-N-acetylmuramoyl-L-alanyl-D-glutamate [c0]	C28H39N5O23P2	-4	OJZCATPXPWFLHF-HPUCEMLMSA-J	CC([O-])-NC1C(OP(-O)(O)OP(-O)(O)OCC2OC(n3ccc([O-])nc3-O)C(O)C2O)OC(CO)C(O)C1OC(C)C(O)-NC(C)C([O-])-NC(CCC(-O)[O-])C(-O)O	-958.02	C00692	cpd00525
cpd00530_c0	XTP [c0]	C10H12N4O15P3	-3	CAEFEWVYEZABLA-UUOKFMHZSA-K	O-P([O-])(O)OP(-O)(O)OP(-O)(O)OCC1OC(n2cnc3c([O-])nc([O-])nc32)C(O)C1O	-780.43	C00700	cpd00530
cpd00531_c0	Hg2+ [c0]	Hg	2	BQPIGGFYSBELGY-UHFFFAOYSA-N	[Hg+2]		C00703	cpd00531
cpd00531_e0	Hg2+ [e0]	Hg	2	BQPIGGFYSBELGY-UHFFFAOYSA-N	[Hg+2]		C00703	cpd00531
cpd00533_c0	dCDP [c0]	C9H13N3O10P2	-2	FTDHDKPUHBLBTL-SHYZEUOFSA-L	N-c1ccn(C2CC(O)C(COP(-O)(O)OP(-O)([O-])O)O2)c([O-])n1	-513.54	C00705	cpd00533
cpd00557_c0	Siroheme [c0]	C42H36FeN4O16	-8	DLKSSIHHLYNIKN-QIISWYHFSA-D	CC1(CC(-O)[O-])c2cc3nc(cc4[n-]c(cc5[n-]c(cc(n2)C1CCC(-O)[O-])c(CC(-O)[O-])c5CCC(-O)[O-])c(CCC(-O)[O-])c4CC(-O)[O-])C(C)(CC(-O)[O-])C3CCC(-O)[O-].[Fe+2]		C00748	cpd00557
cpd00581_c0	Urocanate [c0]	C6H5N2O2	-1	LOIYMIARKYCTBW-OWOJBTEDSA-M	O-C([O-])C-Cc1cnc[nH]1	-26.85	C00785	cpd00581
cpd00585_c0	Creatinine [c0]	C4H7N3O	0	DDRJAANPRJIHGJ-UHFFFAOYSA-N	CN1CC(O)-NC1-N	-6.19	C00791	cpd00585
cpd00588_c0	Sorbitol [c0]	C6H14O6	0	FBPFZTCFMRRESA-JGWLITMVSA-N	OCC(O)C(O)C(O)C(O)CO	-225.44	C00794	cpd00588
cpd00620_c0	Pantetheine [c0]	C11H22N2O4S	0	ZNXZGRMVNNHPCA-VIFPVBQESA-N	CC(C)(CO)C(O)C(O)-NCCC(O)-NCCS	-135.144	C00831	cpd00620
cpd00626_c0	dTDPglucose [c0]	C16H24N2O16P2	-2	YSYKRGRSMLTJNL-URARBOGNSA-L	Cc1cn(C2CC(O)C(COP(-O)([O-])OP(-O)(O)OC3OC(CO)C(O)C(O)C3O)O2)c(-O)nc1[O-]	-723.12	C00842	cpd00626
cpd00630_c0	3-Oxoadipate [c0]	C6H6O5	-2	RTGHRDFWYQHVFW-UHFFFAOYSA-L	O-C([O-])CCC(-O)CC(-O)[O-]	-189.74	C00846	cpd00630
cpd00635_c0	Cbl [c0]	C62H91CoN13O14P	2	QDYKIIMTNDYRAM-DSRCUDDDSA-L	CC1-C2N-C(C-C3N-C(C(C)-C4NC(C)(C5N-C1C(C)(CCC(O)-NCC(C)OP(-O)(O)OC1C(CO)OC([n+]6c[nH]c7cc(C)c(C)cc76)C1O)C5CC(-N)O)C(C)(CC(-N)O)C4CCC(-N)[O-])C(C)(CC(-N)O)C3CCC(-N)[O-])C(C)(C)C2CCC(-N)[O-].[Co+4]		C00853	cpd00635
cpd00635_e0	Cbl [e0]	C62H91CoN13O14P	2	QDYKIIMTNDYRAM-DSRCUDDDSA-L	CC1-C2N-C(C-C3N-C(C(C)-C4NC(C)(C5N-C1C(C)(CCC(O)-NCC(C)OP(-O)(O)OC1C(CO)OC([n+]6c[nH]c7cc(C)c(C)cc76)C1O)C5CC(-N)O)C(C)(CC(-N)O)C4CCC(-N)[O-])C(C)(CC(-N)O)C3CCC(-N)[O-])C(C)(C)C2CCC(-N)[O-].[Co+4]		C00853	cpd00635
cpd00638_c0	Deamido-NAD [c0]	C21H24N6O15P2	-2	SENPVEZBRZQVST-HISDBWNOSA-L	Nc1ncnc2c1ncn2C1OC(COP(-O)([O-])OP(-O)([O-])OCC2OC([n+]3cccc(C(-O)[O-])c3)C(O)C2O)C(O)C1O	-572.03	C00857	cpd00638
cpd00644_c0	PAN [c0]	C9H16NO5	-1	GHOKWGTUZJEAQD-ZETCQYMHSA-M	CC(C)(CO)C(O)C(O)-NCCC(-O)[O-]	-188.54	C00864	cpd00644
cpd00646_c0	PNP [c0]	C6H5NO3	0	BTJIUGUIPKRLHP-UHFFFAOYSA-N	O-[N+]([O-])c1ccc(O)cc1		C00870	cpd00646
cpd00650_c0	Crotonyl-CoA [c0]	C25H36N7O17P3S	-4	KFWWCMJSYSSPSK-PAXLJYGASA-J	CC-CC(-O)SCCN-C([O-])CCN-C([O-])C(O)C(C)(C)COP(-O)(O)OP(-O)(O)OCC1OC(n2cnc3c(N)ncnc32)C(O)C1OP(-O)([O-])[O-]	-761.78	C00877	cpd00650
cpd00654_c0	Deoxycytidine [c0]	C9H13N3O4	0	CKTSBUTUHBMZGZ-SHYZEUOFSA-N	N-c1ccn(C2CC(O)C(CO)O2)c(O)n1	-93.04	C00881	cpd00654
cpd00654_e0	Deoxycytidine [e0]	C9H13N3O4	0	CKTSBUTUHBMZGZ-SHYZEUOFSA-N	N-c1ccn(C2CC(O)C(CO)O2)c(O)n1	-93.04	C00881	cpd00654
cpd00655_c0	Dephospho-CoA [c0]	C21H33N7O13P2S	-2	KDTSHFARGAKYJN-IBOSZNHHSA-L	CC(C)(COP(-O)(O)OP(-O)(O)OCC1OC(n2cnc3c(N)ncnc32)C(O)C1O)C(O)C([O-])-NCCC([O-])-NCCS	-539.494	C00882	cpd00655
cpd00658_c0	Isochorismate [c0]	C10H8O6	-2	NTGWPRCCOQCMGE-YUMQZZPRSA-L	C-C(OC1C-CC-C(C(-O)[O-])C1O)C(-O)[O-]	-169.49	C00885	cpd00658
cpd00683_c0	Dihydropteroate [c0]	C14H13N6O3	-1	WBFYVDCHGVNRBH-UHFFFAOYSA-M	N-c1nc([O-])c2c([nH]1)NCC(CNc1ccc(C(-O)O)cc1)-N2	12.16	C00921	cpd00683
cpd00689_c0	Porphobilinogen [c0]	C10H13N2O4	-1	QSHWIQZFGQKFMA-UHFFFAOYSA-M	NCc1[nH]cc(CCC(-O)[O-])c1CC(-O)O	-118.18	C00931	cpd00689
cpd00699_c0	5-Dehydroquinate [c0]	C7H9O6	-1	WVMWZWGZRAXUBK-SYTVJDICSA-M	O-C1CC(O)(C(-O)[O-])CC(O)C1O	-214.49	C00944	cpd00699
cpd00706_c0	Mercaptopyruvate [c0]	C3H3O3S	-1	OJOLFAIGOXZBCI-UHFFFAOYSA-M	O-C([O-])C(-O)CS	-108.164	C00957	cpd00706
cpd00712_c0	2-Dehydropantoate [c0]	C6H9O4	-1	PKVVTUWHANFMQC-UHFFFAOYSA-M	CC(C)(CO)C(-O)C(-O)[O-]	-149.1	C00966	cpd00712
cpd00722_c0	O-Acetyl-L-serine [c0]	C5H9NO4	0	VZXPDPZARILFQX-BYPYZUCNSA-N	CC(-O)OCC(N)C(-O)O	-161.6	C00979	cpd00722
cpd00724_c0	alpha-D-Galactose [c0]	C6H12O6	0	WQZGKKKJIJFFOK-PHYPRBDBSA-N	OCC1OC(O)C(O)C(O)C1O	-218.28	C00984	cpd00724
cpd00727_c0	2-Phosphoglycolate [c0]	C2H2O6P	-3	ASCFNMCAHFUBCO-UHFFFAOYSA-K	O-C([O-])COP(-O)([O-])[O-]	-335.48	C00988	cpd00727
cpd00731_c0	Ala-Ala [c0]	C6H12N2O3	0	DEFJQIDDEAULHB-QWWZWVQMSA-N	CC(N)C(O)-NC(C)C(-O)O	-118.69	C00993	cpd00731
cpd00738_c0	phosphoserine [c0]	C3H6NO6P	-2	BZQFBWGGLXLEPQ-REOHCLBHSA-L	NC(COP(-O)([O-])O)C(-O)[O-]	-336.65	C01005	cpd00738
cpd00755_c0	Hydroxymethylbilane [c0]	C40H38N4O17	-8	WDFJYRZCZIUBPR-UHFFFAOYSA-F	O-C([O-])CCc1c[nH]c(Cc2[nH]c(Cc3[nH]c(Cc4[nH]c(CO)c(CC(-O)[O-])c4CCC(-O)[O-])c(CC(-O)[O-])c3CCC(-O)[O-])c(CC(-O)[O-])c2CCC(-O)[O-])c1CC(-O)[O-]	-479.5	C01024	cpd00755
cpd00758_c0	N8-Acetylspermidine [c0]	C9H23N3O	2	FONIWJIDLJEJTL-UHFFFAOYSA-P	CC(O)-NCCCC[NH2+]CCC[NH3+]	-24.81	C01029	cpd00758
cpd00770_c0	N-Formyl-L-glutamate [c0]	C6H7NO5	-2	ADZLWSMFHHHOBV-UHFFFAOYSA-L	O-C([O-])CCC(N-C[O-])C(-O)O	-192.08	C01045	cpd00770
cpd00773_c0	UDP-MurNAc [c0]	C20H28N3O19P2	-3	NQBRVZNDBBMBLJ-MQTLHLSBSA-K	CC([O-])-NC1C(OP(-O)(O)OP(-O)(O)OCC2OC(n3ccc([O-])nc3-O)C(O)C2O)OC(CO)C(O)C1OC(C)C(-O)[O-]	-820.27	C01050	cpd00773
cpd00774_c0	UroporphyrinogenIII [c0]	C40H36N4O16	-8	HUHWZXWWOFSFKF-UHFFFAOYSA-F	O-C([O-])CCc1c2[nH]c(c1CC(-O)[O-])Cc1[nH]c(c(CC(-O)[O-])c1CCC(-O)[O-])Cc1[nH]c(c(CC(-O)[O-])c1CCC(-O)[O-])Cc1[nH]c(c(CCC(-O)[O-])c1CC(-O)[O-])C2		C01051	cpd00774
cpd00780_c0	Fumarylacetoacetate [c0]	C8H6O6	-2	GACSIVHAIFQKTC-OWOJBTEDSA-L	O-C([O-])C-CC(-O)CC(-O)CC(-O)[O-]	-197.26	C01061	cpd00780
cpd00790_c0	O-Acetyl-L-homoserine [c0]	C6H11NO4	0	FCXZBWSIAGGPCB-YFKPBYRVSA-N	CC(-O)OCCC(N)C(-O)O	-159.98	C01077	cpd00790
cpd00791_c0	ProtoporphyrinogenIX [c0]	C34H38N4O4	-2	UHSGPDMIQQYNAX-UHFFFAOYSA-L	C-Cc1c2[nH]c(c1C)Cc1[nH]c(c(CCC(-O)[O-])c1C)Cc1[nH]c(c(C)c1CCC(-O)[O-])Cc1[nH]c(c(C)c1C-C)C2		C01079	cpd00791
cpd00793_c0	Thiamine phosphate [c0]	C12H16N4O4PS	-1	HZSAJDVWZRBGIF-UHFFFAOYSA-M	Cc1ncc(C[n+]2csc(CCOP(-O)([O-])[O-])c2C)c(-N)[nH]1	-160.32	C01081	cpd00793
cpd00802_c0	D-fructose-1-phosphate [c0]	C6H11O9P	-2	RHKKZBWRNHGJEZ-ARQDHWQXSA-L	O-P([O-])([O-])OCC1(O)OC(CO)C(O)C1O	-431.67	C01094	cpd00802
cpd00805_c0	D-Tagatose 6-phosphate [c0]	C6H11O9P	-2	BGWGXPAPYGQALX-OEXCPVAWSA-L	O-P([O-])([O-])OCC1OC(O)(CO)C(O)C1O	-431.67	C01097	cpd00805
cpd00807_c0	L-histidinol-phosphate [c0]	C6H11N3O4P	-1	CWNDERHTHMWBSI-YFKPBYRVSA-M	NC(COP(-O)([O-])O)Cc1cnc[nH]1	-214.91	C01100	cpd00807
cpd00810_c0	Orotidylic acid [c0]	C10H10N2O11P	-3	KYOBSHFOBAOFBF-XVFCMESISA-K	O-C([O-])c1cc([O-])nc(-O)n1C1OC(COP(-O)([O-])O)C(O)C1O	-479.18	C01103	cpd00810
cpd00817_c0	D-Arabinose5-phosphate [c0]	C5H9O8P	-2	PPQRONHOSHZGFQ-WDCZJNDASA-L	O-CC(O)C(O)C(O)COP(-O)([O-])[O-]	-392.04	C01112	cpd00817
cpd00822_c0	O-Succinyl-L-homoserine [c0]	C8H12NO6	-1	GNISQJGXJIDKDJ-YFKPBYRVSA-M	NC(CCOC(-O)CCC(-O)[O-])C(-O)O	-236.19	C01118	cpd00822
cpd00834_c0	Phosphopantetheine [c0]	C11H21N2O7PS	-2	JDMUPRLRUUMCTL-VIFPVBQESA-L	CC(C)(COP(-O)(O)O)C(O)C([O-])-NCCC([O-])-NCCS	-347.644	C01134	cpd00834
cpd00858_c0	L-Glutamate5-semialdehyde [c0]	C5H9NO3	0	KABXUUFDPUOJMW-BYPYZUCNSA-N	NC(CCC-O)C(-O)O	-111.43	C01165	cpd00858
cpd00861_c0	UDP-N-acetyl-D-mannosamine [c0]	C17H25N3O17P2	-2	LFTYTUAZOPRMMI-ZYQOOJPVSA-L	CC([O-])-NC1C(OP(-O)(O)OP(-O)(O)OCC2OC(n3ccc([O-])nc3-O)C(O)C2O)OC(CO)C(O)C1O	-756.9	C01170	cpd00861
cpd00863_c0	beta-D-Glucose 6-phosphate [c0]	C6H11O9P	-2	NBSCHQHZLSJFNQ-VFUOTHLCSA-L	O-P([O-])([O-])OCC1OC(O)C(O)C(O)C1O	-430.78	C01172	cpd00863
cpd00867_c0	Inositol 1-phosphate [c0]	C6H11O9P	-2	INAPMGSXUVUWAF-UOTPTPDRSA-L	O-P([O-])([O-])OC1C(O)C(O)C(O)C(O)C1O	-432.46	C01177	cpd00867
cpd00868_c0	p-hydroxyphenylpyruvate [c0]	C9H7O4	-1	KKADPXVIOXHVKN-UHFFFAOYSA-M	O-C(O)C(-O)Cc1ccc([O-])cc1	-115.3	C01179	cpd00868
cpd00873_c0	Nicotinate ribonucleotide [c0]	C11H12NO9P	-2	JOUIQRNQJGXQDC-ZYUZMQFOSA-L	O-C([O-])c1ccc[n+](C2OC(COP(-O)([O-])[O-])C(O)C2O)c1	-380.18	C01185	cpd00873
cpd00875_c0	KDO [c0]	C8H13O8	-1	KYQCXUMVJGMDNG-SHUUEZRQSA-M	O-C([O-])C(-O)CC(O)C(O)C(O)C(O)CO	-292.98	C01187	cpd00875
cpd00890_c0	UDP-N-acetylmuramoyl-L-alanine [c0]	C23H33N4O20P2	-3	NTMMCWJNQNKACG-KBKUWGQMSA-K	CC([O-])-NC1C(OP(-O)(O)OP(-O)(O)OCC2OC(n3ccc([O-])nc3-O)C(O)C2O)OC(CO)C(O)C1OC(C)C([O-])-NC(C)C(-O)O	-851.04	C01212	cpd00890
cpd00900_c0	GDP-4-dehydro-D-rhamnose [c0]	C16H21N5O15P2	-2	PNHLMHWWFOPQLK-BKUUWRAGSA-L	CC1OC(OP(-O)(O)OP(-O)([O-])OCC2OC(n3cnc4c([O-])nc(-N)[nH]c43)C(O)C2O)C(O)C(O)C1-O	-630.29	C01222	cpd00900
cpd00905_c0	Guanosine 3',5'-bis(diphosphate) [c0]	C10H12N5O17P4	-5	BUFLLCUFNHESEH-UUOKFMHZSA-I	N-c1nc([O-])c2ncn(C3OC(COP(-O)(O)OP(-O)([O-])[O-])C(OP(-O)(O)OP(-O)([O-])[O-])C3O)c2[nH]1	-936.8	C01228	cpd00905
cpd00906_c0	all-trans-Hexaprenyl diphosphate [c0]	C30H50O7P2	-2	NGFSMHKFTZROKJ-MMSZMYIBSA-L	CC(C)-CCCC(C)-CCCC(C)-CCCC(C)-CCCC(C)-CCCC(C)-CCOP(-O)(O)OP(-O)([O-])[O-]	-298.73	C01230	cpd00906
cpd00910_c0	Galactinol [c0]	C12H22O11	0	VCWMRQDBPZKXKG-XIDCDEPRSA-N	OCC1OC(OC2C(O)C(O)C(O)C(O)C2O)C(O)C(O)C1O	-378.44	C01235	cpd00910
cpd00922_c0	delta1-Piperideine-2-carboxylate [c0]	C6H8NO2	-1	GEJXSVNGWOSZPC-UHFFFAOYSA-M	O-C([O-])C1-NCCCC1	-57.53	C04092	cpd00922
cpd00930_c0	imidazole acetol-phosphate [c0]	C6H7N2O5P	-2	YCFFMSOLUMRAMD-UHFFFAOYSA-L	O-C(COP(-O)([O-])[O-])Cc1cnc[nH]1	-242.14	C01267	cpd00930
cpd00931_c0	5-Amino-6--5-phosphoribosylaminouracil [c0]	C9H13N4O9P	-2	LZEXYCAGPMYXLX-UMMCILCDSA-L	Nc1c([O-])nc([O-])nc1NC1OC(COP(-O)(O)O)C(O)C1O	-394.67	C01268	cpd00931
cpd00932_c0	5-O--1-Carboxyvinyl-3-phosphoshikimate [c0]	C10H9O10P	-4	QUTYKIXIUDQOLK-PRJMDXOYSA-J	C-C(OC1CC(C(-O)[O-])-CC(OP(-O)([O-])[O-])C1O)C(-O)[O-]	-427.57	C01269	cpd00932
cpd00938_c0	4-Carboxymuconolactone [c0]	C7H4O6	-2	DHCUIDTZCMREHG-ZETCQYMHSA-L	O-C([O-])CC1(C(-O)[O-])C-CC(-O)O1	-213.04	C01278	cpd00938
cpd00939_c0	Toxopyrimidine [c0]	C6H9N3O	0	VUTBELPREDJDDH-UHFFFAOYSA-N	Cc1ncc(CO)c(-N)[nH]1	8.46	C01279	cpd00939
cpd00946_c0	Undecaprenyl diphospho N-acetyl-glucosamine [c0]	C63H103NO12P2	-2	NEVJGTXBHJNFAZ-JXCMATCVSA-L	CC(C)-CCCC(C)-CCCC(C)-CCCC(C)-CCCC(C)-CCCC(C)-CCCC(C)-CCCC(C)-CCCC(C)-CCCC(C)-CCCC(C)-CCOP(-O)([O-])OP(-O)(O)OC1OC(CO)C(O)C(O)C1N-C(C)[O-]	-309.41	C01289	cpd00946
cpd00954_c0	6-hydroxymethyl dihydropterin [c0]	C7H9N5O2	0	CQQNNQTXUGLUEV-UHFFFAOYSA-N	N-c1nc(O)c2c([nH]1)NCC(CO)-N2	-3.11	C01300	cpd00954
cpd00956_c0	1-(2-carboxyphenylamino)-1-deoxyribulose 5-phosphate [c0]	C12H13NO9P	-3	QKMBYNRMPRKVTO-MNOVXSKESA-K	O-C([O-])c1ccccc1NCC(-O)C(O)C(O)COP(-O)([O-])[O-]	-392.53	C01302	cpd00956
cpd00957_c0	2,5-Diamino-6-(5'-phosphoribosylamino)-4-pyrimidineone [c0]	C9H14N5O8P	-2	OCLCLRXKNJCOJD-UMMCILCDSA-L	N-c1nc([O-])c(N)c(NC2OC(COP(-O)([O-])O)C(O)C2O)[nH]1	-338.54	C01304	cpd00957
cpd00971_c0	Na+ [c0]	Na	1	FKNQFGJONOIPTF-UHFFFAOYSA-N	[Na+]		C01330	cpd00971
cpd00971_e0	Na+ [e0]	Na	1	FKNQFGJONOIPTF-UHFFFAOYSA-N	[Na+]		C01330	cpd00971
cpd00977_c0	dITP [c0]	C10H12N4O13P3	-3	UFJPAQSLHAGEBL-RRKCRQDMSA-K	O-P([O-])([O-])OP(-O)(O)OP(-O)(O)OCC1OC(n2cnc3c([O-])ncnc32)CC1O	-689.74	C01345	cpd00977
cpd00978_c0	dUDP [c0]	C9H12N2O11P2	-2	QHWZTVCCBMIIKE-SHYZEUOFSA-L	O-c1nc([O-])ccn1C1CC(O)C(COP(-O)(O)OP(-O)([O-])O)O1	-565.93	C01346	cpd00978
cpd00982_c0	FADH2 [c0]	C27H33N9O15P2	-2	YPZRHBJKEMOYQH-UYBVJOGSSA-L	Cc1cc2c(cc1C)N(CC(O)C(O)C(O)COP(-O)(O)OP(-O)(O)OCC1OC(n3cnc4c(N)ncnc43)C(O)C1O)c1nc([O-])nc([O-])c1N2	-538.18	C01352	cpd00982
cpd00988_c0	3'-AMP [c0]	C10H12N5O7P	-2	LNQVTSROQXJCDD-KQYNXXCUSA-L	Nc1ncnc2c1ncn2C1OC(CO)C(OP(-O)([O-])[O-])C1O	-257.85	C01367	cpd00988
cpd00989_c0	3'-UMP [c0]	C9H11N2O9P	-2	FOGRQMPFHUHIGU-XVFCMESISA-L	O-c1nc([O-])ccn1C1OC(CO)C(OP(-O)([O-])O)C1O	-397.77	C01368	cpd00989
cpd01011_c0	Butanal [c0]	C4H8O	0	ZTQSAGDEMFDKMZ-UHFFFAOYSA-N	CCCC-O	-30.81	C01412	cpd01011
cpd01012_c0	Cd2+ [c0]	Cd	2	WLZRMCYVCSSEQC-UHFFFAOYSA-N	[Cd+2]		C01413	cpd01012
cpd01012_e0	Cd2+ [e0]	Cd	2	WLZRMCYVCSSEQC-UHFFFAOYSA-N	[Cd+2]		C01413	cpd01012
cpd01017_c0	Cys-Gly [c0]	C5H10N2O3S	0	ZUKPVRWZDMRIEO-VKHMYHEASA-N	NC(CS)C(O)-NCC(-O)O	-113.974	C01419	cpd01017
cpd01029_c0	Base Q [c0]	C12H16N5O3	1	LAIOPTKSQBPSHG-ACLDMZEESA-O	[NH2+]-C1N-C(O)C2-C(CNC3C-CC(O)C3O)C-NC2-N1	-6.41	C01449	cpd01029
cpd01080_c0	ocdca [c0]	C18H35O2	-1	QIQXTHQIDYTFRH-UHFFFAOYSA-M	CCCCCCCCCCCCCCCCCC(-O)[O-]	-60.83	C01530	cpd01080
cpd01092_c0	Allantoin [c0]	C4H5N4O3	-1	POJWUDADGALRAB-UHFFFAOYSA-N	N-C(O)NC1N-C(O)N-C1O	-116.06	C01551	cpd01092
cpd01101_c0	Carbamate [c0]	CH2NO2	-1	KXDHJXZQYSOELW-UHFFFAOYSA-M	NC(-O)[O-]	-95.7	C01563	cpd01101
cpd01107_c0	Decanoate [c0]	C10H19O2	-1	GHVNFZFCNZKVNT-UHFFFAOYSA-M	CCCCCCCCCC(-O)[O-]	-73.79	C01571	cpd01107
cpd01133_c0	Stachyose [c0]	C24H42O21	0	UQZIYBXSHAGNOE-XNSRJBNMSA-N	OCC1OC(OCC2OC(OCC3OC(OC4(CO)OC(CO)C(O)C4O)C(O)C(O)C3O)C(O)C(O)C2O)C(O)C(O)C1O	-694.61	C01613	cpd01133
cpd01217_c0	Xanthosine [c0]	C10H12N4O6	0	UBORTCNDUKBEOP-UUOKFMHZSA-N	OCC1OC(n2cnc3c(O)nc(O)nc32)C(O)C1O	-151.93	C01762	cpd01217
cpd01260_c0	Lauroyl-CoA [c0]	C33H54N7O17P3S	-4	YMCXGHLSVALICC-GMHMEAMDSA-J	CCCCCCCCCCCC(-O)SCCN-C([O-])CCN-C([O-])C(O)C(C)(C)COP(-O)(O)OP(-O)(O)OCC1OC(n2cnc3c(N)ncnc32)C(O)C1OP(-O)([O-])[O-]	-769.63	C01832	cpd01260
cpd01262_c0	Amylotriose [c0]	C18H32O16	0	FYGDTMLNYKFZSV-DZOUCCHMSA-N	OCC1OC(OC2C(CO)OC(OC3C(CO)OC(O)C(O)C3O)C(O)C2O)C(O)C(O)C1O	-535.24	C01835	cpd01262
cpd01298_c0	Aminoacetone [c0]	C3H8NO	1	BCDGQXUMWHRQCB-UHFFFAOYSA-O	CC(-O)C[NH3+]	-36.68	C01888	cpd01298
cpd01329_c0	Maltohexaose [c0]	C36H62O31	0	OCIBBXPLUVYKCH-LIGGPISVSA-N	OCC1OC(OC2C(CO)OC(OC3C(CO)OC(OC4C(CO)OC(OC5C(CO)OC(OC6C(CO)OC(O)C(O)C6O)C(O)C5O)C(O)C4O)C(O)C3O)C(O)C2O)C(O)C(O)C1O	-1010.68	C01936	cpd01329
cpd01335_c0	Octanoyl-CoA [c0]	C29H46N7O17P3S	-4	KQMZYOXOBSXMII-CECATXLMSA-J	CCCCCCCC(-O)SCCN-C([O-])CCN-C([O-])C(O)C(C)(C)COP(-O)(O)OP(-O)(O)OCC1OC(n2cnc3c(N)ncnc32)C(O)C1OP(-O)([O-])[O-]	-776.11	C01944	cpd01335
cpd01399_c0	Maltotetraose [c0]	C24H42O21	0	LUEWUZLMQUOBSB-ZLBHSGTGSA-N	OCC1OC(OC2C(CO)OC(OC3C(CO)OC(OC4C(CO)OC(O)C(O)C4O)C(O)C3O)C(O)C2O)C(O)C(O)C1O	-693.72	C02052	cpd01399
cpd01414_c0	Tetrathionate [c0]	O6S4	-2	HPQYKCJIWQFJMS-UHFFFAOYSA-L	O-S(-O)([O-])SSS(-O)(-O)[O-]	-241.815	C02084	cpd01414
cpd01414_e0	Tetrathionate [e0]	O6S4	-2	HPQYKCJIWQFJMS-UHFFFAOYSA-L	O-S(-O)([O-])SSS(-O)(-O)[O-]	-241.815	C02084	cpd01414
cpd01476_c0	Protoporphyrin [c0]	C34H32N4O4	-2	KSFOVUSSGSKXFI-UJJXFSCMSA-L	C-Cc1c(C)c2cc3[nH]c(cc4nc(cc5[nH]c(cc1n2)c(C)c5CCC(-O)[O-])c(CCC(-O)[O-])c4C)c(C)c3C-C		C02191	cpd01476
cpd01550_c0	Phosphocreatine [c0]	C4H8N3O5P	-2	DRBBFCLWYRJSJZ-UHFFFAOYSA-L	CN(CC(-O)[O-])C(-N)NP(-O)([O-])O	-262.13	C02305	cpd01550
cpd01567_c0	(R)-Allantoin [c0]	C4H5N4O3	-1	POJWUDADGALRAB-PVQJCKRUSA-N	N-C(O)NC1N-C(O)N-C1O	-116.06	C02348	cpd01567
cpd01570_c0	2',3'-Cyclic AMP [c0]	C10H11N5O6P	-1	KMYWVDDIPVNLME-KQYNXXCUSA-M	Nc1ncnc2c1ncn2C1OC(CO)C2OP(-O)([O-])OC21	-193.43	C02353	cpd01570
cpd01571_c0	2',3'-Cyclic CMP [c0]	C9H11N3O7P	-1	NMPZCCZXCOMSDQ-XVFCMESISA-M	N-c1ccn(C2OC(CO)C3OP(-O)(O)OC32)c([O-])n1	-280.96	C02354	cpd01571
cpd01572_c0	2',3'-Cyclic UMP [c0]	C9H10N2O8P	-1	HWDMHJDYMFRXOX-XVFCMESISA-M	O-c1nc([O-])ccn1C1OC(CO)C2OP(-O)(O)OC21	-333.35	C02355	cpd01572
cpd01620_c0	Precorrin 2 [c0]	C42H41N4O16	-7	OQIIYZQTTMKFAU-ZNLOQLQNSA-G	CC1(CC(-O)O)C2-Cc3[nH]c(c(CCC(-O)[O-])c3CC(-O)[O-])Cc3[nH]c(c(CC(-O)[O-])c3CCC(-O)[O-])C-C3NC(-CC(-N2)C1CCC(-O)[O-])C(C)(CC(-O)[O-])C3CCC(-O)[O-]		C02463	cpd01620
cpd01669_c0	Estrone 3-sulfate [c0]	C18H21O5S	-1	JKKFKPJIXZFSSB-UHFFFAOYSA-M	CC12CCC3c4ccc(OS(-O)(-O)[O-])cc4CCC3C1CCC2-O	-131.48	C02538	cpd01669
cpd01695_c0	Myristoyl-CoA [c0]	C35H58N7O17P3S	-4	DUAFKXOFBZQTQE-QSGBVPJFSA-J	CCCCCCCCCCCCCC(-O)SCCN-C([O-])CCN-C([O-])C(O)C(C)(C)COP(-O)(O)OP(-O)(O)OCC1OC(n2cnc3c(N)ncnc32)C(O)C1OP(-O)([O-])[O-]	-766.39	C02593	cpd01695
cpd01716_c0	3-Dehydroshikimate [c0]	C7H7O5	-1	SLWWJZMPHJJOPH-PHDIDXHHSA-M	O-C([O-])C1-CC(-O)C(O)C(O)C1	-166.28	C02637	cpd01716
cpd01741_c0	ddca [c0]	C12H23O2	-1	POULHZVOKOAJMA-UHFFFAOYSA-M	CCCCCCCCCCCC(-O)[O-]	-70.55	C02679	cpd01741
cpd01758_c0	N-Acetylputrescine [c0]	C6H15N2O	1	KLZGKIDSEJWEDW-UHFFFAOYSA-O	CC(O)-NCCCC[NH3+]	-35.62	C02714	cpd01758
cpd01772_c0	Succinylbenzoate [c0]	C11H8O5	-2	YIVWQNVQRXFZJB-UHFFFAOYSA-L	O-C([O-])CCC(-O)c1ccccc1C(-O)[O-]	-160.84	C02730	cpd01772
cpd01844_c0	Propionyl phosphate [c0]	C3H5O5P	-2	FMNMEQSRDWIBFO-UHFFFAOYSA-L	CCC(-O)OP(-O)([O-])[O-]	-300.03	C02876	cpd01844
cpd01879_c0	3-Dehydrosphinganine [c0]	C18H38NO2	1	KBUNOSOGGAARKZ-KRWDZBQOSA-O	CCCCCCCCCCCCCCCC(-O)C([NH3+])CO	-50.42	C02934	cpd01879
cpd01914_c0	L-Methionine S-oxide [c0]	C5H11NO3S	0	QEFRNWWLZKMPFJ-UHFFFAOYSA-N	CS(-O)CCC(N)C(-O)O		C02989	cpd01914
cpd01977_c0	4-Phospho-L-aspartate [c0]	C4H6NO7P	-2	IXZNKTPIYKDIGG-REOHCLBHSA-L	NC(CC(-O)OP(-O)([O-])O)C(-O)[O-]	-380.65	C03082	cpd01977
cpd01981_c0	5-Methylthio-D-ribose [c0]	C6H12O4S	0	OLVVOVIFTBSBBH-JDJSBBGDSA-N	CSCC1OC(O)C(O)C1O	-135	C03089	cpd01981
cpd01982_c0	5-Phosphoribosylamine [c0]	C5H11NO7P	-1	SKCBPEVYGOQGJN-TXICZTDVSA-M	NC1OC(COP(-O)([O-])O)C(O)C1O	-358.87	C03090	cpd01982
cpd01997_c0	Dimethylbenzimidazole [c0]	C9H10N2	0	LJUQGASMPRMWIW-UHFFFAOYSA-N	Cc1cc2nc[nH]c2cc1C	46.86	C03114	cpd01997
cpd02016_c0	N-Ribosylnicotinamide [c0]	C11H15N2O5	1	JLEBZPBDRKPWTD-TURQNECASA-O	N-C(O)c1ccc[n+](C2OC(CO)C(O)C2O)c1	-125.24	C03150	cpd02016
cpd02021_c0	Succinylbenzoyl-CoA [c0]	C32H39N7O20P3S	-5	KVAQAPQXOXTRAE-UHFFFAOYSA-I	CC(C)(COP(-O)(O)OP(-O)(O)OCC1OC(n2cnc3c(N)ncnc32)C(O)C1OP(-O)([O-])[O-])C(O)C([O-])-NCCC([O-])-NCCSC(-O)CCC(-O)c1ccccc1C(-O)[O-]	-859.92	C03160	cpd02021
cpd02030_c0	3-phosphoshikimate [c0]	C7H8O8P	-3	QYOJSKGCWNAKGW-PBXRRBTRSA-K	O-C([O-])C1-CC(OP(-O)([O-])[O-])C(O)C(O)C1	-383.79	C03175	cpd02030
cpd02060_c0	(2E)-Dodecenoyl-CoA [c0]	C33H52N7O17P3S	-4	IRFYVBULXZMEDE-XCFIPPSPSA-J	CCCCCCCCCC-CC(-O)SCCN-C([O-])CCN-C([O-])C(O)C(C)(C)COP(-O)(O)OP(-O)(O)OCC1OC(n2cnc3c(N)ncnc32)C(O)C1OP(-O)([O-])[O-]	-748.82	C03221	cpd02060
cpd02069_c0	3-Phosphonooxypyruvate [c0]	C3H2O7P	-3	LFLUCDOSQPJJBE-UHFFFAOYSA-K	O-C([O-])C(-O)COP(-O)([O-])[O-]	-361.42	C03232	cpd02069
cpd02074_c0	2-Oxo-6-aminocaproate [c0]	C6H11NO3	0	GWENQMVPLJAMAE-UHFFFAOYSA-N	NCCCCC(-O)C(-O)O	-108.81	C03239	cpd02074
cpd02083_c0	CoproporphyrinogenIII [c0]	C36H40N4O8	-4	NIUVHXTXUXOFEB-UHFFFAOYSA-J	Cc1c2[nH]c(c1CCC(-O)[O-])Cc1[nH]c(c(CCC(-O)[O-])c1C)Cc1[nH]c(c(CCC(-O)[O-])c1C)Cc1[nH]c(c(C)c1CCC(-O)[O-])C2		C03263	cpd02083
cpd02113_c0	dTDP-rhamnose [c0]	C16H24N2O15P2	-2	ZOSQFDVXNQFKBY-CGAXJHMRSA-L	Cc1cn(C2CC(O)C(COP(-O)([O-])OP(-O)(O)OC3OC(C)C(O)C(O)C3O)O2)c(-O)nc1[O-]	-686.89	C03319	cpd02113
cpd02120_c0	Dihydrodipicolinate [c0]	C7H5NO4	-2	UWOCFOFVIBZJGH-YFKPBYRVSA-L	O-C([O-])C1-NC(C(-O)[O-])CC-C1	-133.7	C03340	cpd02120
cpd02135_c0	4-Nitrophenyl phosphate [c0]	C6H4NO6P	-2	XZKIHKMTEMTJQX-UHFFFAOYSA-L	O-[N+]([O-])c1ccc(OP(-O)([O-])[O-])cc1		C03360	cpd02135
cpd02140_c0	AIR [c0]	C8H13N3O7P	-1	PDACUKOKVHBVHJ-XVFCMESISA-M	Nc1cncn1C1OC(COP(-O)([O-])O)C(O)C1O	-297.44	C03373	cpd02140
cpd02197_c0	5-Formyltetrahydrofolate [c0]	C20H21N7O7	-2	VVIAGPKUTFNRDU-STQMWFEESA-L	N-c1nc([O-])c2c([nH]1)NCC(CNc1ccc(C(-O)NC(CCC(-O)[O-])C(-O)O)cc1)N2C-O	-142.75	C03479	cpd02197
cpd02201_c0	4-phosphopantothenate [c0]	C9H15NO8P	-3	XHFVGHPGDLDEQO-ZETCQYMHSA-K	CC(C)(COP(-O)([O-])O)C(O)C([O-])-NCCC(-O)[O-]	-401.04	C03492	cpd02201
cpd02211_c0	L-2-Amino-acetoacetate [c0]	C4H7NO3	0	SAUCHDKDCUROAO-VKHMYHEASA-N	CC(-O)C(N)C(-O)O	-116.32	C03508	cpd02211
cpd02227_c0	S-Ribosylhomocysteine [c0]	C9H17NO6S	0	IQFWYNFDWRYSRA-OEQWSMLSSA-N	NC(CCSCC1OC(O)C(O)C1O)C(-O)O	-212.38	C03539	cpd02227
cpd02229_c0	Bactoprenyl diphosphate [c0]	C55H90O7P2	-2	NTXGVHCCXVHYCL-NTDVEAECSA-L	CC(C)-CCCC(C)-CCCC(C)-CCCC(C)-CCCC(C)-CCCC(C)-CCCC(C)-CCCC(C)-CCCC(C)-CCCC(C)-CCCC(C)-CCOP(-O)(O)OP(-O)([O-])[O-]	-158.28	C04574	cpd02229
cpd02255_c0	3-oxoadipate-enol-lactone [c0]	C6H5O4	-1	ZPEHSARSWGDCEX-UHFFFAOYSA-M	O-C([O-])CC1-CCC(-O)O1	-129.14	C03586	cpd02255
cpd02295_c0	1-4-Dihydroxy-2-naphthoate [c0]	C11H7O4	-1	VOJUXHHACRXLTD-UHFFFAOYSA-M	O-C(O)c1cc([O-])c2ccccc2c1O	-122.199	C03657	cpd02295
cpd02311_c0	4-Imidazolone-5-propanoate [c0]	C6H6N2O3	-2	MYNHYKDPSRPBNZ-UHFFFAOYSA-M	O-C([O-])CC[c-]1nc[nH]c1-O	-86.31	C03680	cpd02311
cpd02333_c0	Quinolinate [c0]	C7H3NO4	-2	GJAWHXHKYYXBSV-UHFFFAOYSA-L	O-C([O-])c1cccnc1C(-O)[O-]	-119.77	C03722	cpd02333
cpd02371_c0	D-Tagatose 1,6-biphosphate [c0]	C6H10O12P2	-4	RNBGYGVWRKECFJ-OEXCPVAWSA-J	O-P([O-])([O-])OCC1OC(O)(COP(-O)([O-])[O-])C(O)C1O	-644.17	C03785	cpd02371
cpd02375_c0	Adenylosuccinate [c0]	C14H14N5O11P	-4	OFBHPPMPBOJXRT-DPXQIYNJSA-J	O-C([O-])CC(Nc1ncnc2c1ncn2C1OC(COP(-O)([O-])[O-])C(O)C1O)C(-O)[O-]	-408.89	C03794	cpd02375
cpd02394_c0	GAR [c0]	C7H14N2O8P	-1	OBQMLSFOUZUIOB-SHUUEZRQSA-M	NCC([O-])-NC1OC(COP(-O)(O)O)C(O)C1O	-389.45	C03838	cpd02394
cpd02414_c0	L-2-Amino-6-oxopimelate [c0]	C7H10NO5	-1	UKCSFKLWNHUBDY-BYPYZUCNSA-M	NC(CCCC(-O)C(-O)O)C(-O)[O-]	-188.45	C03871	cpd02414
cpd02431_c0	1-Pyrroline-5-carboxylate [c0]	C5H6NO2	-1	DWAKNKKXGALPNW-BYPYZUCNSA-M	O-C([O-])C1CCC-N1	-59.27	C03912	cpd02431
cpd02465_c0	tetrahydrodipicolinate [c0]	C7H7NO4	-2	CXMBCXQHOXUCEO-BYPYZUCNSA-L	O-C([O-])C1-NC(C(-O)[O-])CCC1	-138.97	C03972	cpd02465
cpd02484_c0	Inositol 3-phosphate [c0]	C6H11O9P	-2	INAPMGSXUVUWAF-PTQMNWPWSA-L	O-P([O-])([O-])OC1C(O)C(O)C(O)C(O)C1O	-432.46	C04006	cpd02484
cpd02506_c0	5-Amino-4-imidazolecarboxyamide [c0]	C4H6N4O	0	PYNDTGFTPOZGRW-UHFFFAOYSA-N	N-C(O)C1N-CNC1-N	-5.28	C04051	cpd02506
cpd02546_c0	CMP-KDO [c0]	C17H24N3O15P	-2	YWWJKULNWGRYAS-FBQOMBIUSA-L	N-c1ccn(C2OC(COP(-O)(O)OC3(C(-O)[O-])CC(O)C(O)C(C(O)CO)O3)C(O)C2O)c([O-])n1	-579.51	C04121	cpd02546
cpd02557_c0	Farnesylfarnesylgeraniol [c0]	C40H66O7P2	-2	BZORESSIXXHLNB-DJMILUHSSA-N	CC(C)-CCCC(C)-CCCC(C)-CCCC(C)-CCCC(C)-CCCC(C)-CCCC(C)-CCCC(C)-CCO	177.95	C04146	cpd02557
cpd02590_c0	all-trans-Heptaprenyl diphosphate [c0]	C35H58O7P2	-2	LSJLEXWXRKTZAJ-YUIIPXGZSA-L	CC(C)-CCCC(C)-CCCC(C)-CCCC(C)-CCCC(C)-CCCC(C)-CCCC(C)-CCOP(-O)(O)OP(-O)([O-])[O-]	-270.64	C04216	cpd02590
cpd02591_c0	pendp [c0]	C25H42O7P2	-2	JMVSBFJBMXQNJW-GIXZANJISA-L	CC(C)-CCCC(C)-CCCC(C)-CCCC(C)-CCCC(C)-CCOP(-O)(O)OP(-O)([O-])[O-]	-326.82	C04217	cpd02591
cpd02605_c0	2-isopropyl-3-oxosuccinate [c0]	C7H8O5	-2	HIIZAGQWABAMRR-UHFFFAOYSA-L	CC(C)C(C(-O)[O-])C(-O)C(-O)[O-]	-189.28	C04236	cpd02605
cpd02611_c0	N-Acetyl-D-glucosamine1-phosphate [c0]	C8H14NO9P	-2	FZLJPEPAYPUMMR-UOLFYFMNSA-L	CC([O-])-NC1C(OP(-O)([O-])O)OC(CO)C(O)C1O	-425.13	C04256	cpd02611
cpd02642_c0	N-5-phosphoribosyl-anthranilate [c0]	C12H13NO9P	-3	PMFMJXPRNJUYMB-GWOFURMSSA-K	O-C([O-])c1ccccc1NC1OC(COP(-O)([O-])[O-])C(O)C1O	-393.15	C04302	cpd02642
cpd02654_c0	4-Methyl-5--2-phosphoethyl-thiazole [c0]	C6H8NO4PS	-2	OCYMERZCMYJQQO-UHFFFAOYSA-L	Cc1ncsc1CCOP(-O)([O-])[O-]	-219.61	C04327	cpd02654
cpd02656_c0	6-7-Dimethyl-8--1-D-ribityllumazine [c0]	C13H17N4O6	-1	SXDXRJZUAJBNFL-XKSSXDPKSA-M	Cc1nc2c([O-])nc(-O)nc-2n(CC(O)C(O)C(O)CO)c1C	-124.62	C04332	cpd02656
cpd02666_c0	(R)-4'-Phosphopantothenoyl-L-cysteine [c0]	C12H20N2O9PS	-3	XQYALQVLCNHCFT-CBAPKCEASA-K	CC(C)(COP(-O)(O)O)C(O)C([O-])-NCCC([O-])-NC(CS)C(-O)[O-]	-427.284	C04352	cpd02666
cpd02678_c0	N-Formyl-GAR [c0]	C8H13N2O9P	-2	VDXLUNDMVKSKHO-XVFCMESISA-L	O-P(O)(O)OCC1OC(N-C([O-])CN-C[O-])C(O)C1O	-417.4	C04376	cpd02678
cpd02692_c0	2-Amino-3-carboxymuconate semialdehyde [c0]	C7H5NO5	-2	KACPVQQHDVBVFC-OIFXTYEKSA-L	NC(C(-O)[O-])-C(C-CC-O)C(-O)[O-]	-147.03	C04409	cpd02692
cpd02720_c0	5-Amino-6--5-phosphoribitylaminouracil [c0]	C9H15N4O9P	-2	RQRINYISXYAZKL-RPDRRWSUSA-L	Nc1c([O-])nc([O-])nc1NCC(O)C(O)C(O)COP(-O)(O)O	-402.07	C04454	cpd02720
cpd02730_c0	3-Deoxy-D-manno-octulosonate8-phosphate [c0]	C8H12O11P	-3	RTNBXJBOAIDPME-SHUUEZRQSA-K	O-C([O-])C(-O)CC(O)C(O)C(O)C(O)COP(-O)([O-])[O-]	-505.48	C04478	cpd02730
cpd02740_c0	Guanosine 5'-triphosphate,3'-diphosphate [c0]	C10H12N5O20P5	-6	KCPMACXZAITQAX-UUOKFMHZSA-H	N-c1nc([O-])c2ncn(C3OC(COP(-O)([O-])OP(-O)(O)OP(-O)([O-])[O-])C(OP(-O)(O)OP(-O)([O-])[O-])C3O)c2[nH]1	-1144.8	C04494	cpd02740
cpd02746_c0	all trans Decaprenyl diphosphate [c0]	C50H82O7P2	-2	FSCYHDCTHRVSKN-UNOAJODNSA-L	CC(C)-CCCC(C)-CCCC(C)-CCCC(C)-CCCC(C)-CCCC(C)-CCCC(C)-CCCC(C)-CCCC(C)-CCCC(C)-CCOP(-O)(O)OP(-O)([O-])[O-]	-186.37	C04509	cpd02746
cpd02775_c0	4-Amino-5-phosphomethyl-2-methylpyrimidine [c0]	C6H8N3O4P	-2	PKYFHKIYHBRTPI-UHFFFAOYSA-L	Cc1ncc(COP(-O)([O-])[O-])c(-N)[nH]1	-204.04	C04556	cpd02775
cpd02782_c0	UDP-N-acetyl-D-glucosaminouronate [c0]	C17H22N3O18P2	-3	DZOGQXKQLXAPND-HHKCBAECSA-K	CC([O-])-NC1C(OP(-O)(O)OP(-O)(O)OCC2OC(n3ccc([O-])nc3-O)C(O)C2O)OC(C(-O)[O-])C(O)C1O	-800.12	C04573	cpd02782
cpd02820_c0	UDP-N-acetylglucosamine enolpyruvate [c0]	C20H26N3O19P2	-3	BEGZZYPUNCJHKP-DBYWSUQTSA-K	C-C(OC1C(O)C(CO)OC(OP(-O)(O)OP(-O)(O)OCC2OC(n3ccc([O-])nc3-O)C(O)C2O)C1N-C(C)[O-])C(-O)[O-]	-800.68	C04631	cpd02820
cpd02826_c0	5'-Phosphoribosylformylglycinamidine [c0]	C8H15N3O8P	-1	PMCOGCVKOAOZQM-XVFCMESISA-M	N-C(CN-C[O-])NC1OC(COP(-O)(O)O)C(O)C1O	-381.6	C04640	cpd02826
cpd02835_c0	UDP-2,3-bis(3-hydroxytetradecanoyl)glucosamine [c0]	C43H75N3O20P2	-2	KOJCFMYSTWNMQW-RUAJDYCTSA-L	CCCCCCCCCCCC(O)CC(-O)OC1C(O)C(CO)OC(OP(-O)(O)OP(-O)(O)OCC2OC(n3ccc([O-])nc3-O)C(O)C2O)C1N-C([O-])CC(O)CCCCCCCCCCC	-831.55	C04652	cpd02835
cpd02851_c0	AICAR [c0]	C9H13N4O8P	-2	NOTGFIUVDGNKRI-UUOKFMHZSA-L	N-C([O-])c1ncn(C2OC(COP(-O)([O-])O)C(O)C2O)c1N	-336.61	C04677	cpd02851
cpd02857_c0	DAHP [c0]	C7H10O10P	-3	PJWIPEXIFFQAQZ-PUFIMZNGSA-K	O-C([O-])C(-O)CC(O)C(O)C(O)COP(-O)([O-])[O-]	-469.06	C04691	cpd02857
cpd02862_c0	UDPMurAc(oyl-L-Ala-D-gamma-Glu-L-Lys-D-Ala-D-Ala) [c0]	C40H62N9O26P2	-3	PFMVORMCVGOQKR-XNCOKRRHSA-K	CC([O-])-NC1C(OP(-O)(O)OP(-O)(O)OCC2OC(n3ccc([O-])nc3-O)C(O)C2O)OC(CO)C(O)C1OC(C)C(O)-NC(C)C(O)-NC(CCC([O-])-NC(CCCCN)C(O)-NC(C)C(O)-NC(C)C(-O)O)C(-O)O	-1046.45	C04702	cpd02862
cpd02882_c0	4--1-D-Ribitylamino-5-aminouracil [c0]	C9H16N4O6	0	XKQZIXVJVUPORE-RPDRRWSUSA-N	Nc1c(O)nc(O)nc1NCC(O)C(O)C(O)CO	-189.57	C04732	cpd02882
cpd02884_c0	FAICAR [c0]	C10H13N4O9P	-2	ABCOOORLYAOBOZ-KQYNXXCUSA-L	NC(-O)c1ncn(C2OC(COP(-O)([O-])O)C(O)C2O)c1N-C[O-]	-372.85	C04734	cpd02884
cpd02886_c0	UDP-3-O-(beta-hydroxymyristoyl)-N-acetylglucosamine [c0]	C31H51N3O19P2	-2	TZSJGZGYQDNRRX-MPLCHSTDSA-L	CCCCCCCCCCCC(O)CC(-O)OC1C(O)C(CO)OC(OP(-O)(O)OP(-O)(O)OCC2OC(n3ccc([O-])nc3-O)C(O)C2O)C1N-C(C)[O-]	-812.95	C04738	cpd02886
cpd02893_c0	5'-Phosphoribosyl-4-carboxy-5-aminoimidazole [c0]	C9H12N3O9P	-2	XFVULMDJZXYMSG-ZIYNGMLESA-L	Nc1c(C(-O)[O-])ncn1C1OC(COP(-O)([O-])O)C(O)C1O	-378.85	C04751	cpd02893
cpd02894_c0	4-Amino-2-methyl-5-diphosphomethylpyrimidine [c0]	C6H9N3O7P2	-2	AGQJQCFEPUVXNK-UHFFFAOYSA-L	Cc1ncc(COP(-O)(O)OP(-O)([O-])[O-])c(-N)[nH]1	-412.04	C04752	cpd02894
cpd02904_c0	alpha-Ribazole 5'-phosphate [c0]	C14H17N2O7P	-2	ZMRGXEJKZPRBPJ-SYQHCUMBSA-L	Cc1cc2ncn(C3OC(COP(-O)([O-])[O-])C(O)C3O)c2cc1C	-289.84	C04778	cpd02904
cpd02920_c0	2-Amino-4-hydroxy-6-hydroxymethyl-7-8-dihydropteridinediphosphate [c0]	C7H9N5O8P2	-2	FCQGJGLSOWZZON-UHFFFAOYSA-L	N-c1nc([O-])c2c([nH]1)NCC(COP(-O)(O)OP(-O)([O-])O)-N2	-423.61	C04807	cpd02920
cpd02921_c0	SAICAR [c0]	C13H16N4O12P	-3	NAQGHJTUZRHGAC-LBGUGVGYSA-J	Nc1c(C([O-])-NC(CC(-O)[O-])C(-O)[O-])ncn1C1OC(COP(-O)([O-])O)C(O)C1O	-487.65	C04811	cpd02921
cpd02930_c0	Lipid X [c0]	C34H64NO12P	-2	HEHQDWUWJVPREQ-XQJZMFRCSA-L	CCCCCCCCCCCC(O)CC(-O)OC1C(O)C(CO)OC(OP(-O)([O-])O)C1N-C([O-])CC(O)CCCCCCCCCCC	-499.78	C04824	cpd02930
cpd02948_c0	MurAc(oyl-L-Ala-D-gamma-Glu-L-Lys-D-Ala-D-Ala)-diphospho- undecaprenol [c0]	C86H140N7O21P2	-3	SULOOAFLXMQJSF-OGDYFQGPSA-K	CC(C)-CCCC(C)-CCCC(C)-CCCC(C)-CCCC(C)-CCCC(C)-CCCC(C)-CCCC(C)-CCCC(C)-CCCC(C)-CCCC(C)-CCOP(-O)(O)OP(-O)(O)OC1OC(CO)C(O)C(OC(C)C(O)-NC(C)C(O)-NC(CCC([O-])-NC(CCCCN)C(O)-NC(C)C([O-])-NC(C)C(-O)O)C(-O)O)C1N-C(C)[O-]	-598.96	C04851	cpd02948
cpd02961_c0	Dihydroneopterin [c0]	C9H13N5O4	0	YQIFAMYNGGOTFB-XINAWCOVSA-N	N-c1nc(O)c2c([nH]1)NCC(C(O)C(O)CO)-N2	-75.95	C04874	cpd02961
cpd02964_c0	UDP-N-acetylmuramoyl-L-alanyl-D-gamma-glutamyl-meso-2-6-diaminopimelate [c0]	C35H51N7O26P2	-4	QUHLBZKCGUXHGP-BHBBPGSKSA-J	CC([O-])-NC1C(OP(-O)(O)OP(-O)(O)OCC2OC(n3ccc([O-])nc3-O)C(O)C2O)OC(CO)C(O)C1OC(C)C(O)-NC(C)C([O-])-NC(CCC([O-])-NC(CCCC(N)C(-O)O)C(-O)O)C(-O)O	-1064.55	C04877	cpd02964
cpd02968_c0	UDP-N-acetylmuramoyl-L-alanyl-D-glutamyl-6-carboxy-L-lysyl-D-alanyl- D-alanine [c0]	C41H61N9O28P2	-4	IMWOXEZVYQDRDF-MCZXNMLPSA-J	CC([O-])-NC1C(OP(-O)(O)OP(-O)(O)OCC2OC(n3ccc([O-])nc3-O)C(O)C2O)OC(CO)C(O)C1OC(C)C(O)-NC(C)C(O)-NC(CCC([O-])-NC(CCCC(N)C(-O)O)C(O)-NC(C)C([O-])-NC(C)C(-O)O)C(-O)O	-1126.09	C04882	cpd02968
cpd02978_c0	7,8-Dihydroneopterin 3'-triphosphate [c0]	C9H13N5O13P3	-3	DGGUVLXVLHAAGT-XINAWCOVSA-K	N-c1nc([O-])c2c([nH]1)NCC(C(O)C(O)COP(-O)(O)OP(-O)(O)OP(-O)([O-])[O-])-N2	-704.45	C04895	cpd02978
cpd02993_c0	Lipid IV(A) [c0]	C68H126N2O23P2	-4	KVJWZTLXIROHIL-QDORLFPLSA-J	CCCCCCCCCCCC(O)CC(-O)OC1C(O)C(COC2OC(CO)C(OP(-O)([O-])[O-])C(OC(-O)CC(O)CCCCCCCCCCC)C2N-C([O-])CC(O)CCCCCCCCCCC)OC(OP(-O)(O)O)C1N-C([O-])CC(O)CCCCCCCCCCC	-939.76	C04919	cpd02993
cpd03002_c0	Lipid A disaccharide [c0]	C68H127N2O20P	-2	HLDJGHAAKRKPAV-QDORLFPLSA-L	CCCCCCCCCCCC(O)CC(-O)OC1C(O)C(CO)OC(OCC2OC(OP(-O)(O)O)C(N-C([O-])CC(O)CCCCCCCCCCC)C(OC(-O)CC(O)CCCCCCCCCCC)C2O)C1N-C([O-])CC(O)CCCCCCCCCCC	-727.26	C04932	cpd03002
cpd03091_c0	5'-Deoxyadenosine [c0]	C10H13N5O3	0	XGYIMTFOTBMPFP-KQYNXXCUSA-N	CC1OC(n2cnc3c(N)ncnc32)C(O)C1O	-9.12	C05198	cpd03091
cpd03124_c0	Hexanoyl-CoA [c0]	C27H42N7O17P3S	-4	OEXFMSFODMQEPE-UHFFFAOYSA-J	CCCCCC(-O)SCCN-C([O-])CCN-C([O-])C(O)C(C)(C)COP(-O)(O)OP(-O)(O)OCC1OC(n2cnc3c(N)ncnc32)C(O)C1OP(-O)([O-])[O-]	-779.35	C05270	cpd03124
cpd03125_c0	(2E)-Hexenoyl-CoA [c0]	C27H40N7O17P3S	-4	OINXHIBNZUUIMR-HSRXZYSASA-J	CCCC-CC(-O)SCCN-C([O-])CCN-C([O-])C(O)C(C)(C)COP(-O)(O)OP(-O)(O)OCC1OC(n2cnc3c(N)ncnc32)C(O)C1OP(-O)([O-])[O-]	-758.54	C05271	cpd03125
cpd03126_c0	(2E)-Hexadecenoyl-CoA [c0]	C37H60N7O17P3S	-4	JUPAQFRKPHPXLD-MSHHSVQMSA-J	CCCCCCCCCCCCCC-CC(-O)SCCN-C([O-])CCN-C([O-])C(O)C(C)(C)COP(-O)(O)OP(-O)(O)OCC1OC(n2cnc3c(N)ncnc32)C(O)C1OP(-O)([O-])[O-]	-742.34	C05272	cpd03126
cpd03127_c0	(2E)-Tetradecenoyl-CoA [c0]	C35H56N7O17P3S	-4	MBCVYCOKMMMWLX-YYMFEJJQSA-J	CCCCCCCCCCCC-CC(-O)SCCN-C([O-])CCN-C([O-])C(O)C(C)(C)COP(-O)(O)OP(-O)(O)OCC1OC(n2cnc3c(N)ncnc32)C(O)C1OP(-O)([O-])[O-]	-745.58	C05273	cpd03127
cpd03128_c0	Decanoyl-CoA [c0]	C31H50N7O17P3S	-4	CNKJPHSEFDPYDB-HSJNEKGZSA-J	CCCCCCCCCC(-O)SCCN-C([O-])CCN-C([O-])C(O)C(C)(C)COP(-O)(O)OP(-O)(O)OCC1OC(n2cnc3c(N)ncnc32)C(O)C1OP(-O)([O-])[O-]	-772.87	C05274	cpd03128
cpd03129_c0	(2E)-Decenoyl-CoA [c0]	C31H48N7O17P3S	-4	MGNBGCRQQFMNBM-YJHHLLFWSA-J	CCCCCCCC-CC(-O)SCCN-C([O-])CCN-C([O-])C(O)C(C)(C)COP(-O)(O)OP(-O)(O)OCC1OC(n2cnc3c(N)ncnc32)C(O)C1OP(-O)([O-])[O-]	-752.06	C05275	cpd03129
cpd03130_c0	(2E)-Octenoyl-CoA [c0]	C29H44N7O17P3S	-4	CPSDNAXXKWVYIY-NTLMCJQISA-J	CCCCCC-CC(-O)SCCN-C([O-])CCN-C([O-])C(O)C(C)(C)COP(-O)(O)OP(-O)(O)OCC1OC(n2cnc3c(N)ncnc32)C(O)C1OP(-O)([O-])[O-]	-755.3	C05276	cpd03130
cpd03163_c0	Selenomethionine [c0]	C5H11NO2Se	0	RJFAYQIBOAGBLC-BYPYZUCNSA-N	C[Se]CCC(N)C(-O)O		C05335	cpd03163
cpd03171_c0	GDP-4-oxo-L-rhamnose [c0]	C16H21N5O15P2	-2	PNHLMHWWFOPQLK-CCAKUQLUSA-L	CC1OC(OP(-O)(O)OP(-O)([O-])OCC2OC(n3cnc4c([O-])nc(-N)[nH]c43)C(O)C2O)C(O)C(O)C1-O	-630.29	C05344	cpd03171
cpd03192_c0	GDP-L-rhamnose [c0]	C16H23N5O15P2	-2	LQEBEXMHBLQMDB-CUMUYSSISA-L	CC1OC(OP(-O)(O)OP(-O)([O-])OCC2OC(n3cnc4c([O-])nc(-N)[nH]c43)C(O)C2O)C(O)C(O)C1O	-636.85	C05386	cpd03192
cpd03195_c0	Melibiitol [c0]	C12H24O11	0	SERLAGPUMNYUCK-GFRRCQKTSA-N	OCC(O)C(O)C(O)C(O)COC1OC(CO)C(O)C(O)C1O	-383.92	C05399	cpd03195
cpd03196_c0	Epimelibiose [c0]	C12H22O11	0	DLRVVLDZNNYCBX-NNDSTVLFSA-N	OCC1OC(OCC2OC(O)C(O)C(O)C2O)C(O)C(O)C1O	-376.76	C05400	cpd03196
cpd03197_c0	Galactosylglycerol [c0]	C9H18O8	0	NHJUPBDCSOGIKX-VGPGGAHRSA-N	OCC(O)COC1OC(CO)C(O)C(O)C1O	-274.66	C05401	cpd03197
cpd03198_c0	Melibiose [c0]	C12H22O11	0	DLRVVLDZNNYCBX-ZZFZYMBESA-N	OCC1OC(OCC2OC(O)C(O)C(O)C2O)C(O)C(O)C1O	-376.76	C05402	cpd03198
cpd03200_c0	Manninotriose [c0]	C18H32O16	0	FBJQEBRMDXPWNX-YOFXRGKYSA-N	OCC1OC(OCC2OC(OCC3OC(O)C(O)C(O)C3O)C(O)C(O)C2O)C(O)C(O)C1O	-535.24	C05404	cpd03200
cpd03279_c0	Deoxyinosine [c0]	C10H12N4O4	0	VGONTNSXDCQUGY-RRKCRQDMSA-N	OCC1OC(n2cnc3c(O)ncnc32)CC1O	-49.05	C05512	cpd03279
cpd03279_e0	Deoxyinosine [e0]	C10H12N4O4	0	VGONTNSXDCQUGY-RRKCRQDMSA-N	OCC1OC(n2cnc3c(O)ncnc32)CC1O	-49.05	C05512	cpd03279
cpd03285_c0	3-Sulfopyruvate [c0]	C3H2O6S	-2	BUTHMSUEBYPMKJ-UHFFFAOYSA-L	O-C([O-])C(-O)CS(-O)(-O)[O-]	-231.172	C05528	cpd03285
cpd03392_c0	Se-Adenosylselenomethionine [c0]	C15H23N6O5Se	1	GGJFWMOVUFBSIN-AIRLBKTGSA-P	C[Se+](CCC([NH3+])C(-O)O)CC1OC(n2cnc3c(N)ncnc32)C(O)C1O		C05691	cpd03392
cpd03422_c0	Cobinamide [c0]	C48H75CoN11O8	3	VIUBHLZJYZPAMU-JFYQDRLCSA-M	CC1-C2N-C(C-C3N-C(C(C)-C4NC(C)(C5N-C1C(C)(CCC(O)-NCC(C)O)C5CC(-N)O)C(C)(CC(-N)O)C4CCC(-N)O)C(C)(CC(-N)O)C3CCC([NH-])-O)C(C)(C)C2CCC(-N)O.[Co+6]		C05774	cpd03422
cpd03423_c0	alpha-Ribazole [c0]	C14H18N2O4	0	HLRUKOJSWOKCPP-SYQHCUMBSA-N	Cc1cc2ncn(C3OC(CO)C(O)C3O)c2cc1C	-77.34	C05775	cpd03423
cpd03424_c0	Vitamin B12 [c0]	C61H86CoN13O14PR	6				C05776	cpd03424
cpd03424_e0	Vitamin B12 [e0]	C61H86CoN13O14PR	6				C05776	cpd03424
cpd03426_c0	Sirohydrochlorin [c0]	C42H38N4O16	-8	KWIZRXMMFRBUML-AHGFGAHVSA-F	CC1(CC(-O)[O-])c2cc3[nH]c(cc4nc(cc5[nH]c(cc(n2)C1CCC(-O)[O-])C(C)(CC(-O)[O-])C5CCC(-O)[O-])c(CC(-O)[O-])c4CCC(-O)[O-])c(CCC(-O)[O-])c3CC(-O)[O-]		C05778	cpd03426
cpd03443_c0	3-Octaprenyl-4-hydroxybenzoate [c0]	C47H69O3	-1	UTIBHEBNILDQKX-LQOKPSQISA-M	CC(C)-CCCC(C)-CCCC(C)-CCCC(C)-CCCC(C)-CCCC(C)-CCCC(C)-CCCC(C)-CCc1cc(C(-O)O)ccc1[O-]	128.94	C05809	cpd03443
cpd03444_c0	2-Octaprenylphenol [c0]	C46H70O	0	VUNQJPPPTJIREN-CMAXTTDKSA-N	CC(C)-CCCC(C)-CCCC(C)-CCCC(C)-CCCC(C)-CCCC(C)-CCCC(C)-CCCC(C)-CCc1ccccc1O	211.57	C05810	cpd03444
cpd03445_c0	2-Octaprenyl-6-hydroxyphenol [c0]	C46H70O2	0	YNPGYMZVNLIZLD-BQFKTQOQSA-N	CC(C)-CCCC(C)-CCCC(C)-CCCC(C)-CCCC(C)-CCCC(C)-CCCC(C)-CCCC(C)-CCc1cccc(O)c1O	172.09	C05811	cpd03445
cpd03446_c0	2-Octaprenyl-6-methoxyphenol [c0]	C47H72O2	0	MARGKPIMNMASKJ-CMAXTTDKSA-N	COc1cccc(CC-C(C)CCC-C(C)CCC-C(C)CCC-C(C)CCC-C(C)CCC-C(C)CCC-C(C)CCC-C(C)C)c1O	186.74	C05812	cpd03446
cpd03447_c0	2-Octaprenyl-6-methoxy-1,4-benzoquinone [c0]	C47H70O3	0	AFTBILPWMUSGIN-MYCGWMCTSA-N	COC1-CC(-O)C-C(CC-C(C)CCC-C(C)CCC-C(C)CCC-C(C)CCC-C(C)CCC-C(C)CCC-C(C)CCC-C(C)C)C1-O	166.52	C05813	cpd03447
cpd03448_c0	2-Octaprenyl-3-methyl-6-methoxy-1,4-benzoquinone [c0]	C48H72O3	0	FLYBTLROCQBHMR-KFSSTAEESA-N	COC1-CC(-O)C(C)-C(CC-C(C)CCC-C(C)CCC-C(C)CCC-C(C)CCC-C(C)CCC-C(C)CCC-C(C)CCC-C(C)C)C1-O	166.11	C05814	cpd03448
cpd03451_c0	SHCHC [c0]	C11H10O6	-2	QJYRAJSESKVEAE-PSASIEDQSA-L	O-C([O-])CCC(-O)C1-CC-CC(O)C1C(-O)[O-]	-192.47	C05817	cpd03451
cpd03453_e0	Enterobactin [e0]	C30H27N3O15	0	SERBHKJMVBATSJ-BZSNNMDCSA-N	O-C1OCC(N-C(O)c2cccc(O)c2O)C(-O)OCC(N-C(O)c2cccc(O)c2O)C(-O)OCC1N-C(O)c1cccc(O)c1O		C05821	cpd03453
cpd03454_c0	3'-CMP [c0]	C9H12N3O8P	-2	UOOOPKANIPLQPU-XVFCMESISA-L	N-c1ccn(C2OC(CO)C(OP(-O)([O-])O)C2O)c([O-])n1	-345.38	C05822	cpd03454
cpd03470_c0	Iminoaspartate [c0]	C4H3NO4	-2	NMUOATVLLQEYHI-UHFFFAOYSA-L	N-C(CC(-O)[O-])C(-O)[O-]	-173.6	C05840	cpd03470
cpd03471_c0	Nicotinate D-ribonucleoside [c0]	C11H13NO6	0	PUEDDPCUCPRQNY-ZYUZMQFOSA-N	O-C([O-])c1ccc[n+](C2OC(CO)C(O)C2O)c1	-167.68	C05841	cpd03471
cpd03487_c0	Undecaprenyl-diphospho-N-acetylmuramoyl-(N-acetylglucosamine)-L-alanyl-D-glutamyl-L-lysyl-D-alanyl-D-alanine [c0]	C94H153N8O26P2	-3			-751.79		cpd03487
cpd03488_c0	Undecaprenyl-diphospho-N-acetylmuramoyl-(N-acetylglucosamine)-L-alanyl-D-glutaminyl-L-lysyl-D-alanyl-D-alanine [c0]	C94H155N9O25P2	-2			-709.35		cpd03488
cpd03490_c0	UDP-N-acetylmuramoyl-L-alanyl-gamma-D-glutamyl-L-lysine [c0]	C34H52N7O24P2	-3	WXBLSQNZKMJACT-BYEZXYKXSA-K	CC([O-])-NC1C(OP(-O)(O)OP(-O)(O)OCC2OC(n3ccc([O-])nc3-O)C(O)C2O)OC(CO)C(O)C1OC(C)C(O)-NC(C)C(O)-NC(CCC([O-])-NC(CCCCN)C(-O)O)C(-O)O	-984.91	C05892	cpd03490
cpd03491_c0	Undecaprenyl-diphospho-N-acetylmuramoyl-(N-acetylglucosamine)-L-alanyl-gamma-D-glutamyl-L-lysyl-D-alanyl-D-alanine [c0]	C94H153N8O26P2	-3	ULXTYUPMJXVUHQ-OVTFQNCVSA-K	CC(C)-CCCC(C)-CCCC(C)-CCCC(C)-CCCC(C)-CCCC(C)-CCCC(C)-CCCC(C)-CCCC(C)-CCCC(C)-CCCC(C)-CCOP(-O)(O)OP(-O)(O)OC1OC(CO)C(OC2OC(CO)C(O)C(O)C2N-C(C)[O-])C(OC(C)C(O)-NC(C)C(O)-NC(CCC([O-])-NC(CCCCN)C(O)-NC(C)C(O)-NC(C)C(-O)O)C(-O)O)C1N-C(C)[O-]	-751.79	C05893	cpd03491
cpd03492_c0	Undecaprenyl-diphospho-N-acetylmuramoyl-(N-acetylglucosamine)-L-alanyl-D-isoglutaminyl-L-lysyl-D-alanyl-D-alanine [c0]	C94H155N9O25P2	-2	CALJPWOWZPDIQK-PRHZHQPTSA-L	CC(C)-CCCC(C)-CCCC(C)-CCCC(C)-CCCC(C)-CCCC(C)-CCCC(C)-CCCC(C)-CCCC(C)-CCCC(C)-CCCC(C)-CCOP(-O)(O)OP(-O)(O)OC1OC(CO)C(OC2OC(CO)C(O)C(O)C2N-C(C)[O-])C(OC(C)C(O)-NC(C)C(O)-NC(CCC(O)-NC(CCCCN)C(O)-NC(C)C(O)-NC(C)C(-O)O)C(-N)O)C1N-C(C)[O-]	-709.35	C05894	cpd03492
cpd03494_c0	Undecaprenyl-diphospho-N-acetylmuramoyl-L-alanyl-D-glutamyl-meso-2-6-diaminopimeloyl-D-alanyl-D-alanine [c0]	C87H139N7O23P2	-4	PNWZQTONLRRPST-KLDRQJOASA-J	CC(C)-CCCC(C)-CCCC(C)-CCCC(C)-CCCC(C)-CCCC(C)-CCCC(C)-CCCC(C)-CCCC(C)-CCCC(C)-CCCC(C)-CCOP(-O)(O)OP(-O)(O)OC1OC(CO)C(O)C(OC(C)C(O)-NC(C)C([O-])-NC(CCC([O-])-NC(CCCC(N)C(-O)O)C(O)-NC(C)C([O-])-NC(C)C(-O)O)C(-O)O)C1N-C(C)[O-]	-678.6	C05897	cpd03494
cpd03495_c0	Undecaprenyl-diphospho-N-acetylmuramoyl--N-acetylglucosamine-L-ala-D-glu-meso-2-6-diaminopimeloyl-D-ala-D-ala [c0]	C95H152N8O28P2	-4	OXJNZXDFVLDLEI-MBCYCBSHSA-J	CC(C)-CCCC(C)-CCCC(C)-CCCC(C)-CCCC(C)-CCCC(C)-CCCC(C)-CCCC(C)-CCCC(C)-CCCC(C)-CCCC(C)-CCOP(-O)(O)OP(-O)(O)OC1OC(CO)C(OC2OC(CO)C(O)C(O)C2N-C(C)[O-])C(OC(C)C(O)-NC(C)C(O)-NC(CCC([O-])-NC(CCCC(N)C(-O)O)C(O)-NC(C)C([O-])-NC(C)C(-O)O)C(-O)O)C1N-C(C)[O-]	-831.43	C05898	cpd03495
cpd03496_c0	Undecaprenyl-diphospho-N-acetylmuramoyl-(N-acetylglucosamine)-L-alanyl-D-glutaminyl-meso-2,6-diaminopimeloyl-D-alanyl-D-alanine [c0]	C95H154N9O27P2	-3			-788.99		cpd03496
cpd03517_c0	Biotinyl-5-AMP [c0]	C20H27N7O9PS	-1	UTQCSTJVMLODHM-RHCAYAJFSA-M	Nc1ncnc2c1ncn2C1OC(COP(-O)(O)OC(-O)CCCCC2SCC3N-C([O-])NC32)C(O)C1O	-289.37	C05921	cpd03517
cpd03518_c0	Formamidopyrimidine nucleoside triphosphate [c0]	C10H15N5O15P3	-3	NDXMRXXKCCKQQV-UUOKFMHZSA-K	N-c1nc([O-])c(N-C[O-])c(NC2OC(COP(-O)(O)OP(-O)(O)OP(-O)([O-])O)C(O)C2O)[nH]1	-790.78	C05922	cpd03518
cpd03519_c0	2,5-Diaminopyrimidine nucleoside triphosphate [c0]	C9H15N5O14P3	-3	CRXOALRUOMUPMC-UMMCILCDSA-K	N-c1nc([O-])c(N)c(NC2OC(COP(-O)(O)OP(-O)(O)OP(-O)([O-])[O-])C(O)C2O)[nH]1	-754.54	C05923	cpd03519
cpd03524_c0	10-Formyl-THF-L-glutamate [c0]	C25H27N8O10	-3	BHBZPCBOCZGPTF-KBMXLJTQSA-K	N-c1nc([O-])c2c([nH]1)NCC(CN(C-O)c1ccc(C(-O)NC(CCC([O-])-NC(CCC(-O)[O-])C(-O)O)C(-O)O)cc1)N2	-251.75	C05928	cpd03524
cpd03560_c0	Propionyladenylate [c0]	C13H17N5O8P	-1	ZGNGGJLVZZHLQM-ZRFIDHNTSA-M	CCC(-O)OP(-O)([O-])OCC1OC(n2cnc3c(N)ncnc32)C(O)C1O	-265.48	C05983	cpd03560
cpd03584_c0	UDP-3-O-(beta-hydroxymyristoyl)-D-glucosamine [c0]	C29H50N3O18P2	-1	ZFPNNOXCEDQJQS-SSVOXRMNSA-M	CCCCCCCCCCCC(O)CC(-O)OC1C(N)C(OP(-O)(O)OP(-O)(O)OCC2OC(n3ccc([O-])nc3-O)C(O)C2O)OC(CO)C1O	-783.35	C06022	cpd03584
cpd03585_c0	KDO-lipid IV(A) [c0]	C76H137N2O30P2	-5	GPNCBCJEDRRCDW-ACUQGRCXSA-I	CCCCCCCCCCCC(O)CC(-O)OC1C(O)C(COC2OC(COC3(C(-O)[O-])CC(O)C(O)C(C(O)CO)O3)C(OP(-O)([O-])[O-])C(OC(-O)CC(O)CCCCCCCCCCC)C2N-C([O-])CC(O)CCCCCCCCCCC)OC(OP(-O)(O)O)C1N-C([O-])CC(O)CCCCCCCCCCC	-1175.59	C06024	cpd03585
cpd03586_c0	kdo2-lipid iva [c0]	C84H148N2O37P2	-6	XAOLJGCZESYRFT-VHSKNIDJSA-H	CCCCCCCCCCCC(O)CC(-O)OC1C(O)C(COC2OC(COC3(C(-O)[O-])CC(OC4(C(-O)[O-])CC(O)C(O)C(C(O)CO)O4)C(O)C(C(O)CO)O3)C(OP(-O)([O-])[O-])C(OC(-O)CC(O)CCCCCCCCCCC)C2N-C([O-])CC(O)CCCCCCCCCCC)OC(OP(-O)(O)O)C1N-C([O-])CC(O)CCCCCCCCCCC	-1411.42	C06025	cpd03586
cpd03606_c0	2-Oxo-3-hydroxy-4-phosphobutanoate [c0]	C4H4O8P	-3	MZJFVXDTNBHTKZ-UHFFFAOYSA-K	O-C([O-])C(-O)C(O)COP(-O)([O-])[O-]	-397.84	C06054	cpd03606
cpd03607_c0	4-(Phosphonooxy)-threonine [c0]	C4H8NO7P	-2	FKHAKIJOKDGEII-UHFFFAOYSA-L	NC(C(-O)[O-])C(O)COP(-O)([O-])O	-373.07	C06055	cpd03607
cpd03662_c0	n-Butanol [c0]	C4H10O	0	LRHPLDYGYMQRHN-UHFFFAOYSA-N	CCCCO	-40.29	C06142	cpd03662
cpd03662_e0	n-Butanol [e0]	C4H10O	0	LRHPLDYGYMQRHN-UHFFFAOYSA-N	CCCCO	-40.29	C06142	cpd03662
cpd03666_c0	2,5-Diamino-6-(5'-triphosphoryl-3',4'-trihydroxy-2'-oxopentyl)- amino-4-oxopyrimidine [c0]	C9H15N5O14P3	-3	ZJYBJXKSWQPKFW-UHFFFAOYSA-K	N-c1nc([O-])c(N)c(NCC(-O)C(O)C(O)COP(-O)(O)OP(-O)(O)OP(-O)([O-])[O-])[nH]1	-753.92	C06148	cpd03666
cpd03671_c0	D-Glucosamine1-phosphate [c0]	C6H13NO8P	-1	YMJBYRVFGYXULK-QZABAPFNSA-M	NC1C(OP(-O)([O-])O)OC(CO)C(O)C1O	-395.53	C06156	cpd03671
cpd03701_c0	Gp [c0]	C10H12N5O8P	-2	ZDPUTNZENXVHJC-UUOKFMHZSA-L	N-c1nc([O-])c2ncn(C3OC(CO)C(OP(-O)([O-])O)C3O)c2[nH]1	-308.3	C06193	cpd03701
cpd03702_c0	2',3'-Cyclic GMP [c0]	C10H11N5O7P	-1	UASRYODFRYWBRC-UUOKFMHZSA-M	N-c1nc([O-])c2ncn(C3OC(CO)C4OP(-O)(O)OC43)c2[nH]1	-243.88	C06194	cpd03702
cpd03704_c0	dIMP [c0]	C10H11N4O7P	-2	PHNGFPPXDJJADG-RRKCRQDMSA-L	O-P([O-])(O)OCC1OC(n2cnc3c([O-])ncnc32)CC1O	-273.74	C06196	cpd03704
cpd03726_e0	Fe-enterochlin [e0]	C30H27FeN3O15	0	NGILTSZTOFYVBF-UVJOBNTFSA-N	O-C1OCC(N-C(O)c2cccc(O)c2O)C(-O)OCC(N-C(O)c2cccc(O)c2O)C(-O)OCC1N-C(O)c1cccc(O)c1O.[Fe+3]		C06230	cpd03726
cpd03736_c0	Lauroyl-KDO2-lipid IV(A) [c0]	C96H170N2O38P2	-6	JVUUYJGQIVCMIU-ZODGSCPMSA-H	CCCCCCCCCCCC(-O)OC(CCCCCCCCCCC)CC([O-])-NC1C(OCC2OC(OP(-O)(O)O)C(N-C([O-])CC(O)CCCCCCCCCCC)C(OC(-O)CC(O)CCCCCCCCCCC)C2O)OC(COC2(C(-O)[O-])CC(OC3(C(-O)[O-])CC(O)C(O)C(C(O)CO)O3)C(O)C(C(O)CO)O2)C(OP(-O)([O-])[O-])C1OC(-O)CC(O)CCCCCCCCCCC	-1432.67	C06251	cpd03736
cpd03846_c0	octanoate [c0]	C8H15O2	-1	WWZKQHOCKIZLMA-UHFFFAOYSA-M	CCCCCCCC(-O)[O-]	-77.03	C06423	cpd03846
cpd03847_c0	Myristic acid [c0]	C14H27O2	-1	TUNFSRHWOTWDNC-UHFFFAOYSA-M	CCCCCCCCCCCCCC(-O)[O-]	-67.31	C06424	cpd03847
cpd03915_c0	Cob(I)yrinate diamide [c0]	C45H59CoN6O12	-2	NKLHEMWEQJCPPF-OKJGWHJPSA-K	CC1-C2N-C(C-C3N-C(C(C)-C4NC(C)(C5N-C1C(C)(CCC(-O)O)C5CC(-O)O)C(C)(CC(-N)[O-])C4CCC(-O)O)C(C)(CC([NH-])-O)C3CCC(-O)[O-])C(C)(C)C2CCC(-O)O.[Co+]		C06505	cpd03915
cpd03916_c0	Adenosyl cobyrinate diamide [c0]	C55H71CoN11O15	-1	OCNLJCZKGHKJGF-NQYRMHKHSA-K	CC1-C2N-C(C-C3N-C(C(C)-C4NC(C)(C5N-C1C(C)(CCC(-O)O)C5CC(-O)O)C(C)(CC(-N)[O-])C4CCC(-O)O)C(C)(CC([NH-])-O)C3CCC(-O)[O-])C(C)(C)C2CCC(-O)O.[CH2]C1OC(n2cnc3c(N)ncnc32)C(O)C1O.[Co+2]		C06506	cpd03916
cpd03918_c0	Adenosyl cobinamide [c0]	C58H87CoN16O11	4	SCNFBFINHCZGOV-VUCSARQQSA-M	CC1-C2N-C(C-C3N-C(C(C)-C4NC(C)(C5N-C1C(C)(CCC(O)-NCC(C)O)C5CC(-N)O)C(C)(CC(-N)O)C4CCC(-N)O)C(C)(CC(-N)O)C3CCC([NH-])-O)C(C)(C)C2CCC(-N)O.[CH2]C1OC(n2cnc3c(N)ncnc32)C(O)C1O.[Co+5]		C06508	cpd03918
cpd03919_c0	Adenosyl cobinamide phosphate [c0]	C58H86CoN16O14P	2	MQCMBMUJJHSGIF-QMUWONGRSA-K	CC1-C2N-C(C-C3N-C(C(C)-C4NC(C)(C5N-C1C(C)(CCC(O)-NCC(C)OP(-O)(O)O)C5CC(-N)O)C(C)(CC(-N)O)C4CCC(-N)[O-])C(C)(CC(-N)O)C3CCC([NH-])-O)C(C)(C)C2CCC(-N)[O-].[CH2]C1OC(n2cnc3c(N)ncnc32)C(O)C1O.[Co+2]		C06509	cpd03919
cpd03920_c0	Adenosylcobinamide-GDP [c0]	C68H97CoN21O21P2	1	OQFXEDFRAHLOFK-RRMAJTJESA-K	CC1-C2N-C(C-C3N-C(C(C)-C4NC(C)(C5N-C1C(C)(CCC(O)-NCC(C)OP(-O)(O)OP(-O)(O)OCC1OC([n+]6c[nH]c7c(O)nc(-N)[nH]c76)C(O)C1O)C5CC(-N)[O-])C(C)(CC(-N)O)C4CCC(-N)[O-])C(C)(CC(-N)O)C3CCC(-N)[O-])C(C)(C)C2CCC(-N)[O-].[CH2]C1OC(n2cnc3c(N)ncnc32)C(O)C1O.[Co+5]		C06510	cpd03920
cpd04097_c0	Pb [c0]	Pb	2	RVPVRDXYQKGNMQ-UHFFFAOYSA-N	[Pb+2]		C06696	cpd04097
cpd04097_e0	Pb [e0]	Pb	2	RVPVRDXYQKGNMQ-UHFFFAOYSA-N	[Pb+2]		C06696	cpd04097
cpd04539_c0	2-Amino-3-oxo-4-phosphonooxybutyrate [c0]	C4H6NO7P	-2	LMKSRFWSQAKTOE-VKHMYHEASA-L	NC(C(-O)[O-])C(-O)COP(-O)([O-])O	-365.05	C07335	cpd04539
cpd06227_c0	THF-L-glutamate [c0]	C24H27N8O9	-3	ZAOGJXDWOQXFBW-KKUMJFAQSA-K	N-c1nc([O-])c2c([nH]1)NCC(CNc1ccc(C(-O)NC(CCC([O-])-NC(CCC(-O)[O-])C(-O)O)C(-O)O)cc1)N2	-220.95	C03541	cpd06227
cpd06588_c0	Juvenile hormone III [c0]	C16H26O3	0	QVJMXSGZTCGLHZ-HONBPKQLSA-N	COC(-O)C-C(C)CCC-C(C)CCC1OC1(C)C	-41.81	C09694	cpd06588
cpd08210_c0	ADC [c0]	C10H10NO5	-1	OIUJHGOLFKDBSU-HTQZYQBOSA-M	C-C(OC1C-C(C(-O)O)C-CC1N)C(-O)[O-]	-134.24	C11355	cpd08210
cpd08211_c0	trans,trans,cis-Geranylgeranyl diphosphate [c0]	C20H34O7P2	-2	OINNEUNVOZHBOX-KWBDAJKESA-L	CC(C)-CCCC(C)-CCCC(C)-CCCC(C)-CCOP(-O)(O)OP(-O)([O-])[O-]	-354.91	C11356	cpd08211
cpd08286_c0	2-C-methyl-D-erythritol4-phosphate [c0]	C5H11O7P	-2	XMWHRVNVKDKBRG-UHNVWZDZSA-L	CC(O)(CO)C(O)COP(-O)([O-])[O-]	-366.71	C11434	cpd08286
cpd08287_c0	4--cytidine5-diphospho-2-C-methyl-D-erythritol [c0]	C14H23N3O14P2	-2	YFAUKWZNPVBCFF-XHIBXCGHSA-L	CC(O)(CO)C(O)COP(-O)(O)OP(-O)([O-])OCC1OC(n2ccc(-N)nc2[O-])C(O)C1O	-646.09	C11435	cpd08287
cpd08288_c0	2-phospho-4--cytidine5-diphospho-2-C-methyl-D-erythritol [c0]	C14H22N3O17P3	-4	HTJXTKBIUVFUAR-XHIBXCGHSA-J	CC(CO)(OP(-O)([O-])[O-])C(O)COP(-O)(O)OP(-O)([O-])OCC1OC(n2ccc(-N)nc2[O-])C(O)C1O	-858.59	C11436	cpd08288
cpd08289_c0	1-deoxy-D-xylulose5-phosphate [c0]	C5H9O7P	-2	AJPADPZSRRUGHI-RFZPGFLSSA-L	CC(-O)C(O)C(O)COP(-O)([O-])[O-]	-357.27	C11437	cpd08289
cpd08301_c0	2-C-methyl-D-erythritol2-4-cyclodiphosphate [c0]	C5H10O9P2	-2	SFRQRNJMIIUYDI-UHNVWZDZSA-L	CC1(CO)OP(-O)([O-])OP(-O)([O-])OCC1O	-486.44	C11453	cpd08301
cpd08449_c0	3-Amino-2-oxopropyl phosphate [c0]	C3H7NO5P	-1	HIQNVODXENYOFK-UHFFFAOYSA-M	NCC(-O)COP(-O)([O-])O	-285.41	C11638	cpd08449
cpd08615_c0	1-Hydroxy-2-methyl-2-butenyl 4-diphosphate [c0]	C5H10O8P2	-2	MDSIZRKJVDMQOQ-GORDUTHDSA-L	CC(-CCOP(-O)(O)OP(-O)([O-])[O-])CO	-475.41	C11811	cpd08615
cpd08625_c0	5-Hydroxyisourate [c0]	C5H4N4O4	0	LTQYPAVLAYVKTK-UHFFFAOYSA-N	O-C1N-C(O)C2(O)NC(O)-NC2-N1	-139.18	C11821	cpd08625
cpd08636_c0	4-5-dihydroxy-2-3-pentanedione [c0]	C5H8O4	0	UYTRITJAZOPLCZ-BYPYZUCNSA-N	CC(-O)C(-O)C(O)CO	-134.29		cpd08636
cpd08638_c0	N-(3-Oxododecanoyl)homoserine lactone [c0]	C5H8O4	0	PHSRRHGYXQCRPU-UHFFFAOYSA-N	CCCCCCCCCC(-O)CC(O)-NC1CCOC1-O	-109.47	C11838	cpd08638
cpd09027_c0	5-Hydroxy-2-oxo-4-ureido-2,5-dihydro-1H-imidazole-5-carboxylate [c0]	C5H5N4O5	-1	WHKYNCPIXMNTRQ-UHFFFAOYSA-M	N-C(O)N-C1N-C(O)NC1(O)C(-O)[O-]	-184.24	C12248	cpd09027
cpd09879_c0	S-(Hydroxymethyl)glutathione [c0]	C11H18N3O7S	-1	PIUSLWSYOYFRFR-BQBZGAKWSA-M	NC(CCC([O-])-NC(CSCO)C(O)-NCC(-O)O)C(-O)O	-251.32	C14180	cpd09879
cpd10515_c0	Fe2+ [c0]	Fe	2	CWYNVVGOOAEACU-UHFFFAOYSA-N	[Fe+2]	-18.85	C14818	cpd10515
cpd10515_e0	Fe2+ [e0]	Fe	2	CWYNVVGOOAEACU-UHFFFAOYSA-N	[Fe+2]	-18.85	C14818	cpd10515
cpd10516_c0	fe3 [c0]	Fe	3	VTLYFUHAOXGGBS-UHFFFAOYSA-N	[Fe+3]	-1.1	C14819	cpd10516
cpd10516_e0	fe3 [e0]	Fe	3	VTLYFUHAOXGGBS-UHFFFAOYSA-N	[Fe+3]	-1.1	C14819	cpd10516
cpd11217_c0	1,4-Dihydroxy-2-naphthoyl-CoA [c0]	C32H38N7O19P3S	-4	PYTINLGPKDJURZ-HSJNEKGZSA-J	CC(C)(COP(-O)(O)OP(-O)(O)OCC1OC(n2cnc3c(N)ncnc32)C(O)C1OP(-O)(O)O)C(O)C([O-])-NCCC([O-])-NCCSC(-O)c1cc([O-])c2ccccc2c1[O-]	-821.279	C15547	cpd11217
cpd11225_c0	3-4-dihydroxy-2-butanone4-phosphate [c0]	C4H7O6P	-2	OKYHYXLCTGGOLM-SCSAIBSYSA-L	CC(-O)C(O)COP(-O)([O-])[O-]	-320.85	C15556	cpd11225
cpd11310_c0	5-phosphoribosyl-5-carboxyaminoimidazole [c0]	C9H12N3O9P	-2	JHLXDWGVSYMXPL-XVFCMESISA-K	O-C([O-])Nc1cncn1C1OC(COP(-O)([O-])[O-])C(O)C1O	-386.58	C15667	cpd11310
cpd11416_c0	Biomass [c0]	null	0					cpd11416
cpd11420_c0	trdox [c0]	C6H7NO2R2S2	0				C00343	cpd11420
cpd11421_c0	trdrd [c0]	C6H9NO2R2S2	0				C00342	cpd11421
cpd11430_c0	fa1 [c0]	C14H27O2	-1			-67.31		cpd11430
cpd11431_c0	fa11 [c0]	C17H33O2	-1			-62.45		cpd11431
cpd11432_c0	fa11coa [c0]	C38H65N7O17P3S	-3			-763.34		cpd11432
cpd11433_c0	fa12 [c0]	C17H33O2	-1			-64.26		cpd11433
cpd11434_c0	fa12coa [c0]	C38H65N7O17P3S	-3			-763.34		cpd11434
cpd11435_c0	fa1coa [c0]	C35H59N7O17P3S	-3			-768.2		cpd11435
cpd11436_c0	fa3 [c0]	C15H29O2	-1			-65.69		cpd11436
cpd11437_c0	fa3coa [c0]	C36H61N7O17P3S	-3			-766.58		cpd11437
cpd11438_c0	fa4 [c0]	C15H29O2	-1			-67.5		cpd11438
cpd11439_c0	fa4coa [c0]	C36H61N7O17P3S	-3			-766.58		cpd11439
cpd11440_c0	fa6 [c0]	C16H31O2	-1			-64.07		cpd11440
cpd11441_c0	fa6coa [c0]	C37H63N7O17P3S	-3			-764.96		cpd11441
cpd11461_c0	DNA [c0]	C15H23O13P2R3	-2				C00039	cpd11461
cpd11462_c0	mRNA [c0]	null	0					cpd11462
cpd11463_c0	Protein [c0]	C4H5N2O3R2	-1				C00017	cpd11463
cpd11464_c0	Butyryl-ACP [c0]	C15H28N2O8PRS	-2				C05745	cpd11464
cpd11465_c0	But-2-enoyl-[acyl-carrier protein] [c0]	C15H25N2O8PRS	-1				C04246	cpd11465
cpd11466_c0	Myristoyl-ACP [c0]	C25H48N2O8PRS	-2				C05761	cpd11466
cpd11467_c0	(2E)-Tetradecenoyl-[acp] [c0]	C25H45N2O8PRS	-2				C05760	cpd11467
cpd11468_c0	Dodecanoyl-ACP [c0]	C23H44N2O8PRS	-2				C05223	cpd11468
cpd11469_c0	(2E)-Dodecenoyl-[acp] [c0]	C23H41N2O8PRS	-2				C05758	cpd11469
cpd11470_c0	Octanoyl-ACP [c0]	C19H36N2O8PRS	-2				C05752	cpd11470
cpd11471_c0	(2E)-Octenoyl-[acp] [c0]	C19H34N2O8PRS	-2				C05751	cpd11471
cpd11472_c0	Hexanoyl-ACP [c0]	C17H31N2O8PRS	-2				C05749	cpd11472
cpd11473_c0	(2E)-Hexenoyl-[acp] [c0]	C17H29N2O8PRS	-1				C05748	cpd11473
cpd11474_c0	Decanoyl-ACP [c0]	C21H40N2O8PRS	-2				C05755	cpd11474
cpd11475_c0	(2E)-Decenoyl-[acp] [c0]	C21H37N2O8PRS	-2				C05754	cpd11475
cpd11476_c0	hexadecanoyl-acp [c0]	C27H51N2O8PRS	-2				C05764	cpd11476
cpd11477_c0	(2E)-Hexadecenoyl-[acp] [c0]	C27H49N2O8PRS	-2				C05763	cpd11477
cpd11478_c0	(R)-3-Hydroxybutanoyl-[acyl-carrier protein] [c0]	C15H27N2O9PRS	-1				C04618	cpd11478
cpd11479_c0	D-3-Hydroxyhexanoyl-[acp] [c0]	C17H31N2O9PRS	-2				C05747	cpd11479
cpd11480_c0	D-3-Hydroxydodecanoyl-[acp] [c0]	C23H43N2O9PRS	-2				C05757	cpd11480
cpd11481_c0	R-3-hydroxypalmitoyl-acyl-carrierprotein- [c0]	C27H51N2O9PRS	-1				C04633	cpd11481
cpd11482_c0	(R)-3-Hydroxydecanoyl-[acyl-carrier protein] [c0]	C21H40N2O9PRS	-2				C04619	cpd11482
cpd11483_c0	(R)-3-Hydroxyoctanoyl-[acyl-carrier protein] [c0]	C19H36N2O9PRS	-2				C04620	cpd11483
cpd11484_c0	HMA [c0]	C25H47N2O9PRS	-1				C04688	cpd11484
cpd11485_c0	3-oxohexadecanoyl-acp [c0]	C27H50N2O9PRS	-2				C05762	cpd11485
cpd11486_c0	3-Oxohexanoyl-[acp] [c0]	C17H30N2O9PRS	-2				C05746	cpd11486
cpd11487_c0	3-oxodecanoyl-acp [c0]	C21H38N2O9PRS	-2				C05753	cpd11487
cpd11488_c0	Acetoacetyl-ACP [c0]	C15H26N2O9PRS	-2				C05744	cpd11488
cpd11489_c0	3-oxododecanoyl-acp [c0]	C23H42N2O9PRS	-2				C05756	cpd11489
cpd11490_c0	3-oxooctanoyl-acp [c0]	C19H34N2O9PRS	-2				C05750	cpd11490
cpd11491_c0	3-oxotetradecanoyl-acp [c0]	C25H46N2O9PRS	-2				C05759	cpd11491
cpd11492_c0	Malonyl-acyl-carrierprotein- [c0]	C14H24N2O10PRS	-2				C01209	cpd11492
cpd11493_c0	ACP [c0]	C11H22N2O7PRS	-2				C00229	cpd11493
cpd11494_c0	Acetyl-ACP [c0]	C13H24N2O8PRS	-2				C03939	cpd11494
cpd11496_c0	4-methyl-3-oxo-hexanoyl-ACP [c0]	C18H31N2O9PRS	-1					cpd11496
cpd11497_c0	4-methyl-3-hydroxy-hexanoyl-ACP [c0]	C18H33N2O9PRS	-1					cpd11497
cpd11498_c0	4-methyl-trans-hex-2-enoyl-ACP [c0]	C18H31N2O8PRS	-1					cpd11498
cpd11499_c0	4-methyl-hexanoyl-ACP [c0]	C18H33N2O8PRS	-1					cpd11499
cpd11500_c0	6-methyl-3-oxo-octanoyl-ACP [c0]	C20H35N2O9PRS	-1					cpd11500
cpd11501_c0	6-methyl-3-hydroxy-octanoyl-ACP [c0]	C20H37N2O9PRS	-1					cpd11501
cpd11502_c0	6-methyl-trans-oct-2-enoyl-ACP [c0]	C20H35N2O8PRS	-1					cpd11502
cpd11503_c0	6-methyl-octanoyl-ACP [c0]	C20H37N2O8PRS	-1					cpd11503
cpd11504_c0	8-methyl-3-oxo-decanoyl-ACP [c0]	C22H39N2O9PRS	-1					cpd11504
cpd11505_c0	8-methyl-3-hydroxy-decanoyl-ACP [c0]	C22H41N2O9PRS	-1					cpd11505
cpd11506_c0	8-methyl-trans-dec-2-enoyl-ACP [c0]	C22H39N2O8PRS	-1					cpd11506
cpd11507_c0	8-methyl-decanoyl-ACP [c0]	C22H41N2O8PRS	-1					cpd11507
cpd11508_c0	10-methyl-3-oxo-dodecanoyl-ACP [c0]	C24H43N2O9PRS	-1					cpd11508
cpd11509_c0	10-methyl-3-hydroxy-dodecanoyl-ACP [c0]	C24H45N2O9PRS	-1					cpd11509
cpd11510_c0	10-methyl-trans-dodec-2-enoyl-ACP [c0]	C24H43N2O8PRS	-1					cpd11510
cpd11511_c0	10-methyl-dodecanoyl-ACP [c0]	C24H45N2O8PRS	-1					cpd11511
cpd11512_c0	12-methyl-3-oxo-tetra-decanoyl-ACP [c0]	C26H47N2O9PRS	-1					cpd11512
cpd11513_c0	12-methyl-3-hydroxy-tetra-decanoyl-ACP [c0]	C26H49N2O9PRS	-1					cpd11513
cpd11514_c0	12-methyl-trans-tetra-dec-2-enoyl-ACP [c0]	C26H47N2O8PRS	-1					cpd11514
cpd11515_c0	12-methyl-tetra-decanoyl-ACP [c0]	C26H49N2O8PRS	-2					cpd11515
cpd11516_c0	14-methyl-3-oxo-hexa-decanoyl-ACP [c0]	C28H51N2O9PRS	-1					cpd11516
cpd11517_c0	14-methyl-3-hydroxy-hexa-decanoyl-ACP [c0]	C28H53N2O9PRS	-1					cpd11517
cpd11518_c0	14-methyl-trans-hexa-dec-2-enoyl-ACP [c0]	C28H51N2O8PRS	-1					cpd11518
cpd11519_c0	14-methyl-hexa-decanoyl-ACP [c0]	C28H53N2O8PRS	-2					cpd11519
cpd11521_c0	5-methyl-3-oxo-hexanoyl-ACP [c0]	C18H31N2O9PRS	-1					cpd11521
cpd11522_c0	5-methyl-3-hydroxy-hexanoyl-ACP [c0]	C18H33N2O9PRS	-1					cpd11522
cpd11523_c0	5-methyl-trans-hex-2-enoyl-ACP [c0]	C18H31N2O8PRS	-1					cpd11523
cpd11524_c0	5-methyl-hexanoyl-ACP [c0]	C18H33N2O8PRS	-1					cpd11524
cpd11525_c0	7-methyl-3-oxo-octanoyl-ACP [c0]	C20H35N2O9PRS	-1					cpd11525
cpd11526_c0	7-methyl-3-hydroxy-octanoyl-ACP [c0]	C20H37N2O9PRS	-1					cpd11526
cpd11527_c0	7-methyl-trans-oct-2-enoyl-ACP [c0]	C20H35N2O8PRS	-1					cpd11527
cpd11528_c0	7-methyl-octanoyl-ACP [c0]	C20H37N2O8PRS	-1					cpd11528
cpd11529_c0	9-methyl-3-oxo-decanoyl-ACP [c0]	C22H39N2O9PRS	-1					cpd11529
cpd11530_c0	9-methyl-3-hydroxy-decanoyl-ACP [c0]	C22H41N2O9PRS	-1					cpd11530
cpd11531_c0	9-methyl-trans-dec-2-enoyl-ACP [c0]	C22H39N2O8PRS	-1					cpd11531
cpd11532_c0	9-methyl-decanoyl-ACP [c0]	C22H41N2O8PRS	-1					cpd11532
cpd11533_c0	11-methyl-3-oxo-dodecanoyl-ACP [c0]	C24H43N2O9PRS	-1					cpd11533
cpd11534_c0	11-methyl-3-hydroxy-dodecanoyl-ACP [c0]	C24H45N2O9PRS	-1					cpd11534
cpd11535_c0	11-methyl-trans-dodec-2-enoyl-ACP [c0]	C24H43N2O8PRS	-1					cpd11535
cpd11536_c0	11-methyl-dodecanoyl-ACP [c0]	C24H45N2O8PRS	-1					cpd11536
cpd11537_c0	13-methyl-3-oxo-tetra-decanoyl-ACP [c0]	C26H47N2O9PRS	-1					cpd11537
cpd11538_c0	13-methyl-3-hydroxy-tetra-decanoyl-ACP [c0]	C26H49N2O9PRS	-1					cpd11538
cpd11539_c0	13-methyl-trans-tetra-dec-2-enoyl-ACP [c0]	C26H47N2O8PRS	-1					cpd11539
cpd11540_c0	13-methyl-tetra-decanoyl-ACP [c0]	C26H49N2O8PRS	-2					cpd11540
cpd11541_c0	15-methyl-3-oxo-hexa-decanoyl-ACP [c0]	C28H51N2O9PRS	-1					cpd11541
cpd11542_c0	15-methyl-3-hydroxy-hexa-decanoyl-ACP [c0]	C28H53N2O9PRS	-1					cpd11542
cpd11543_c0	15-methyl-trans-hexa-dec-2-enoyl-ACP [c0]	C28H51N2O8PRS	-1					cpd11543
cpd11544_c0	15-methyl-hexa-decanoyl-ACP [c0]	C28H53N2O8PRS	-2					cpd11544
cpd11546_c0	4-methyl-3-oxo-pentanoyl-ACP [c0]	C17H29N2O9PRS	-1					cpd11546
cpd11547_c0	4-methyl-3-hydroxy-pentanoyl-ACP [c0]	C17H31N2O9PRS	-1					cpd11547
cpd11548_c0	4-methyl-trans-pent-2-enoyl-ACP [c0]	C17H29N2O8PRS	-1					cpd11548
cpd11549_c0	4-methyl-pentanoyl-ACP [c0]	C17H31N2O8PRS	-1					cpd11549
cpd11550_c0	6-methyl-3-oxo-heptanoyl-ACP [c0]	C19H33N2O9PRS	-1					cpd11550
cpd11551_c0	6-methyl-3-hydroxy-heptanoyl-ACP [c0]	C19H35N2O9PRS	-1					cpd11551
cpd11552_c0	6-methyl-trans-hept-2-enoyl-ACP [c0]	C19H33N2O8PRS	-1					cpd11552
cpd11553_c0	6-methyl-heptanoyl-ACP [c0]	C19H35N2O8PRS	-1					cpd11553
cpd11554_c0	8-methyl-3-oxo-nonanoyl-ACP [c0]	C21H37N2O9PRS	-1					cpd11554
cpd11555_c0	8-methyl-3-hydroxy-nonanoyl-ACP [c0]	C21H39N2O9PRS	-1					cpd11555
cpd11556_c0	8-methyl-trans-non-2-enoyl-ACP [c0]	C21H37N2O8PRS	-1					cpd11556
cpd11557_c0	8-methyl-nonanoyl-ACP [c0]	C21H39N2O8PRS	-1					cpd11557
cpd11558_c0	10-methyl-3-oxo-undecanoyl-ACP [c0]	C23H41N2O9PRS	-1					cpd11558
cpd11559_c0	10-methyl-3-hydroxy-undecanoyl-ACP [c0]	C23H43N2O9PRS	-1					cpd11559
cpd11560_c0	10-methyl-trans-undec-2-enoyl-ACP [c0]	C23H41N2O8PRS	-1					cpd11560
cpd11561_c0	10-methyl-undecanoyl-ACP [c0]	C23H43N2O8PRS	-1					cpd11561
cpd11562_c0	12-methyl-3-oxo-tridecanoyl-ACP [c0]	C25H45N2O9PRS	-1					cpd11562
cpd11563_c0	12-methyl-3-hydroxy-tridecanoyl-ACP [c0]	C25H47N2O9PRS	-1					cpd11563
cpd11564_c0	12-methyl-trans-tridec-2-enoyl-ACP [c0]	C25H45N2O8PRS	-1					cpd11564
cpd11565_c0	12-methyl-tridecanoyl-ACP [c0]	C25H47N2O8PRS	-2					cpd11565
cpd11566_c0	14-methyl-3-oxo-pentadecanoyl-ACP [c0]	C27H49N2O9PRS	-1					cpd11566
cpd11567_c0	14-methyl-3-hydroxy-pentadecanoyl-ACP [c0]	C27H51N2O9PRS	-1					cpd11567
cpd11568_c0	14-methyl-trans-pentadec-2-enoyl-ACP [c0]	C27H49N2O8PRS	-1					cpd11568
cpd11569_c0	14-methyl-pentadecanoyl-ACP [c0]	C27H51N2O8PRS	-2					cpd11569
cpd11570_c0	3-Oxooctodecanoyl-ACP [c0]	C29H53N2O9PRS	-1					cpd11570
cpd11571_c0	3-Hydroxyoctodecanoyl-ACP [c0]	C29H55N2O9PRS	-1					cpd11571
cpd11572_c0	trans-Octodec-2-enoyl-ACP [c0]	C29H53N2O8PRS	-1					cpd11572
cpd11573_c0	Octodecanoyl-ACP [c0]	C29H55N2O8PRS	-2					cpd11573
cpd11580_c0	Gly-Gln [c0]	C7H13N3O4	0	PNMUAGGSDZXTHX-BYPYZUCNSA-N	N-C(O)CCC(N-C(O)CN)C(-O)O	-152.27		cpd11580
cpd11581_c0	gly-asn-L [c0]	C6H11N3O4	0			-153.89		cpd11581
cpd11582_c0	ala-L-Thr-L [c0]	C7H14N2O4	0			-155.11		cpd11582
cpd11583_c0	Ala-Leu [c0]	C9H18N2O3	0	RDIKFPRVLJLMER-BQBZGAKWSA-N	CC(C)CC(N-C(O)C(C)N)C(-O)O	-115.64		cpd11583
cpd11584_c0	Ala-His [c0]	C9H14N4O3	0	XZWXFWBHYRFLEF-FSPLSTOPSA-N	CC(N)C(O)-NC(Cc1cnc[nH]1)C(-O)O	-76.4		cpd11584
cpd11585_c0	L-alanylglycine [c0]	C5H10N2O3	0	CXISPYVYMQWFLE-VKHMYHEASA-N	CC(N)C(O)-NCC(-O)O	-118.5		cpd11585
cpd11586_c0	ala-L-glu-L [c0]	C8H13N2O5	-1			-194.9		cpd11586
cpd11588_c0	gly-pro-L [c0]	C7H12N2O3	0			-93.95		cpd11588
cpd11589_c0	gly-asp-L [c0]	C6H9N2O5	-1	SCCPDJAQCXWPTF-VKHMYHEASA-M	NCC([O-])-NC(CC(-O)O)C(-O)O	-196.33		cpd11589
cpd11590_c0	met-L-ala-L [c0]	C8H15N2O3S	-1			-98.39		cpd11590
cpd11591_c0	Gly-Met [c0]	C7H14N2O3S	0	PFMUCCYYAAFKTH-YFKPBYRVSA-N	CSCCC(N-C(O)CN)C(-O)O	-106.49		cpd11591
cpd11592_c0	gly-glu-L [c0]	C7H11N2O5	-1			-194.71		cpd11592
cpd11593_c0	ala-L-asp-L [c0]	C7H11N2O5	-1	XAEWTDMGFGHWFK-IMJSIDKUSA-M	CC(N)C(O)-NC(CC(-O)[O-])C(-O)O	-196.52		cpd11593
cpd11595_c0	chromate [c0]	H2O4Cr	-2	MLRLOWJKLCLSNH-UHFFFAOYSA-M	[Cr+].[O-].[O-].[OH-].[O]			cpd11595
cpd11595_e0	chromate [e0]	H2O4Cr	-2	MLRLOWJKLCLSNH-UHFFFAOYSA-M	[Cr+].[O-].[O-].[OH-].[O]			cpd11595
cpd11620_c0	Reducedferredoxin [c0]	Fe2R4S6	4				C00138	cpd11620
cpd11621_c0	Oxidizedferredoxin [c0]	Fe2R4S6	6				C00139	cpd11621
cpd11640_c0	H2 [c0]	H2	0	UFHFLCQGNIYNRP-UHFFFAOYSA-N	[HH]	4.2065	C00282	cpd11640
cpd11640_e0	H2 [e0]	H2	0	UFHFLCQGNIYNRP-UHFFFAOYSA-N	[HH]	4.2065	C00282	cpd11640
cpd11825_c0	Octadecenoyl-ACP [c0]	C29H53N2O8PRS	-1				C01203	cpd11825
cpd11830_c0	S-Aminomethyldihydrolipoylprotein [c0]	C2H7NRS2	1				C01242	cpd11830
cpd12005_c0	Lipoylprotein [c0]	CHRS2	0				C02051	cpd12005
cpd12072_c0	Protein dithiol [c0]	C7H11N3O3R2S2	0				C02315	cpd12072
cpd12139_c0	Protein disulfide [c0]	C7H9N3O3R2S2	0				C02582	cpd12139
cpd12225_c0	Dihydrolipolprotein [c0]	CH3RS2	0				C02972	cpd12225
cpd12237_c0	Peptide-L-methionine [c0]	C6H10N2O2R2S	0				C03023	cpd12237
cpd12370_c0	apo-ACP [c0]	HOR	0				C03688	cpd12370
cpd12847_c0	Apo-[carboxylase] [c0]	C7H13N3O2R2	0				C06249	cpd12847
cpd12848_c0	Holo-[carboxylase] [c0]	C17H27N5O4R2S	0				C06250	cpd12848
cpd14507_c0	Peptide-L-methionine (R)-S-oxide [c0]	C6H10N2O3R2S	0				C15653	cpd14507
cpd14545_c0	Iminoglycine [c0]	C2H2NO2	-1	TVMUHOAONWHJBV-UHFFFAOYSA-M	N-CC(-O)[O-]	-95.02	C15809	cpd14545
cpd14548_c0	C15812 [c0]	C4H6N2O2S2R2	0				C15812	cpd14548
cpd14718_c0	7-Cyano-7-deazaguanine [c0]	C7H5N5O	0	FMKSMYDYKXQYRV-UHFFFAOYSA-N	N#Cc1c[nH]c2[nH]c(-N)nc(O)c12	45.43	C15996	cpd14718
cpd14720_c0	L-Methionine (R)-S-oxide [c0]	C5H11NO3S	0	QEFRNWWLZKMPFJ-ZXPFJRLXSA-N	CS(-O)CCC(N)C(-O)O		C15998	cpd14720
cpd15237_c0	hexadecenoate [c0]	C16H29O2	-1			-41.71		cpd15237
cpd15238_c0	Hexadecenoyl-CoA [c0]	C37H61N7O17P3S	-3			-740.79		cpd15238
cpd15239_c0	Hexadecenoyl-ACP [c0]	C27H49N2O8PRS	-1					cpd15239
cpd15268_c0	Octadecanoyl-ACP [c0]	C29H55N2O8PRS	-2					cpd15268
cpd15269_c0	octadecenoate [c0]	C18H33O2	-1			-38.47		cpd15269
cpd15274_c0	Octadecenoyl-CoA [c0]	C39H65N7O17P3S	-3			-739.1		cpd15274
cpd15277_c0	Palmitoyl-ACP [c0]	C27H51N2O8PRS	-2					cpd15277
cpd15294_c0	Tetradecenoyl-ACP [c0]	C25H45N2O8PRS	-1					cpd15294
cpd15298_c0	tetradecenoate [c0]	C14H25O2	-1			-45.61		cpd15298
cpd15302_c0	glycogen(n-1) [c0]	C24H42O21	0			-693.72		cpd15302
cpd15325_c0	1-dodecanoyl-sn-glycerol 3-phosphate [c0]	C15H29O7P	-2	STTKJLVEXMKLNA-UHFFFAOYSA-L	CCCCCCCCCCCC(-O)OCC(O)COP(-O)([O-])[O-]	-349.93		cpd15325
cpd15327_c0	1-hexadecanoyl-sn-glycerol 3-phosphate [c0]	C19H38O7P	-1			-343.45		cpd15327
cpd15328_c0	1-octadec-11-enoyl-sn-glycerol 3-phosphate [c0]	C21H40O7P	-1			-317.85		cpd15328
cpd15329_c0	1-octadecanoyl-sn-glycerol 3-phosphate [c0]	C21H41O7P	-2	LAYXSTYJRSVXIH-HXUWFJFHSA-L	CCCCCCCCCCCCCCCCCC(-O)OCC(O)COP(-O)([O-])[O-]	-340.21		cpd15329
cpd15330_c0	1-tetradec-7-enoyl-sn-glycerol 3-phosphate [c0]	C17H32O7P	-1			-324.33		cpd15330
cpd15331_c0	1-tetradecanoyl-sn-glycerol 3-phosphate [c0]	C17H33O7P	-2	FAZBDRGXCKPVJU-UHFFFAOYSA-L	CCCCCCCCCCCCCC(-O)OCC(O)COP(-O)([O-])[O-]	-346.69		cpd15331
cpd15352_c0	2-Demethylmenaquinone 8 [c0]	C50H70O2	0	GDUBPWSFXUAETN-AENDIINCSA-N	CC(C)-CCCC(C)-CCCC(C)-CCCC(C)-CCCC(C)-CCCC(C)-CCCC(C)-CCCC(C)-CCC1-CC(-O)c2ccccc2C1-O	206.47		cpd15352
cpd15353_c0	2-Demethylmenaquinol 8 [c0]	C50H72O2	0	RGINGPZIMPREDO-AENDIINCSA-N	CC(C)-CCCC(C)-CCCC(C)-CCCC(C)-CCCC(C)-CCCC(C)-CCCC(C)-CCCC(C)-CCC1-CC(O)c2ccccc2C1O	199.55		cpd15353
cpd15359_c0	2-Octaprenyl-6-methoxy-1,4-benzoquinol [c0]	C47H72O3	0	CZFRMASEEPTBAQ-MYCGWMCTSA-N	COc1cc(O)cc(CC-C(C)CCC-C(C)CCC-C(C)CCC-C(C)CCC-C(C)CCC-C(C)CCC-C(C)CCC-C(C)C)c1O	147.26		cpd15359
cpd15360_c0	2-Octaprenyl-3-methyl-5-hydroxy-6-methoxy-1,4-benzoquinol [c0]	C48H74O4	0	JCTZZCUQMAEFJG-WDXILIIOSA-N	COC1-C(O)C(-O)C(C)-C(CC-C(C)CCC-C(C)CCC-C(C)CCC-C(C)CCC-C(C)CCC-C(C)CCC-C(C)CCC-C(C)C)C1-O	106.15		cpd15360
cpd15361_c0	2-Octaprenyl3-methyl-6-methoxy- 1,4-benzoquinol [c0]	C48H74O3	0	HDSGDGSLNMIMKU-KFSSTAEESA-N	COc1cc(O)c(C)c(CC-C(C)CCC-C(C)CCC-C(C)CCC-C(C)CCC-C(C)CCC-C(C)CCC-C(C)CCC-C(C)C)c1O	145.63		cpd15361
cpd15366_c0	(R)-3-hydroxy-cis-dodec-5-enoyl-[acyl-carrier protein] [c0]	C23H41N2O9PRS	-1					cpd15366
cpd15368_c0	(R)-3-hydroxy-cis-myristol-7-eoyl-[acyl-carrier protein] [c0]	C25H45N2O9PRS	-1					cpd15368
cpd15371_c0	R-3-Hydroxyoctadecanoyl-acyl-carrierprotein- [c0]	C29H55N2O9PRS	-1					cpd15371
cpd15378_c0	4-Hydroxy-benzylalcohol [c0]	C7H8O2	0	BVJSUAQZOZWCKN-UHFFFAOYSA-N	OCc1ccc(O)cc1	-47.76		cpd15378
cpd15378_e0	4-Hydroxy-benzylalcohol [e0]	C7H8O2	0	BVJSUAQZOZWCKN-UHFFFAOYSA-N	OCc1ccc(O)cc1	-47.76		cpd15378
cpd15386_c0	L-alanine-D-glutamate-meso-2,6-diaminoheptanedioate [c0]	C15H25N4O8	-1			-301.43		cpd15386
cpd15387_c0	L-alanine-D-glutamate-meso-2,6-diaminoheptanedioate-D-alanine [c0]	C18H30N5O9	-1	BAPAFFOXTCMVCC-UHFFFAOYSA-M	CC(N)C(O)-NC(CCCC(N-C([O-])CCC(N-C(O)C(C)N)C(-O)O)C(-O)O)C(-O)O	-332.2		cpd15387
cpd15396_c0	N-Acetyl-D-glucosamine(anhydrous)N-Acetylmuramic acid [c0]	C19H29N2O12	-1			-376.85		cpd15396
cpd15397_c0	N-Acetyl-D-glucosamine(anhydrous)N-Acetylmuramyl-tripeptide [c0]	C34H52N6O19	-2	ZWZMFRJKRXDGBE-UHFFFAOYSA-L	CC([O-])-NC1-COC(CO)C(OC2OC(CO)C(O)C(O)C2N-C(C)[O-])C1OC(C)C(O)-NC(C)C(O)-NC(CCC(-O)O)C(O)-NC(CCCC(N)C(-O)O)C(-O)O	-621.13		cpd15397
cpd15398_c0	N-Acetyl-D-glucosamine(anhydrous)N-Acetylmuramyl-tetrapeptide [c0]	C37H57N7O20	-2	ZTOWCORYLXDAAW-JOUWMGDHSA-L	CC([O-])-NC1C(OC2C3COC(O3)C(N-C(C)[O-])C2OC(C)C(O)-NC(C)C(O)-NC(CCC(-O)O)C(O)-NC(CCCC(N)C(-O)O)C(O)-NC(C)C(-O)O)OC(CO)C(O)C1O			cpd15398
cpd15399_c0	1,6-anhydrous-N-Acetylmuramate [c0]	C11H16NO7	-1			-224.02		cpd15399
cpd15400_c0	1,6-anhydrous-N-Acetylmuramyl-tripeptide [c0]	C26H39N5O14	-2	KGVLFEPQSVUIRC-FYQNUYSYSA-L	CC([O-])-NC1COC(CO)C(O)C1OC(C)C(O)-NC(C)C(O)-NC(CCC(-O)[O-])C(O)-NC(CCCC(N)C(-O)O)C(-O)O	-480.44		cpd15400
cpd15401_c0	1,6-anhydrous-N-Acetylmuramyl-tetrapeptide [c0]	C29H44N6O15	-2	OUWAMZWZTFUVMV-NPLPHQDTSA-L	CC([O-])-NC1COC(CO)C(O)C1OC(C)C(O)-NC(C)C(O)-NC(CCC(-O)[O-])C(O)-NC(CCCC(N)C(-O)O)C(O)-NC(C)C(-O)O	-511.21		cpd15401
cpd15417_c0	CDP-1,2-didodecanoylglycerol [c0]	C36H63N3O15P2	-2			-650.56		cpd15417
cpd15418_c0	CDP-1,2-dihexadec-9-enoylglycerol [c0]	C44H75N3O15P2	-2			-592.88		cpd15418
cpd15419_c0	CDP-1,2-dihexadecanoylglycerol [c0]	C44H79N3O15P2	-2			-637.6		cpd15419
cpd15420_c0	CDP-1,2-dioctadec-11-enoylglycerol [c0]	C48H83N3O15P2	-2			-586.4		cpd15420
cpd15421_c0	CDP-1,2-dioctadecanoylglycerol [c0]	C48H87N3O15P2	-2	PDCWLWQTNQCGRI-IGIWICMZSA-L	CCCCCCCCCCCCCCCCCC(-O)OCC(COP(-O)([O-])OP(-O)(O)OCC1OC(n2ccc(-N)nc2[O-])C(O)C1O)OC(-O)CCCCCCCCCCCCCCCCC	-631.12		cpd15421
cpd15422_c0	CDP-1,2-ditetradec-7-enoylglycerol [c0]	C40H67N3O15P2	-2			-599.36		cpd15422
cpd15423_c0	CDP-1,2-ditetradecanoylglycerol [c0]	C40H71N3O15P2	-2			-644.08		cpd15423
cpd15430_c0	cardiolipin tetraoctadecanoyl [c0]	C81H156O17P2	-2			-696.66		cpd15430
cpd15494_c0	Maltoheptaose [c0]	C42H72O36	0	BNABBHGYYMZMOA-QJBBZCPBSA-N	OCC1OC(OC2C(CO)OC(OC3C(CO)OC(OC4C(CO)OC(OC5C(CO)OC(OC6C(CO)OC(OC7C(CO)OC(O)C(O)C7O)C(O)C6O)C(O)C5O)C(O)C4O)C(O)C3O)C(O)C2O)C(O)C(O)C1O	-1169.16		cpd15494
cpd15495_c0	Maltopentaose [c0]	C30H52O26	0	FTNIPWXXIGNQQF-HZWIHCTQSA-N	OCC1OC(OC2C(CO)OC(OC3C(CO)OC(OC4C(CO)OC(OC5C(CO)OC(O)C(O)C5O)C(O)C4O)C(O)C3O)C(O)C2O)C(O)C(O)C1O	-852.2		cpd15495
cpd15499_c0	Menaquinol 8 [c0]	C51H74O2	0	OIEZRVBFVPGODT-WQWYCSGDSA-N	CC(C)-CCCC(C)-CCCC(C)-CCCC(C)-CCCC(C)-CCCC(C)-CCCC(C)-CCCC(C)-CCc1c(C)c(O)c2ccccc2c1O	180.271		cpd15499
cpd15500_c0	Menaquinone 8 [c0]	C51H72O2	0	PTWSIIUEOFZCHW-NTCAYCPXSA-N	CC(C)-CCCC(C)-CCC1-C(C)C(-O)c2ccccc2C1-O	206.06		cpd15500
cpd15505_c0	two linked disacharide tetrapeptide murein units (uncrosslinked, middle of chain) [c0]	C74H114N14O40	-4	VTZDBMVDVOTCFD-UHFFFAOYSA-J	CC([O-])-NC1-COC(CO)C(OC2OC(CO)C(OC3OC(CO)C(OC4OC(CO)C(O)C(O)C4N-C(C)[O-])C(OC(C)C(O)-NC(C)C(O)-NC(CCC(-O)O)C(O)-NC(CCCC(N)C(-O)O)C(O)-NC(C)C(-O)O)C3N-C(C)[O-])C(O)C2N-C(C)[O-])C1OC(C)C(O)-NC(C)C(O)-NC(CCC(-O)O)C(O)-NC(CCCC(N)C(-O)O)C(O)-NC(C)C(-O)O	-1295.98		cpd15505
cpd15506_c0	two disacharide linked murein units, tetrapeptide corsslinked tetrapeptide (A2pm->D-ala) (middle of chain) [c0]	C74H112N14O39	-4			-1238.83		cpd15506
cpd15507_c0	three disacharide linked murein units (tetrapeptide crosslinked tetrapeptide (A2pm->D-ala), one uncrosslinked tetrapaptide) (middle of chain) [c0]	C111H169N21O59	-6	NPJMJVATSCHTAI-UHFFFAOYSA-H	CC([O-])-NC1-COC(CO)C2OC3OC(CO)C(OC4OC(CO)C(OC5OC(CO)C(OC6OC(CO)C(OC7OC(CO)C(O)C(O)C7N-C(C)[O-])C(OC(C)C(O)-NC(C)C(O)-NC(CCC(-O)O)C(O)-NC(CCCC(N)C(-O)O)C(O)-NC(C)C(-O)O)C6N-C(C)[O-])C(O)C5N-C(C)[O-])C(OC(C)C(O)-NC(C)C(O)-NC(CCC(-O)O)C(O)-NC(CCCC(N)C(-O)O)C(O)-NC(C)C(O)-NC(C(-O)O)CCCC(C(O)-NC(C)C(-O)O)N-C(O)C(CCC(-O)O)N-C(O)C(C)N-C(O)C(C)OC12)C4N-C(C)[O-])C(O)C3N-C(C)[O-]	-1882.91		cpd15507
cpd15508_c0	three disacharide linked murein units (tetrapeptide crosslinked tetrapeptide (A2pm->D-ala) & tetrapeptide corsslinked tetrapeptide (A2pm->D-ala)) (middle of chain) [c0]	C111H167N21O58	-6			-1825.76		cpd15508
cpd15510_c0	two linked disacharide pentapeptide and tetrapeptide murein units (uncrosslinked, middle of chain) [c0]	C77H119N15O41	-4	YJNGRCZHKAYCMA-VZNOAHCOSA-K	CC([O-])-NC1-COC(CO)C(OC2OC(CO)C(OC3OC(CO)C(OC4OC(CO)C(O)C(O)C4N-C(C)[O-])C(OC(C)C(O)-NC(C)C(O)-NC(CCC(-O)O)C(O)-NC(CCCC(N)C(-O)O)C(O)-NC(C)C(-O)O)C3N-C(C)O)C(O)C2N-C(C)[O-])C1OC(C)C(O)-NC(C)C(O)-NC(CCC(-O)O)C(O)-NC(CCCC(N)C(-O)O)C(O)-NC(C)C(O)-NC(C)C(-O)O			cpd15510
cpd15514_c0	two disacharide linked murein units, pentapeptide crosslinked tetrapeptide (A2pm->D-ala) (middle of chain) [c0]	C77H117N15O40	-4	NQXCJQVWBSGGNW-UHFFFAOYSA-J	CC([O-])-NC1-COC(CO)C2OC3OC(CO)C(OC4OC(CO)C(OC5OC(CO)C(O)C(O)C5N-C(C)[O-])C(OC(C)C(O)-NC(C)C(O)-NC(CCC(-O)O)C(O)-NC(CCCC(N)C(-O)O)C(O)-NC(C)C(O)-NC(C(-O)O)CCCC(C(O)-NC(C)C(O)-NC(C)C(-O)O)N-C(O)C(CCC(-O)O)N-C(O)C(C)N-C(O)C(C)OC12)C4N-C(C)[O-])C(O)C3N-C(C)[O-]	-1269.6		cpd15514
cpd15521_c0	1,2-didodecanoyl-sn-glycerol 3-phosphate [c0]	C27H52O8P	-1			-371.18		cpd15521
cpd15522_c0	1,2-ditetradecanoyl-sn-glycerol 3-phosphate [c0]	C31H60O8P	-1			-364.7		cpd15522
cpd15523_c0	1,2-ditetradec-7-enoyl-sn-glycerol 3-phosphate [c0]	C31H56O8P	-1			-319.98		cpd15523
cpd15524_c0	1,2-dihexadecanoyl-sn-glycerol 3-phosphate [c0]	C35H68O8P	-1			-358.22		cpd15524
cpd15525_c0	1,2-dihexadec-9-enoyl-sn-glycerol 3-phosphate [c0]	C35H64O8P	-1			-313.5		cpd15525
cpd15526_c0	1,2-dioctadecanoyl-sn-glycerol 3-phosphate [c0]	C39H76O8P	-1			-351.74		cpd15526
cpd15527_c0	1,2-dioctadec-11-enoyl-sn-glycerol 3-phosphate [c0]	C39H72O8P	-1			-307.02		cpd15527
cpd15528_c0	phosphatidylethanolamine didodecanoyl [c0]	C29H58NO8P	0			-354.19		cpd15528
cpd15529_c0	phosphatidylethanolamine ditetradecanoyl [c0]	C33H66NO8P	0			-347.71		cpd15529
cpd15530_c0	phosphatidylethanolamine ditetradec-7-enoyl [c0]	C33H62NO8P	0			-302.99		cpd15530
cpd15531_c0	phosphatidylethanolamine dihexadecanoyl [c0]	C37H74NO8P	0			-341.23		cpd15531
cpd15532_c0	phosphatidylethanolamine dihexadec-9enoyl [c0]	C37H70NO8P	0			-296.51		cpd15532
cpd15533_c0	phosphatidylethanolamine dioctadecanoyl [c0]	C41H82NO8P	0			-334.75		cpd15533
cpd15534_c0	phosphatidylethanolamine dioctadec-11-enoyl [c0]	C41H78NO8P	0			-290.03		cpd15534
cpd15540_c0	Phosphatidylglycerol dioctadecanoyl [c0]	C42H82O10P	-1			-406.42		cpd15540
cpd15547_c0	Phosphatidylglycerophosphate dioctadecanoyl [c0]	C42H82O13P2	-2			-618.92		cpd15547
cpd15552_c0	phosphatidylserine didodecanoyl [c0]	C30H56NO10P	-2			-434.84		cpd15552
cpd15553_c0	phosphatidylserine ditetradecanoyl [c0]	C34H64NO10P	-2			-428.36		cpd15553
cpd15554_c0	phosphatidylserine ditetradec-7-enoyl [c0]	C34H60NO10P	-2			-383.64		cpd15554
cpd15555_c0	phosphatidylserine dihexadecanoyl [c0]	C38H72NO10P	-2			-421.88		cpd15555
cpd15556_c0	phosphatidylserine dihexadec-9-enoyl [c0]	C38H68NO10P	-2			-377.16		cpd15556
cpd15557_c0	phosphatidylserine dioctadecanoyl [c0]	C42H80NO10P	-2			-415.4		cpd15557
cpd15558_c0	phosphatidylserine dioctadec-11-enoyl [c0]	C42H76NO10P	-2			-370.68		cpd15558
cpd15560_c0	Ubiquinone-8 [c0]	C49H74O4	0	ICFIZJQGJAJRSU-SGHXUWJISA-N	COC1-C(OC)C(-O)C(CC-C(C)CCC-C(C)CCC-C(C)CCC-C(C)CCC-C(C)CCC-C(C)CCC-C(C)CCC-C(C)C)-C(C)C1-O	142.5	C17569	cpd15560
cpd15561_c0	Ubiquinol-8 [c0]	C49H76O4	0	LOJUQFSPYHMHEO-SGHXUWJISA-N	COc1c(O)c(C)c(CC-C(C)CCC-C(C)CCC-C(C)CCC-C(C)CCC-C(C)CCC-C(C)CCC-C(C)CCC-C(C)C)c(O)c1OC	120.8		cpd15561
cpd15569_c0	trans-3-cis-5-dodecenoyl-[acyl-carrier protein] [c0]	C23H39N2O8PRS	-1					cpd15569
cpd15570_c0	trans-3-cis-7-myristoleoyl-[acyl-carrier protein] [c0]	C25H43N2O8PRS	-1					cpd15570
cpd15572_c0	trans-octadec-2-enoyl-[acyl-carrier protein] [c0]	C29H53N2O8PRS	-1					cpd15572
cpd15584_c0	alpha-Methyl-D-glucoside [c0]	C7H14O6	0	HOVAGTYPODGVJG-ZFYZTMLRSA-N	COC1OC(CO)C(O)C(O)C1O	-203.63		cpd15584
cpd15585_c0	beta-Methylglucoside [c0]	C7H14O6	0			-203.63		cpd15585
cpd15603_c0	Gly-Cys [c0]	C5H10N2O3S	0					cpd15603
cpd15604_c0	Gly-Leu [c0]	C8H16N2O3	0					cpd15604
cpd15605_c0	Gly-Phe [c0]	C11H14N2O3	0					cpd15605
cpd15606_c0	Gly-Tyr [c0]	C11H14N2O4	0					cpd15606
cpd15665_c0	Peptidoglycan polymer (n subunits) [c0]	C80H125N16O42R	-4					cpd15665
cpd15666_c0	Peptidoglycan polymer (n-1 subunits) [c0]	C40H63N8O21R	-2					cpd15666
cpd15677_c0	1,2-diisoheptadecanoyl-sn-glycerol 3-phosphate [c0]	C37H72O8P	-1			-358.6		cpd15677
cpd15678_c0	1,2-dianteisoheptadecanoyl-sn-glycerol 3-phosphate [c0]	C37H72O8P	-1			-358.6		cpd15678
cpd15679_c0	1,2-diisotetradecanoyl-sn-glycerol 3-phosphate [c0]	C31H60O8P	-1			-368.32		cpd15679
cpd15680_c0	1,2-diisopentadecanoyl-sn-glycerol 3-phosphate [c0]	C33H64O8P	-1			-365.08		cpd15680
cpd15681_c0	1,2-dianteisopentadecanoyl-sn-glycerol 3-phosphate [c0]	C33H64O8P	-1			-365.08		cpd15681
cpd15682_c0	1,2-diisohexadecanoyl-sn-glycerol 3-phosphate [c0]	C35H68O8P	-1			-361.84		cpd15682
cpd15683_c0	CDP-1,2-diisoheptadecanoylglycerol [c0]	C46H83N3O15P2	-2			-637.98		cpd15683
cpd15684_c0	CDP-1,2-dianteisoheptadecanoylglycerol [c0]	C46H83N3O15P2	-2			-637.98		cpd15684
cpd15685_c0	CDP-1,2-diisotetradecanoylglycerol [c0]	C40H71N3O15P2	-2			-647.7		cpd15685
cpd15686_c0	CDP-1,2-diisopentadecanoylglycerol [c0]	C42H75N3O15P2	-2			-644.46		cpd15686
cpd15687_c0	CDP-1,2-dianteisopentadecanoylglycerol [c0]	C42H75N3O15P2	-2			-644.46		cpd15687
cpd15688_c0	CDP-1,2-diisohexadecanoylglycerol [c0]	C44H79N3O15P2	-2			-641.22		cpd15688
cpd15689_c0	Diisoheptadecanoylphosphatidylserine [c0]	C40H76NO10P	-2			-422.26		cpd15689
cpd15690_c0	Dianteisoheptadecanoylphosphatidylserine [c0]	C40H76NO10P	-2			-422.26		cpd15690
cpd15691_c0	Diisotetradecanoylphosphatidylserine [c0]	C34H64NO10P	-2			-431.98		cpd15691
cpd15692_c0	Diisopentadecanoylphosphatidylserine [c0]	C36H68NO10P	-2			-428.74		cpd15692
cpd15693_c0	Dianteisopentadecanoylphosphatidylserine [c0]	C36H68NO10P	-2			-428.74		cpd15693
cpd15694_c0	Diisohexadecanoylphosphatidylserine [c0]	C38H72NO10P	-2			-425.5		cpd15694
cpd15695_c0	Diisoheptadecanoylphosphatidylethanolamine [c0]	C39H78NO8P	0			-341.61		cpd15695
cpd15696_c0	Dianteisoheptadecanoylphosphatidylethanolamine [c0]	C39H78NO8P	0			-341.61		cpd15696
cpd15697_c0	Diisotetradecanoylphosphatidylethanolamine [c0]	C33H66NO8P	0			-351.33		cpd15697
cpd15698_c0	Diisopentadecanoylphosphatidylethanolamine [c0]	C35H70NO8P	0			-348.09		cpd15698
cpd15699_c0	Dianteisopentadecanoylphosphatidylethanolamine [c0]	C35H70NO8P	0			-348.09		cpd15699
cpd15700_c0	Diisohexadecanoylphosphatidylethanolamine [c0]	C37H74NO8P	0			-344.85		cpd15700
cpd15746_c0	Palmitoyllipoteichoic acid (n-24), linked, unsubstituted [c0]	C119H232O135P24	-24			-6875		cpd15746
cpd15747_c0	Myristoyllipoteichoic acid (n-24), linked, unsubstituted [c0]	C115H224O135P24	-24			-6881.48		cpd15747
cpd15748_c0	Stearoyllipoteichoic acid (n-24), linked, unsubstituted [c0]	C123H240O135P24	-24			-6868.52		cpd15748
cpd15751_c0	Isotetradecanoyllipoteichoic acid (n-24), linked, unsubstituted [c0]	C115H224O135P24	-24			-6885.1		cpd15751
cpd15752_c0	Isopentadecanoyllipoteichoic acid (n-24), linked, unsubstituted [c0]	C117H228O135P24	-24			-6881.86		cpd15752
cpd15753_c0	Anteisopentadecanoyllipoteichoic acid (n-24), linked, unsubstituted [c0]	C117H228O135P24	-24			-6881.86		cpd15753
cpd15754_c0	Isohexadecanoyllipoteichoic acid (n-24), linked, unsubstituted [c0]	C119H232O135P24	-24			-6878.62		cpd15754
cpd15764_c0	Palmitoyllipoteichoic acid (n-24), linked, N-acetyl-D-glucosamine [c0]	C311H544N24O255P24	-24			-10542.9		cpd15764
cpd15765_c0	Myristoyllipoteichoic acid (n-24), linked, N-acetyl-D-glucosamine [c0]	C307H536N24O255P24	-24			-10549.4		cpd15765
cpd15766_c0	Stearoyllipoteichoic acid (n-24), linked, N-acetyl-D-glucosamine [c0]	C315H552N24O255P24	-24			-10536.4		cpd15766
cpd15769_c0	Isotetradecanoyllipoteichoic acid (n-24), linked, N-acetyl-D-glucosamine [c0]	C307H536N24O255P24	-24			-10553		cpd15769
cpd15770_c0	Isopentadecanoyllipoteichoic acid (n-24), linked, N-acetyl-D-glucosamine [c0]	C309H540N24O255P24	-24			-10549.8		cpd15770
cpd15771_c0	Anteisopentadecanoyllipoteichoic acid (n-24), linked, N-acetyl-D-glucosamine [c0]	C309H540N24O255P24	-24			-10549.8		cpd15771
cpd15772_c0	Isohexadecanoyllipoteichoic acid (n-24), linked, N-acetyl-D-glucosamine [c0]	C311H544N24O255P24	-24			-10546.5		cpd15772
cpd15793_c0	Stearoylcardiolipin (B. subtilis) [c0]	C81H156O17P2	-2			-696.66		cpd15793
cpd15807_c0	2,5-diamino-6-ribitylamino-4(3H)-pyrimidinone 5'-phosphate [c0]	C9H16N5O8P	-2	ACIVVGBVOVHFPQ-IWGUZYHVSA-L	N-c1nc([O-])c(N)c(NCC(O)C(O)C(O)COP(-O)([O-])O)[nH]1	-345.94	C18910	cpd15807
cpd16292_c0	Juvenile hormone III acid [c0]	C15H23O3	-1	DIAZNFMKLJLDNM-AQAKBEBOSA-M	CC(-CC(-O)[O-])CCC-C(C)CCC1OC1(C)C	-45.96	C16504	cpd16292
cpd16335_c0	2-Succinyl-5-enolpyruvyl-6-hydroxy-3-cyclohexene-1-carboxylate [c0]	C14H13O9	-3	JKJGLRGLOMRXFN-MVWJERBFSA-K	C-C(OC1CC-C(C(-O)CCC(-O)[O-])C(C(-O)[O-])C1O)C(-O)[O-]	-281.83	C16519	cpd16335
cpd17564_c0	ditrans,tricis-Hexaprenyl diphosphate [c0]	C30H52O7P2	0	NGFSMHKFTZROKJ-SLKMIFNPSA-L	CC(C)-CCCC(C)-CCCC(C)-CCCC(C)-CCCC(C)-CCCC(C)-CCOP(-O)(O)OP(-O)([O-])[O-]	-298.73	C17434	cpd17564
cpd17565_c0	ditrans,dicis-Pentaprenyl diphosphate [c0]	C25H44O7P2	0	JMVSBFJBMXQNJW-PSTDWBAXSA-L	CC(C)-CCCC(C)-CCCC(C)-CCCC(C)-CCCC(C)-CCOP(-O)(O)OP(-O)([O-])[O-]	-326.82	C17435	cpd17565
cpd17566_c0	ditrans,tetracis-Heptaprenyl diphosphate [c0]	C35H60O7P2	0	LSJLEXWXRKTZAJ-KQKACQDCSA-L	CC(C)-CCCC(C)-CCCC(C)-CCCC(C)-CCCC(C)-CCCC(C)-CCCC(C)-CCOP(-O)(O)OP(-O)([O-])[O-]	-270.64	C17436	cpd17566
cpd17567_c0	ditrans,pentacis-Octaprenyl diphosphate [c0]	C40H68O7P2	0	IKKLDISSULFFQO-MXWMMQQISA-L	CC(C)-CCCC(C)-CCCC(C)-CCCC(C)-CCCC(C)-CCCC(C)-CCCC(C)-CCCC(C)-CCOP(-O)(O)OP(-O)([O-])[O-]	-242.55	C17437	cpd17567
cpd17568_c0	ditrans,hexacis-Nonaprenyl diphosphate [c0]	C45H76O7P2	0	IVLBHBFTRNVIAP-HUIBRQQWSA-L	CC(C)-CCCC(C)-CCCC(C)-CCCC(C)-CCCC(C)-CCCC(C)-CCCC(C)-CCCC(C)-CCCC(C)-CCOP(-O)(O)OP(-O)([O-])[O-]	-214.46	C17438	cpd17568
cpd18075_c0	Cytochrome-bd-ox [c0]	C42H42FeN8O8R4S2	0					cpd18075
cpd18076_c0	Cytochrome-bd-red [c0]	C42H42FeN8O8R4S2	-2					cpd18076
cpd19001_c0	alpha-D-Glucose [c0]	C6H12O6	0	WQZGKKKJIJFFOK-DVKNGEFBSA-N	OCC1OC(O)C(O)C(O)C1O	-218.28		cpd19001
cpd19006_c0	alpha-D-Glucose 6-phosphate [c0]	C6H11O9P	-2	NBSCHQHZLSJFNQ-DVKNGEFBSA-L	O-P([O-])([O-])OCC1OC(O)C(O)C(O)C1O	-430.78		cpd19006
cpd19019_c0	L-Cystathionine [c0]	C7H14N2O4S	0	ILRYLPWNYFXEMH-WHFBIAKZSA-N	NC(CCSCC(N)C(-O)O)C(-O)O	-154.91		cpd19019
cpd19442_c0	Carboxyspermidine [c0]	C8H21N3O2	2	PUDIBYZCMYMCQI-ZETCQYMHSA-P	[NH3+]CCCNCCCC([NH3+])C(-O)O	-74.85	C18172	cpd19442
cpd21088_c0	Pimelyl-[acyl-carrier protein] methyl ester [c0]	C8H13O3RS	0				C19846	cpd21088
cpd21479_c0	2-[(2R,5Z)-2-Carboxy-4-methylthiazol-5(2H)-ylidene]ethyl phosphate [c0]	C7H7NO6PS	-3	PQMCQNOVNFNPFJ-DJWKRKHSSA-K	CC1-NC(C(-O)[O-])SC1-CCOP(-O)([O-])[O-]	-278.09	C20246	cpd21479
cpd21480_c0	2-(2-Carboxy-4-methylthiazol-5-yl)ethyl phosphate [c0]	C7H7NO6PS	-3	XWECMAHAKFWYNV-UHFFFAOYSA-K	Cc1nc(C(-O)[O-])sc1CCOP(-O)([O-])[O-]	-302.49	C20247	cpd21480
cpd21481_c0	7-Carboxy-7-carbaguanine [c0]	C7H5N4O3	-1	XIUIRSLBMMTDSK-UHFFFAOYSA-M	N-c1nc([O-])c2c(C(-O)O)c[nH]c2[nH]1	-48.72	C20248	cpd21481
cpd21488_c0	(2S,4S)-4-Hydroxy-2,3,4,5-tetrahydrodipicolinate [c0]	C7H7NO5	-2	DVTPRYHENFBCII-IMJSIDKUSA-L	O-C([O-])C1-NC(C(-O)[O-])CC(O)C1	-178.81	C20258	cpd21488
cpd22022_c0	3-Hydroxyglutaryl-ACP-methyl-ester [c0]	C20H34N3O12PR2S	0					cpd22022
cpd22027_c0	3-Ketoglutaryl-ACP-methyl-ester [c0]	C20H32N3O12PR2S	0					cpd22027
cpd22028_c0	3-Ketopimeloyl-ACP-methyl-esters [c0]	C22H36N3O12PR2S	0					cpd22028
cpd22065_c0	3-hydroxypimeloyl-ACP-methyl-esters [c0]	C22H38N3O12PR2S	0					cpd22065
cpd26984_c0	DsrC-disulfide-form [c0]	C6H9N2O2R3S2	1					cpd26984
cpd27020_c0	Enoylglutaryl-ACP-methyl-esters [c0]	C20H32N3O11PR2S	0					cpd27020
cpd27021_c0	Enoylpimeloyl-ACP-methyl-esters [c0]	C22H36N3O11PR2S	0					cpd27021
cpd27180_c0	Glutaryl-ACP-methyl-esters [c0]	C20H34N3O11PR2S	0					cpd27180
cpd27735_c0	Ox-Thioredoxin [c0]	C10H13N4O4R4S2	1					cpd27735
cpd27744_c0	Oxidized-Flavoproteins [c0]	C12H9N4O2R	0					cpd27744
cpd27758_c0	Oxidized-flavodoxins [c0]	R	0					cpd27758
cpd28060_c0	Red-Thioredoxin [c0]	C10H13N4O4R4S2	-1					cpd28060
cpd28070_c0	Reduced-Flavoproteins [c0]	C12H11N4O2R	0					cpd28070
cpd28083_c0	Reduced-flavodoxins [c0]	R	0					cpd28083
cpd28205_c0	Sulfur-Carrier-Proteins-ThiI [c0]	C3H5NOR2S	0					cpd28205
cpd33817_c0	Cbi(II) [c0]	C48H73CoN11O8	2					cpd33817
cpd36635_c0	Malonyl-acp-methyl-ester [c0]	C18H30N3O11PR2S	0					cpd36635
cpd37010_c0	DsrC-L-Cysteine [c0]	C6H11N2O2R3S2	1					cpd37010

## Sheet: ModelReactions
id	direction	compartment	flux	min_flux	lowerbound	max_flux	upperbound	deltag	enzyme	name	definition	ms id	bigg id	kegg id	kegg pathways
rxn05466_c0	-	Cytosol	-5.25982	-5.58848	-1000	-0.525982	1000	0		TRANS-RXN-173.ce [c0]	(1) NH3 [e0][e0] <-> (1) NH3 [c0][c0]	rxn05466	NH3t
rxn05209_c0	-	Cytosol	-5.1316	-5.1316	-1000	-0.504076	1000	0		TRANS-RXNBWI-115525.ce.maizeexp.NA+_NA+ [c0]	(1) H+ [c0][c0] + (1) Na+ [e0][e0] <-> (1) H+ [e0][e0] + (1) Na+ [c0][c0]	rxn05209	NAt3
rxn05467_c0	-	Cytosol	-2.47541	-2.49754	-1000	-0.247541	1000	0		CO2 transporter via diffusion [c0]	(1) CO2 [e0][e0] <-> (1) CO2 [c0][c0]	rxn05467	CO2t
rxn00157_c0	<	Cytosol	-2.21739	-3.28612	-1000	-0.0157613	0	5.05		Acetyl-CoA:formate C-acetyltransferase [c0]	(1) Acetyl-CoA [c0][c0] + (1) Formate [c0][c0] <- (1) CoA [c0][c0] + (1) Pyruvate [c0][c0]	rxn00157	PFL	R00212	Pyruvate metabolism|Butanoate metabolism
rxn05559_c0	-	Cytosol	-2.20548	-2.47055	-1000	0	1000	0		formate transport in via proton symport [c0]	(1) Formate [e0][e0] + (1) H+ [e0][e0] <-> (1) Formate [c0][c0] + (1) H+ [c0][c0]	rxn05559	FORt2
rxn05488_c0	-	Cytosol	-2.05978	-3.27036	-1000	0	1000	0	2.A.1.13|TC-2.A.1.13	acetate reversible transport via proton symport [c0]	(1) Acetate [e0][e0] + (1) H+ [e0][e0] <-> (1) Acetate [c0][c0] + (1) H+ [c0][c0]	rxn05488	ACt2r
rxn00225_c0	-	Cytosol	-2.05656	-6.81503	-1000	0.00171166	1000	-5.36		ATP:acetate phosphotransferase [c0]	(1) ATP [c0][c0] + (1) Acetate [c0][c0] <-> (1) ADP [c0][c0] + (1) Acetylphosphate [c0][c0]	rxn00225	ACKr	R00315	Taurine and hypotaurine metabolism|Pyruvate metabolism|Methane metabolism|Carbon fixation pathways in prokaryotes
rxn00102_c0	-	Cytosol	-0.294552	-4.38969	-1000	-0.0294552	1000	0.84		carbonate hydro-lyase (carbon-dioxide-forming) [c0]	(1) H+ [c0][c0] + (1) H2CO3 [c0][c0] <-> (1) H2O [c0][c0] + (1) CO2 [c0][c0]	rxn00102	H2CO3D	R00132	Nitrogen metabolism
rxn39451_c0	-	Cytosol	-0.235408	-1000	-1000	1000	1000			2,3,4,5-tetrahydrodipicolinate:NAD+ 4-oxidoreductase [c0]	(1) H2O [c0][c0] + (1) NAD [c0][c0] + (1) tetrahydrodipicolinate [c0][c0] <-> (1) NADH [c0][c0] + (1) H+ [c0][c0] + (1) (2S,4S) -4-Hydroxy-2,3,4,5-tetrahydrodipicolinate [c0][c0]	rxn39451
rxn00459_c0	-	Cytosol	-0.104657	-4.36984	-1000	-0.0104657	1000	-0.87		2-phospho-D-glycerate hydro-lyase (phosphoenolpyruvate-forming) [c0]	(1) 2-Phospho-D-glycerate [c0][c0] <-> (1) H2O [c0][c0] + (1) Phosphoenolpyruvate [c0][c0]	rxn00459	ENO	R00658	Glycolysis / Gluconeogenesis|Methane metabolism
rxn00781_c0	-	Cytosol	-0.104657	-0.630466	-1000	-0.0104657	1000	-9.89		D-glyceraldehyde-3-phosphate:NAD+ oxidoreductase (phosphorylating) [c0]	(1) NAD [c0][c0] + (1) Phosphate [c0][c0] + (1) Glyceraldehyde3-phosphate [c0][c0] <-> (1) NADH [c0][c0] + (1) H+ [c0][c0] + (1) 1,3-Bisphospho-D-glycerate [c0][c0]	rxn00781	GAPD	R01061	Glycolysis / Gluconeogenesis|Carbon fixation in photosynthetic organisms
rxn00184_c0	-	Cytosol	-0.0650671	-1000	-1000	1000	1000	8.69		L-Glutamate:NADP+ oxidoreductase (deaminating) [c0]	(1) H2O [c0][c0] + (1) NADP [c0][c0] + (1) L-Glutamate [c0][c0] <-> (1) NADPH [c0][c0] + (1) NH3 [c0][c0] + (1) 2-Oxoglutarate [c0][c0] + (1) H+ [c0][c0]	rxn00184	GDH1	R00248	Alanine, aspartate and glutamate metabolism|Arginine and proline metabolism|D-Glutamine and D-glutamate metabolism|Nitrogen metabolism
rxn00347_c0	-	Cytosol	-0.0623971	-1000	-1000	999.994	1000	3.08		L-Aspartate ammonia-lyase [c0]	(1) L-Aspartate [c0][c0] <-> (1) NH3 [c0][c0] + (1) Fumarate [c0][c0]	rxn00347		R00490	Alanine, aspartate and glutamate metabolism|Nitrogen metabolism
rxn00248_c0	-	Cytosol	-0.0445017	-1000	-1000	999.996	1000	6.22		(S)-malate:NAD+ oxidoreductase [c0]	(1) NAD [c0][c0] + (1) L-Malate [c0][c0] <-> (1) NADH [c0][c0] + (1) Oxaloacetate [c0][c0] + (1) H+ [c0][c0]	rxn00248	MDH	R00342	Citrate cycle (TCA cycle)|Pyruvate metabolism|Glyoxylate and dicarboxylate metabolism|Methane metabolism|Carbon fixation in photosynthetic organisms|Carbon fixation pathways in prokaryotes
rxn01510_c0	-	Cytosol	-0.025613	-1000	-1000	1000	1000	-14.03		dGTP:cytidine 5'-phosphotransferase [c0]	(1) dGTP [c0][c0] + (1) Cytidine [c0][c0] <-> (1) CMP [c0][c0] + (1) H+ [c0][c0] + (1) dGDP [c0][c0]	rxn01510		R02091	Pyrimidine metabolism
rxn00191_c0	-	Cytosol	-0.0254467	-0.0254467	-1000	-0.00254467	1000	0		L-Alanine:2-oxoglutarate aminotransferase [c0]	(1) 2-Oxoglutarate [c0][c0] + (1) L-Alanine [c0][c0] <-> (1) Pyruvate [c0][c0] + (1) L-Glutamate [c0][c0]	rxn00191	ALATA_L	R00258	Alanine, aspartate and glutamate metabolism|Carbon fixation in photosynthetic organisms
rxn01116_c0	-	Cytosol	-0.0252627	-0.500973	-1000	-0.00252627	1000	0		D-Ribulose-5-phosphate 3-epimerase [c0]	(1) D-Ribulose5-phosphate [c0][c0] <-> (1) D-Xylulose5-phosphate [c0][c0]	rxn01116	RPE	R01529	Pentose phosphate pathway|Pentose and glucuronate interconversions|Carbon fixation in photosynthetic organisms
rxn00777_c0	-	Cytosol	-0.0216458	-0.500611	-1000	-0.00216458	1000	0.62		D-ribose-5-phosphate aldose-ketose-isomerase [c0]	(1) ribose-5-phosphate [c0][c0] <-> (1) D-Ribulose5-phosphate [c0][c0]	rxn00777		R01056	Pentose phosphate pathway|Carbon fixation in photosynthetic organisms
rxn00786_c0	-	Cytosol	-0.0203069	-0.0203069	-1000	0.496416	1000	4.31		D-fructose-1,6-bisphosphate D-glyceraldehyde-3-phosphate-lyase (glycerone-phosphate-forming) [c0]	(1) D-fructose-1,6-bisphosphate [c0][c0] <-> (1) Glycerone-phosphate [c0][c0] + (1) Glyceraldehyde3-phosphate [c0][c0]	rxn00786	FBA	R01068	Methane metabolism|Carbon fixation in photosynthetic organisms
rxn03958_c0	-	Cytosol	-0.0196125	-0.0196125	-1000	-0.00196125	1000	5.18		1-Deoxy-D-xylulose-5-phosphate isomeroreductase [c0]	(1) NADP [c0][c0] + (1) 2-C-methyl-D-erythritol4-phosphate [c0][c0] <-> (1) NADPH [c0][c0] + (1) H+ [c0][c0] + (1) 1-deoxy-D-xylulose5-phosphate [c0][c0]	rxn03958	DXPRI	R05688	Terpenoid backbone biosynthesis
rxn05322_c0	<	Cytosol	-0.017986	-0.017986	-1000	-0.0017986	0	16.55		Butyryl-[acyl-carrier protein]:malonyl-CoA C-acyltransferase(decarboxylating, oxoacyl- and enoyl-reducing) [c0]	(1) NAD [c0][c0] + (1) Butyryl-ACP [c0][c0] <- (1) NADH [c0][c0] + (2) H+ [c0][c0] + (1) But-2-enoyl-[acyl-carrier protein] [c0][c0]	rxn05322	BTMAT1	R04429	Fatty acid biosynthesis
rxn05324_c0	<	Cytosol	-0.017986	-0.017986	-1000	-0.0017986	0	16.55		Dodecanoyl-[acyl-carrier protein]:malonyl-CoA C-acyltransferase(decarboxylating, oxoacyl- and enoyl-reducing) [c0]	(1) NAD [c0][c0] + (1) Dodecanoyl-ACP [c0][c0] <- (1) NADH [c0][c0] + (2) H+ [c0][c0] + (1) (2E) -Dodecenoyl-[acp] [c0][c0]	rxn05324	DDMAT5	R04724	Fatty acid biosynthesis
rxn05325_c0	<	Cytosol	-0.017986	-0.017986	-1000	-0.0017986	0	16.55		Octanoyl-[acyl-carrier protein]:malonyl-CoA C-acyltransferase(decarboxylating, oxoacyl- and enoyl-reducing) [c0]	(1) NAD [c0][c0] + (1) Octanoyl-ACP [c0][c0] <- (1) NADH [c0][c0] + (1) H+ [c0][c0] + (1) (2E) -Octenoyl-[acp] [c0][c0]	rxn05325	EAR80x	R04958	Fatty acid biosynthesis
rxn05326_c0	<	Cytosol	-0.017986	-0.017986	-1000	-0.0017986	0	16.55		Hexanoyl-[acyl-carrier protein]:malonyl-CoA C-acyltransferase(decarboxylating, oxoacyl- and enoyl-reducing) [c0]	(1) NAD [c0][c0] + (1) Hexanoyl-ACP [c0][c0] <- (1) NADH [c0][c0] + (1) H+ [c0][c0] + (1) (2E) -Hexenoyl-[acp] [c0][c0]	rxn05326	EAR60x	R04955	Fatty acid biosynthesis
rxn05327_c0	<	Cytosol	-0.017986	-0.017986	-1000	-0.0017986	0	16.55		Decanoyl-[acyl-carrier protein]:malonyl-CoA C-acyltransferase(decarboxylating, oxoacyl- and enoyl-reducing) [c0]	(1) NAD [c0][c0] + (1) Decanoyl-ACP [c0][c0] <- (1) NADH [c0][c0] + (2) H+ [c0][c0] + (1) (2E) -Decenoyl-[acp] [c0][c0]	rxn05327	DEMAT4	R04961	Fatty acid biosynthesis
rxn05337_c0	-	Cytosol	-0.017986	-0.017986	-1000	-0.0017986	1000	3.76		(3R)-3-Hydroxyhexanoyl-[acyl-carrier-protein]:NADP+ oxidoreductase [c0]	(1) NADP [c0][c0] + (1) D-3-Hydroxyhexanoyl-[acp] [c0][c0] <-> (1) NADPH [c0][c0] + (1) 3-Oxohexanoyl-[acp] [c0][c0]	rxn05337	3OAR60	R04953	Fatty acid biosynthesis
rxn05338_c0	-	Cytosol	-0.017986	-0.017986	-1000	-0.0017986	1000	3.76		(3R)-3-Hydroxydecanoyl-[acyl-carrier-protein]:NADP+ oxidoreductase [c0]	(1) NADP [c0][c0] + (1) (R) -3-Hydroxydecanoyl-[acyl-carrier protein] [c0][c0] <-> (1) NADPH [c0][c0] + (1) H+ [c0][c0] + (1) 3-oxodecanoyl-acp [c0][c0]	rxn05338	3OAR100	R04534	Fatty acid biosynthesis
rxn05339_c0	-	Cytosol	-0.017986	-0.017986	-1000	-0.0017986	1000	3.76		(3R)-3-Hydroxybutanoyl-[acyl-carrier protein]:NADP+ oxidoreductase [c0]	(1) NADP [c0][c0] + (1) (R) -3-Hydroxybutanoyl-[acyl-carrier protein] [c0][c0] <-> (1) NADPH [c0][c0] + (1) Acetoacetyl-ACP [c0][c0]	rxn05339	HBUR1	R04533	Fatty acid biosynthesis
rxn05340_c0	-	Cytosol	-0.017986	-0.017986	-1000	-0.0017986	1000	3.76		(3R)-3-Hydroxydodecanoyl-[acyl-carrier-protein]:NADP+ oxidoreductase [c0]	(1) NADP [c0][c0] + (1) D-3-Hydroxydodecanoyl-[acp] [c0][c0] <-> (1) NADPH [c0][c0] + (1) 3-oxododecanoyl-acp [c0][c0]	rxn05340	3OAR120	R04964	Fatty acid biosynthesis
rxn05341_c0	-	Cytosol	-0.017986	-0.017986	-1000	-0.0017986	1000	3.76		(3R)-3-Hydroxyoctanoyl-[acyl-carrier-protein]:NADP+ oxidoreductase [c0]	(1) NADP [c0][c0] + (1) (R) -3-Hydroxyoctanoyl-[acyl-carrier protein] [c0][c0] <-> (1) NADPH [c0][c0] + (1) H+ [c0][c0] + (1) 3-oxooctanoyl-acp [c0][c0]	rxn05341	3OAR80	R04536	Fatty acid biosynthesis
rxn05342_c0	-	Cytosol	-0.016378	-0.016378	-1000	-0.0016378	1000	3.76		(3R)-3-Hydroxytetradecanoyl-[acyl-carrier-protein]:NADP+ oxidoreductase [c0]	(1) NADP [c0][c0] + (1) HMA [c0][c0] <-> (1) NADPH [c0][c0] + (1) 3-oxotetradecanoyl-acp [c0][c0]	rxn05342	3OAR140	R04566	Fatty acid biosynthesis
rxn01643_c0	<	Cytosol	-0.0154973	-0.529959	-1000	-0.00154973	0	-9.89		L-Aspartate-4-semialdehyde:NADP+ oxidoreductase (phosphorylating) [c0]	(1) NADP [c0][c0] + (1) Phosphate [c0][c0] + (1) L-Aspartate4-semialdehyde [c0][c0] <- (1) NADPH [c0][c0] + (1) H+ [c0][c0] + (1) 4-Phospho-L-aspartate [c0][c0]	rxn01643	ASAD	R02291	Glycine, serine and threonine metabolism|Cysteine and methionine metabolism|Lysine biosynthesis
rxn01740_c0	-	Cytosol	-0.0138751	-0.0138751	-1000	-0.00138751	1000	0.75		Shikimate:NADP+ 3-oxidoreductase [c0]	(1) NADP [c0][c0] + (1) Shikimate [c0][c0] <-> (1) NADPH [c0][c0] + (1) H+ [c0][c0] + (1) 3-Dehydroshikimate [c0][c0]	rxn01740	ARO1_3	R02413	Phenylalanine, tyrosine and tryptophan biosynthesis
rxn00790_c0	<	Cytosol	-0.0127951	-0.24862	-1000	-0.00127951	0	20.46		5-phosphoribosylamine:diphosphate phospho-alpha-D-ribosyltransferase (glutamate-amidating) [c0]	(1) PPi [c0][c0] + (1) L-Glutamate [c0][c0] + (1) H+ [c0][c0] + (1) 5-Phosphoribosylamine [c0][c0] <- (1) H2O [c0][c0] + (1) L-Glutamine [c0][c0] + (1) PRPP [c0][c0]	rxn00790	ADE4	R01072	Purine metabolism|Alanine, aspartate and glutamate metabolism
rxn00832_c0	-	Cytosol	-0.0127149	-0.248612	-1000	-0.00127149	1000	-2.58	3.5.4.10	IMP 1,2-hydrolase (decyclizing) [c0]	(1) H2O [c0][c0] + (1) IMP [c0][c0] <-> (1) FAICAR [c0][c0]	rxn00832	ADE16_2	R01127	Purine metabolism
rxn00430_c0	<	Cytosol	-0.0113877	-1.49648	-1000	-0.00113877	0	6.44	1.1.1.244	methanol:NAD+ oxidoreductase	(1) NAD [c0][c0] + (1) Methanol [c0][c0] <- (1) NADH [c0][c0] + (1) Formaldehyde [c0][c0] + (1) H+ [c0][c0]	rxn00430		R00605	Methane metabolism
rxn01048_c0	<	Cytosol	-0.0113877	-1.49648	-1000	-0.00113877	0	-2.66		D-Xylulose-5-phosphate:formaldehyde glycolaldehydetransferase	(1) Formaldehyde [c0][c0] + (1) D-Xylulose5-phosphate [c0][c0] <- (1) Glyceraldehyde3-phosphate [c0][c0] + (1) Glycerone [c0][c0]	rxn01048		R01440	Methane metabolism
rxn10570_c0	-	Cytosol	-0.0109064	-1.49643	-1000	-0.00109064	1000	0		Methanol diffusion [c0]	(1) Methanol [e0][e0] <-> (1) Methanol [c0][c0]	rxn10570	MEOHt2
rxn01068_c0	-	Cytosol	-0.0102115	-0.0102115	-1000	-0.00102115	1000	3.76		L-threonine:NAD+ oxidoreductase [c0]	(1) NAD [c0][c0] + (1) L-Threonine [c0][c0] <-> (1) NADH [c0][c0] + (1) H+ [c0][c0] + (1) L-2-Amino-acetoacetate [c0][c0]	rxn01068	THRD	R01465	Glycine, serine and threonine metabolism
rxn05323_c0	<	Cytosol	-0.00994613	-0.00994613	-1000	-0.000994613	0	16.55		Tetradecanoyl-[acyl-carrier protein]:malonyl-CoA C-acyltransferase(decarboxylating, oxoacyl- and enoyl-reducing) [c0]	(1) NAD [c0][c0] + (1) Myristoyl-ACP [c0][c0] <- (1) NADH [c0][c0] + (2) H+ [c0][c0] + (1) (2E) -Tetradecenoyl-[acp] [c0][c0]	rxn05323		R04966	Fatty acid biosynthesis
rxn05328_c0	<	Cytosol	-0.00994613	-0.00994613	-1000	-0.000994613	0	16.55		Hexadecanoyl-[acyl-carrier protein]:malonyl-CoA C-acyltransferase(decarboxylating, oxoacyl- and enoyl-reducing) [c0]	(1) NAD [c0][c0] + (1) hexadecanoyl-acp [c0][c0] <- (1) NADH [c0][c0] + (1) H+ [c0][c0] + (1) (2E) -Hexadecenoyl-[acp] [c0][c0]	rxn05328		R04969	Fatty acid biosynthesis
rxn05336_c0	-	Cytosol	-0.00994613	-0.00994613	-1000	-0.000994613	1000	3.76		(3R)-3-Hydroxypalmitoyl-[acyl-carrier-protein]:NADP+ oxidoreductase [c0]	(1) NADP [c0][c0] + (1) R-3-hydroxypalmitoyl-acyl-carrierprotein- [c0][c0] <-> (1) NADPH [c0][c0] + (1) 3-oxohexadecanoyl-acp [c0][c0]	rxn05336	3OAR160	R04543	Fatty acid biosynthesis
rxn01362_c0	<	Cytosol	-0.00861005	-0.310861	-1000	-0.000861005	0	12.54		Orotidine-5'-phosphate:diphosphate phospho-alpha-D-ribosyl-transferase [c0]	(1) PPi [c0][c0] + (1) H+ [c0][c0] + (1) Orotidylic acid [c0][c0] <- (1) PRPP [c0][c0] + (1) Orotate [c0][c0]	rxn01362	ORPT	R01870	Pyrimidine metabolism
rxn01465_c0	-	Cytosol	-0.00861005	-0.310861	-1000	-0.000861005	1000	-5.28		(S)-dihydroorotate amidohydrolase [c0]	(1) H2O [c0][c0] + (1) S-Dihydroorotate [c0][c0] <-> (1) H+ [c0][c0] + (1) N-Carbamoyl-L-aspartate [c0][c0]	rxn01465	DH or TS	R01993	Pyrimidine metabolism
rxn00493_c0	-	Cytosol	-0.00747547	-0.00747547	-1000	-0.000747547	1000	0		L-Phenylalanine:2-oxoglutarate aminotransferase [c0]	(1) 2-Oxoglutarate [c0][c0] + (1) L-Phenylalanine [c0][c0] <-> (1) L-Glutamate [c0][c0] + (1) Phenylpyruvate [c0][c0]	rxn00493	ARO9_1	R00694	Phenylalanine metabolism|Phenylalanine, tyrosine and tryptophan biosynthesis|Tropane, piperidine and pyridine alkaloid biosynthesis
rxn00611_c0	-	Cytosol	-0.0074596	-1000	-1000	999.999	1000	3.76	1.1.1.8	sn-Glycerol-3-phosphate:NAD+ 2-oxidoreductase [c0]	(1) NAD [c0][c0] + (1) Glycerol-3-phosphate [c0][c0] <-> (1) NADH [c0][c0] + (1) H+ [c0][c0] + (1) Glycerone-phosphate [c0][c0]	rxn00611	G3PD1	R00842	Glycerophospholipid metabolism
rxn01485_c0	-	Cytosol	-0.00643186	-0.00643186	-1000	-0.000643186	1000	0		D-Glucosamine 1-phosphate 1,6-phosphomutase [c0]	(1) D-Glucosamine1-phosphate [c0][c0] <-> (1) D-Glucosamine phosphate [c0][c0]	rxn01485	PGAMT	R02060	Amino sugar and nucleotide sugar metabolism
rxn00527_c0	-	Cytosol	-0.00591839	-0.00591839	-1000	-0.000591839	1000	0		L-tyrosine:2-oxoglutarate aminotransferase [c0]	(1) 2-Oxoglutarate [c0][c0] + (1) L-Tyrosine [c0][c0] <-> (1) L-Glutamate [c0][c0] + (1) p-hydroxyphenylpyruvate [c0][c0]	rxn00527	AAT1_2	R00734	Ubiquinone and other terpenoid-quinone biosynthesis|Tyrosine metabolism|Phenylalanine, tyrosine and tryptophan biosynthesis|Novobiocin biosynthesis|Isoquinoline alkaloid biosynthesis
rxn01117_c0	-	Cytosol	-0.00321593	-0.00321593	-1000	-0.000321593	1000	-1.46		D-arabinose-5-phosphate aldose-ketose-isomerase [c0]	(1) D-Arabinose5-phosphate [c0][c0] <-> (1) D-Ribulose5-phosphate [c0][c0]	rxn01117	A5PISO	R01530
rxn02331_c0	<	Cytosol	-0.00321593	-0.00321593	-1000	-0.000321593	0	2.65	2.5.1.55|4.1.2.16	phosphoenolpyruvate:D-arabinose-5-phosphate C-(1-carboxyvinyl)transferase (phosphate-hydrolysing, 2-carboxy-2-oxoethyl-forming) [c0]	(1) Phosphate [c0][c0] + (1) 3-Deoxy-D-manno-octulosonate8-phosphate [c0][c0] <- (1) H2O [c0][c0] + (1) Phosphoenolpyruvate [c0][c0] + (1) D-Arabinose5-phosphate [c0][c0]	rxn02331	KDOPS	R03254	Lipopolysaccharide biosynthesis
rxn06723_c0	<	Cytosol	-0.00321593	-0.00321593	-1000	-0.000321593	0	5.29	2.3.1.191	(3R)-3-hydroxymyristoyl-[acyl-carrier protein]:UDP-3-O-[(3R)-3-hydroxymyristoyl]-alpha-D-glucosamine N-acetyltransferase [c0]	(1) UDP-2,3-bis(3-hydroxytetradecanoyl) glucosamine [c0][c0] + (1) ACP [c0][c0] <- (1) UDP-3-O-(beta-hydroxymyristoyl) -D-glucosamine [c0][c0] + (1) HMA [c0][c0]	rxn06723	U23GAAT	R04550	Lipopolysaccharide biosynthesis
rxn02285_c0	-	Cytosol	-0.00160797	-0.00160797	-1000	-0.000160797	1000	15.33		UDP-N-acetylmuramate:NADP+ oxidoreductase [c0]	(1) NADP [c0][c0] + (1) UDP-MurNAc [c0][c0] <-> (1) NADPH [c0][c0] + (1) H+ [c0][c0] + (1) UDP-N-acetylglucosamine enolpyruvate [c0][c0]	rxn02285	UAPGR	R03192	Amino sugar and nucleotide sugar metabolism|Peptidoglycan biosynthesis
rxn06865_c0	<	Cytosol	-0.00160797	-0.00160797	-1000	-0.000160797	0	3.61		R05146 [c0]	(1) Lauroyl-KDO2-lipid IV(A) [c0][c0] + (1) ACP [c0][c0] <- (1) kdo2-lipid iva [c0][c0] + (1) Dodecanoyl-ACP [c0][c0]	rxn06865		R05146	Lipopolysaccharide biosynthesis
rxn07466_c0	-	Cytosol	-0.00160797	-0.00160797	-1000	4.35921	1000	-0.46	3.4.13.22	D-Ala-D-Ala dipeptidase [c0]	(1) H2O [c0][c0] + (1) Ala-Ala [c0][c0] <-> (2) D-Alanine [c0][c0]	rxn07466	ALAALAD	R07651
rxn08224_c0	<	Cytosol	-0.00124327	-0.00124327	-1000	-0.000124327	0	56.69		cardiolipin hydrolase (periplasm, n-C18:0)	(1) H2O [c0][c0] + (1) cardiolipin tetraoctadecanoyl [c0][c0] <- (1) 1,2-dioctadecanoyl-sn-glycerol 3-phosphate [c0][c0] + (1) Phosphatidylglycerol dioctadecanoyl [c0][c0]	rxn08224	CLPNH180pp
rxn08231_c0	<	Cytosol	-0.00124327	-0.00124327	-1000	-0.000124327	0	-116.18		cardiolipin synthase (periplasmic, n-C18:0)	(2) Phosphatidylglycerol dioctadecanoyl [c0][c0] <- (1) Glycerol [c0][c0] + (1) cardiolipin tetraoctadecanoyl [c0][c0]	rxn08231	CLPNS180pp
rxn06076_c0	<	Cytosol	-0.000630145	-0.256649	-1000	0	0			2'-Deoxycytidine diphosphate:oxidized-thioredoxin 2'-oxidoreductase [c0]	(1) H2O [c0][c0] + (1) dCDP [c0][c0] + (1) trdox [c0][c0] <- (1) CDP [c0][c0] + (1) trdrd [c0][c0]	rxn06076	RNDR3	R02024	Pyrimidine metabolism
rxn00686_c0	-	Cytosol	-0.000555677	-0.242809	-1000	-5.55677e-05	1000	0.59		5,6,7,8-tetrahydrofolate:NADP+ oxidoreductase [c0]	(1) NADP [c0][c0] + (1) Tetrahydrofolate [c0][c0] <-> (1) NADPH [c0][c0] + (1) H+ [c0][c0] + (1) Dihydrofolate [c0][c0]	rxn00686	DFR1_2	R00939	One carbon pool by folate|Folate biosynthesis
rxn11535_c0	<	Cytosol	-0.00048121	-0.00048121	-1000	-4.8121e-05	0	1.11		juvenile hormone III acylhydrolase	(1) H2O [c0][c0] + (1) Juvenile hormone III [c0][c0] <- (1) H+ [c0][c0] + (1) Methanol [c0][c0] + (1) Juvenile hormone III acid [c0][c0]	rxn11535		R08149	Insect hormone biosynthesis
rxn11537_c0	<	Cytosol	-0.00048121	-0.00048121	-1000	-4.8121e-05	0	-5.33		R08151	(1) S-Adenosyl-L-methionine [c0][c0] + (1) Juvenile hormone III acid [c0][c0] <- (1) S-Adenosyl-homocysteine [c0][c0] + (1) Juvenile hormone III [c0][c0]	rxn11537		R08151	Insect hormone biosynthesis
rxn01219_c0	-	Cytosol	-0.000315073	-0.256618	-1000	0	1000	9.53		ATP:dCMP phosphotransferase [c0]	(1) ATP [c0][c0] + (1) H+ [c0][c0] + (1) dCMP [c0][c0] <-> (1) ADP [c0][c0] + (1) dCDP [c0][c0]	rxn01219	CYTK2	R01665	Pyrimidine metabolism
rxn01705_c0	-	Cytosol	-0.000315073	-1000	-1000	1000	1000	-14.03		dCTP:cytidine 5'-phosphotransferase [c0]	(1) dCTP [c0][c0] + (1) Cytidine [c0][c0] <-> (1) CMP [c0][c0] + (1) H+ [c0][c0] + (1) dCDP [c0][c0]	rxn01705		R02371	Pyrimidine metabolism
rxn05470_c0	<	Cytosol	-0.000240605	-0.000240605	-1000	-2.40605e-05	0	0		glycolate transport via proton symport, reversible	(1) H+ [e0][e0] + (1) Glycolate [e0][e0] <- (1) H+ [c0][c0] + (1) Glycolate [c0][c0]	rxn05470	GLYCLTt2r
rxn12008_c0	<	Cytosol	-0.000240605	-0.000240605	-1000	-2.40605e-05	0	22.53		R05611	(1) PPi [c0][c0] + (1) H+ [c0][c0] + (1) Farnesylfarnesylgeraniol [c0][c0] <- (1) Isopentenyldiphosphate [c0][c0] + (1) all-trans-Heptaprenyl diphosphate [c0][c0]	rxn12008	HEPTT	R05611
rxn01669_c0	-	Cytosol	-0.000160403	-0.000160403	-1000	1.08984	1000	-4.72		Nicotinamide-D-ribonucleotide amidohydrolase [c0]	(1) H2O [c0][c0] + (1) Nicotinamide ribonucleotide [c0][c0] <-> (1) NH3 [c0][c0] + (1) Nicotinate ribonucleotide [c0][c0]	rxn01669		R02322	Nicotinate and nicotinamide metabolism
rxn01790_c0	<	Cytosol	-0.000160403	-0.000160403	-1000	-1.60403e-05	0	6.22	1.1.1.169	(R)-Pantoate:NADP+ 2-oxidoreductase	(1) NADP [c0][c0] + (1) Pantoate [c0][c0] <- (1) NADPH [c0][c0] + (1) H+ [c0][c0] + (1) 2-Dehydropantoate [c0][c0]	rxn01790	DPR	R02472	Pantothenate and CoA biosynthesis
rxn02402_c0	<	Cytosol	-0.000160403	-0.000160403	-1000	-1.60403e-05	0	10.92		Nicotinate-nucleotide:pyrophosphate phosphoribosyltransferase (carboxylating) [c0]	(1) CO2 [c0][c0] + (1) PPi [c0][c0] + (1) Nicotinate ribonucleotide [c0][c0] <- (1) H+ [c0][c0] + (1) PRPP [c0][c0] + (1) Quinolinate [c0][c0]	rxn02402	NNDPR	R03348	Nicotinate and nicotinamide metabolism
rxn02474_c0	-	Cytosol	-0.000160403	-0.000160403	-1000	-1.60403e-05	1000	3.14	1.1.1.193	5-amino-6-(5-phosphoribitylamino)uracil:NADP+ 1'-oxidoreductase [c0]	(1) NADP [c0][c0] + (1) 5-Amino-6--5-phosphoribitylaminouracil [c0][c0] <-> (1) NADPH [c0][c0] + (1) H+ [c0][c0] + (1) 5-Amino-6--5-phosphoribosylaminouracil [c0][c0]	rxn02474	APRAUR	R03458	Riboflavin metabolism
rxn02832_c0	<	Cytosol	-0.000160403	-0.000160403	-1000	-1.60403e-05	0	25.06		(1R,6R)-6-hydroxy-2-succinylcyclohexa-2,4-diene-1-carboxylate hydrolyase (2-succinylbenzoate-forming) [c0]	(1) H2O [c0][c0] + (1) Succinylbenzoate [c0][c0] <- (1) SHCHC [c0][c0]	rxn02832		R04031	Ubiquinone and other terpenoid-quinone biosynthesis
rxn02988_c0	<	Cytosol	-0.000160403	-0.000160403	-1000	-1.60403e-05	0	-0.61		glycerone phosphate:iminosuccinate alkyltransferase (cyclizing) [c0]	(2) H2O [c0][c0] + (1) Phosphate [c0][c0] + (1) Quinolinate [c0][c0] <- (1) Glycerone-phosphate [c0][c0] + (1) Iminoaspartate [c0][c0]	rxn02988	QULNS	R04292	Nicotinate and nicotinamide metabolism
rxn08475_c0	-	Cytosol	-0.000160403	-0.000160403	-1000	-1.60403e-05	1000	0		iron (II) transport via diffusion (extracellular to periplasm) [c0]	(1) Fe2+ [c0][c0] <-> (1) Fe2+ [e0][e0]	rxn08475	FE2tex
rxn00350_c0	<	Cytosol	-8.02016e-05	-8.02016e-05	-1000	-8.02016e-06	0	-0.46		glutathione gamma-glutamylaminopeptidase	(1) H2O [c0][c0] + (1) GSH [c0][c0] <- (1) L-Glutamate [c0][c0] + (1) Cys-Gly [c0][c0]	rxn00350	GGTAe2	R00494	Glutathione metabolism
rxn00650_c0	-	Cytosol	-8.02016e-05	-8.02016e-05	-1000	-8.02016e-06	1000	-0.46		L-cysteinylglycine dipeptidase [c0]	(1) H2O [c0][c0] + (1) Cys-Gly [c0][c0] <-> (1) Glycine [c0][c0] + (1) L-Cysteine [c0][c0]	rxn00650	AMPTASECG	R00899	Glutathione metabolism
rxn00966_c0	<	Cytosol	-8.02016e-05	-8.02016e-05	-1000	-8.02016e-06	0	35.73	4.1.3.40	chorismate pyruvate-lyase (4-hydroxybenzoate-forming)	(1) Pyruvate [c0][c0] + (1) 4-Hydroxybenzoate [c0][c0] <- (1) Chorismate [c0][c0]	rxn00966	CHRPL	R01302	Ubiquinone and other terpenoid-quinone biosynthesis
rxn01265_c0	-	Cytosol	-8.02016e-05	-8.02016e-05	-1000	4.35937	1000	9.6		Nicotinate D-ribonucleotide:diphosphate phosphoribosyltransferase [c0]	(1) PPi [c0][c0] + (1) Nicotinate ribonucleotide [c0][c0] <-> (1) PRPP [c0][c0] + (1) Niacin [c0][c0]	rxn01265	NAPRT	R01724	Nicotinate and nicotinamide metabolism
rxn02056_c0	<	Cytosol	-8.02016e-05	-8.02016e-05	-1000	-8.02016e-06	0			S-Adenosyl-L-methionine:uroporphyrin-III C-methyltransferase	(2) H+ [c0][c0] + (1) Siroheme [c0][c0] <- (1) Sirohydrochlorin [c0][c0] + (1) Fe2+ [c0][c0]	rxn02056	SHCHF	R02864	Porphyrin and chlorophyll metabolism
rxn02287_c0	>	Cytosol	-8.02016e-05	-8.02016e-05	-1000	-8.02016e-06	0			S-adenosyl-L-methionine:uroporphyrin-III C-methyltransferase	(2) S-Adenosyl-L-methionine [c0][c0] + (1) UroporphyrinogenIII [c0][c0] -> (2) S-Adenosyl-homocysteine [c0][c0] + (1) H+ [c0][c0] + (1) Precorrin 2 [c0][c0]	rxn02287	UPP3MT	R03194	Porphyrin and chlorophyll metabolism
rxn02774_c0	>	Cytosol	-8.02016e-05	-8.02016e-05	-1000	-8.02016e-06	0		1.3.1.76	S-Adenosyl-L-methionine:uroporphyrin-III C-methyltransferase	(1) NAD [c0][c0] + (1) Precorrin 2 [c0][c0] -> (1) NADH [c0][c0] + (2) H+ [c0][c0] + (1) Sirohydrochlorin [c0][c0]	rxn02774	SHCHD2	R03947	Porphyrin and chlorophyll metabolism
rxn04954_c0	-	Cytosol	-8.02016e-05	-1000	-1000	1000	1000	3.79		5-methyltetrahydrofolate:NAD+ oxidoreductase [c0]	(1) NAD [c0][c0] + (1) 5-Methyltetrahydrofolate [c0][c0] <-> (1) NADH [c0][c0] + (1) H+ [c0][c0] + (1) 5-10-Methylenetetrahydrofolate [c0][c0]	rxn04954	MTHFR2	R07168	One carbon pool by folate|Methane metabolism|Carbon fixation pathways in prokaryotes
rxn05315_c0	-	Cytosol	-8.02016e-05	-8.02016e-05	-1000	-8.02016e-06	1000	0		ZN2t4 [c0]	(1) Zn2+ [c0][c0] + (1) H+ [e0][e0] + (1) K+ [e0][e0] <-> (1) Zn2+ [e0][e0] + (1) H+ [c0][c0] + (1) K+ [c0][c0]	rxn05315
rxn05514_c0	-	Cytosol	-8.02016e-05	-8.02016e-05	-1000	-8.02016e-06	1000	0	2.A.19|TC-2.A.19	calcium transport in/out via proton antiporter [c0]	(1) Ca2+ [c0][c0] + (1) H+ [e0][e0] <-> (1) Ca2+ [e0][e0] + (1) H+ [c0][c0]	rxn05514	CAt4
rxn05616_c0	<	Cytosol	-8.02016e-05	-8.02016e-05	-1000	-8.02016e-06	0	0	1.A.35|TC-1.A.35	TRANS-RXN-141.ce	(1) Mg [c0][c0] <- (1) Mg [e0][e0]	rxn05616	MGt5
rxn12376_c0	<	Cytosol	-8.02016e-05	-8.02016e-05	-1000	-8.02016e-06	0	0		transport of 4-hydroxybenzyl alcohol [extraorganism-cytosol](passive)	(1) 4-Hydroxy-benzylalcohol [e0][e0] <- (1) 4-Hydroxy-benzylalcohol [c0][c0]	rxn12376	4HBAt
rxn00022_c0	>	Cytosol	0	0	0	1000	1000	-3.11		maltose glucohydrolase [c0]	(1) H2O [c0][c0] + (1) Maltose [c0][c0] -> (2) D-Glucose [c0][c0]	rxn00022		R00028	Starch and sucrose metabolism
rxn00062_c0	>	Cytosol	0	0	0	4.35937	1000	-6.82	3.6.1.3|3.6.3.15|3.6.3.50|3.6.3.51|3.6.3.52|3.6.4.1|3.6.4.10|3.6.4.11|3.6.4.12|3.6.4.13|3.6.4.2|3.6.4.4|3.6.4.5|3.6.4.6|3.6.4.7|3.6.4.8|3.6.4.9	ATP hydrolysis	(1) H2O [c0][c0] + (1) ATP [c0][c0] -> (1) ADP [c0][c0] + (1) Phosphate [c0][c0] + (1) H+ [c0][c0]	rxn00062	ATPM	R00086	Purine metabolism|Methane metabolism
rxn00063_c0	>	Cytosol	0	0	0	2.17969	1000	-27.3		ATP diphosphohydrolase (diphosphate-forming) [c0]	(1) H2O [c0][c0] + (1) ATP [c0][c0] -> (1) PPi [c0][c0] + (1) AMP [c0][c0] + (2) H+ [c0][c0]	rxn00063	NTPP6	R00087	Purine metabolism
rxn00064_c0	>	Cytosol	0	0	0	1.45312	1000	-8.48		ATP aminohydrolase [c0]	(1) H2O [c0][c0] + (1) ATP [c0][c0] + (1) H+ [c0][c0] -> (1) NH3 [c0][c0] + (1) ITP [c0][c0]	rxn00064		R00088
rxn00066_c0	>	Cytosol	0	0	0	0	1000	-77.06	1.11.1.1	NADH:hydrogen-peroxide oxidoreductase [c0]	(1) NADH [c0][c0] + (1) H2O2 [c0][c0] + (1) H+ [c0][c0] -> (2) H2O [c0][c0] + (1) NAD [c0][c0]	rxn00066		R00090
rxn00076_c0	>	Cytosol	0	0	0	2.17969	1000	-28.37		NAD+ phosphohydrolase [c0]	(1) H2O [c0][c0] + (1) NAD [c0][c0] -> (1) AMP [c0][c0] + (2) H+ [c0][c0] + (1) Nicotinamide ribonucleotide [c0][c0]	rxn00076	NADDP	R00103	Nicotinate and nicotinamide metabolism
rxn00109_c0	-	Cytosol	0	0	-1000	0	1000	22.97		ammonia:NAD+ oxidoreductase [c0]	(1) H2O [c0][c0] + (1) NAD [c0][c0] + (1) NH3 [c0][c0] <-> (1) NADH [c0][c0] + (2) H+ [c0][c0] + (1) Hydroxylamine [c0][c0]	rxn00109		R00143	Nitrogen metabolism
rxn00124_c0	>	Cytosol	0	0	0	0	1000	-14.03		ATP:pyridoxal 5'-phosphotransferase [c0]	(1) ATP [c0][c0] + (1) Pyridoxal [c0][c0] -> (1) ADP [c0][c0] + (1) Pyridoxal phosphate [c0][c0] + (1) H+ [c0][c0]	rxn00124	PYDXK	R00174	Vitamin B6 metabolism
rxn00132_c0	>	Cytosol	0	0	0	0.23096	1000	7.21		Adenosine 5'-monophosphate phosphohydrolase [c0]	(1) H2O [c0][c0] + (1) AMP [c0][c0] -> (1) Phosphate [c0][c0] + (1) Adenosine [c0][c0]	rxn00132	NTD7	R00183	Purine metabolism
rxn00138_c0	>	Cytosol	0	0	0	1.08985	1000	-22.58		deamido-NAD+:ammonia ligase (AMP-forming) [c0]	(1) ATP [c0][c0] + (1) NH3 [c0][c0] + (1) Deamido-NAD [c0][c0] -> (1) NAD [c0][c0] + (1) PPi [c0][c0] + (1) AMP [c0][c0] + (2) H+ [c0][c0]	rxn00138	NADS1m	R00189	Nicotinate and nicotinamide metabolism
rxn00139_c0	<	Cytosol	0	0	-1000	0	0	12.54		AMP:diphosphate phospho-D-ribosyltransferase [c0]	(1) PPi [c0][c0] + (1) AMP [c0][c0] + (1) H+ [c0][c0] <- (1) PRPP [c0][c0] + (1) Adenine [c0][c0]	rxn00139	ADPT	R00190	Purine metabolism
rxn00143_c0	-	Cytosol	0	0	-1000	0	1000	-0.73		S-Adenosyl-L-homocysteine homocysteinylribohydrolase [c0]	(1) H2O [c0][c0] + (1) S-Adenosyl-homocysteine [c0][c0] <-> (1) Adenine [c0][c0] + (1) S-Ribosylhomocysteine [c0][c0]	rxn00143	AHCYSNS	R00194	Cysteine and methionine metabolism
rxn00148_c0	<	Cytosol	0	-1000	-1000	0	0	-4.92		ATP:pyruvate 2-O-phosphotransferase [c0]	(1) ATP [c0][c0] + (1) Pyruvate [c0][c0] <- (1) ADP [c0][c0] + (1) Phosphoenolpyruvate [c0][c0] + (1) H+ [c0][c0]	rxn00148	CDC19	R00200	Glycolysis / Gluconeogenesis|Purine metabolism|Pyruvate metabolism|Carbon fixation in photosynthetic organisms
rxn00151_c0	>	Cytosol	0	0	0	4.35937	1000	-25.41		ATP:pyruvate,phosphate phosphotransferase [c0]	(1) ATP [c0][c0] + (1) Phosphate [c0][c0] + (1) Pyruvate [c0][c0] -> (1) PPi [c0][c0] + (1) AMP [c0][c0] + (1) Phosphoenolpyruvate [c0][c0] + (2) H+ [c0][c0]	rxn00151	PPDK	R00206	Pyruvate metabolism|Carbon fixation in photosynthetic organisms
rxn00159_c0	>	Cytosol	0	0	0	4.35937	1000	1.32		(S)-malate:NAD+ oxidoreductase (decarboxylating) [c0]	(1) NAD [c0][c0] + (1) L-Malate [c0][c0] -> (1) NADH [c0][c0] + (1) CO2 [c0][c0] + (1) Pyruvate [c0][c0]	rxn00159	ME1	R00214	Pyruvate metabolism|Carbon fixation in photosynthetic organisms
rxn00161_c0	>	Cytosol	0	0	0	4.35938	1000	1.32		(S)-Malate:NADP+ oxidoreductase(oxaloacetate-decarboxylating) [c0]	(1) NADP [c0][c0] + (1) L-Malate [c0][c0] -> (1) NADPH [c0][c0] + (1) CO2 [c0][c0] + (1) Pyruvate [c0][c0]	rxn00161	ME2	R00216	Pyruvate metabolism|Carbon fixation in photosynthetic organisms
rxn00175_c0	>	Cytosol	0	0	0	4.35938	1000	-20.01		Acetate:CoA ligase (AMP-forming) [c0]	(1) ATP [c0][c0] + (1) CoA [c0][c0] + (1) Acetate [c0][c0] -> (1) PPi [c0][c0] + (1) AMP [c0][c0] + (1) Acetyl-CoA [c0][c0] + (1) H+ [c0][c0]	rxn00175	ACS	R00235	Glycolysis / Gluconeogenesis|Methane metabolism|Carbon fixation pathways in prokaryotes
rxn00187_c0	>	Cytosol	0	0	0	4.35937	1000	-2.09		L-Glutamate:ammonia ligase (ADP-forming) [c0]	(1) ATP [c0][c0] + (1) NH3 [c0][c0] + (1) L-Glutamate [c0][c0] -> (1) ADP [c0][c0] + (1) Phosphate [c0][c0] + (1) L-Glutamine [c0][c0] + (1) H+ [c0][c0]	rxn00187	GLN1	R00253	Alanine, aspartate and glutamate metabolism|Arginine and proline metabolism|Glyoxylate and dicarboxylate metabolism|Nitrogen metabolism
rxn00189_c0	>	Cytosol	0	0	0	1000	1000	-4.72		L-Glutamine amidohydrolase [c0]	(1) H2O [c0][c0] + (1) L-Glutamine [c0][c0] -> (1) NH3 [c0][c0] + (1) L-Glutamate [c0][c0]	rxn00189	U42	R00256	Alanine, aspartate and glutamate metabolism|Arginine and proline metabolism|D-Glutamine and D-glutamate metabolism|Nitrogen metabolism
rxn00190_c0	>	Cytosol	0	0	0	1.08985	1000	-27.3		Deamido-NAD+:L-glutamine amido-ligase (AMP-forming) [c0]	(1) H2O [c0][c0] + (1) ATP [c0][c0] + (1) L-Glutamine [c0][c0] + (1) Deamido-NAD [c0][c0] -> (1) NAD [c0][c0] + (1) PPi [c0][c0] + (1) AMP [c0][c0] + (1) L-Glutamate [c0][c0] + (2) H+ [c0][c0]	rxn00190	NADS2	R00257	Nicotinate and nicotinamide metabolism
rxn00192_c0	>	Cytosol	0	0	0	0	1000	-5.29		acetyl-CoA:L-glutamate N-acetyltransferase [c0]	(1) Acetyl-CoA [c0][c0] + (1) L-Glutamate [c0][c0] -> (1) CoA [c0][c0] + (1) H+ [c0][c0] + (1) N-Acetyl-L-glutamate [c0][c0]	rxn00192	ACGS	R00259	Arginine and proline metabolism
rxn00205_c0	>	Cytosol	0	0	0	0	1000	-74.15		glutathione:hydrogen-peroxide oxidoreductase [c0]	(1) H2O2 [c0][c0] + (2) GSH [c0][c0] -> (2) H2O [c0][c0] + (1) Oxidized glutathione [c0][c0]	rxn00205	GPX1	R00274	Glutathione metabolism
rxn00208_c0	>	Cytosol	0	0	0	0	1000	-25.57		Pyridoxamine-5'-phosphate:oxygen oxidoreductase (deaminating) [c0]	(1) H2O [c0][c0] + (1) O2 [c0][c0] + (1) Pyridoxamine phosphate [c0][c0] -> (1) NH3 [c0][c0] + (1) Pyridoxal phosphate [c0][c0] + (1) H2O2 [c0][c0]	rxn00208	PDX3_1	R00277	Vitamin B6 metabolism
rxn00209_c0	>	Cytosol	0	0	0	0	1000	-28.04		Pyridoxine 5-phosphate:oxygen oxidoreductase [c0]	(1) O2 [c0][c0] + (1) Pyridoxine phosphate [c0][c0] -> (1) Pyridoxal phosphate [c0][c0] + (1) H2O2 [c0][c0]	rxn00209	PDX3_2	R00278	Vitamin B6 metabolism
rxn00211_c0	-	Cytosol	0	0	-1000	0	1000	-4.58		UDP-glucose:NAD+ 6-oxidoreductase [c0]	(1) H2O [c0][c0] + (2) NAD [c0][c0] + (1) UDP-glucose [c0][c0] <-> (2) NADH [c0][c0] + (3) H+ [c0][c0] + (1) UDPglucuronate [c0][c0]	rxn00211	UDPGD	R00286	Pentose and glucuronate interconversions|Ascorbate and aldarate metabolism|Starch and sucrose metabolism|Amino sugar and nucleotide sugar metabolism
rxn00214_c0	-	Cytosol	0	0	-1000	0	1000	0		UDP-glucose 4-epimerase [c0]	(1) UDP-glucose [c0][c0] <-> (1) UDP-galactose [c0][c0]	rxn00214	GAL10	R00291	Galactose metabolism|Amino sugar and nucleotide sugar metabolism
rxn00221_c0	>	Cytosol	0	0	0	1000	1000	7.21		D-Glucose-1-phosphate phosphohydrolase [c0]	(1) H2O [c0][c0] + (1) Glucose-1-phosphate [c0][c0] -> (1) Phosphate [c0][c0] + (1) D-Glucose [c0][c0]	rxn00221	G1PP	R00304
rxn00222_c0	>	Cytosol	0	0	0	0	1000	-3.11		cellobiose glucohydrolase [c0]	(1) H2O [c0][c0] + (1) CELB [c0][c0] -> (2) D-Glucose [c0][c0]	rxn00222		R00306	Starch and sucrose metabolism
rxn00241_c0	>	Cytosol	0	0	0	4.35937	1000	-6.82	3.6.5.2|3.6.5.3|3.6.5.4|3.6.5.5|3.6.5.6	GTP phosphohydrolase [c0]	(1) H2O [c0][c0] + (1) GTP [c0][c0] -> (1) Phosphate [c0][c0] + (1) GDP [c0][c0] + (1) H+ [c0][c0]	rxn00241	NTP3	R00335	Purine metabolism
rxn00242_c0	>	Cytosol	0	0	0	0	1000	-3.74		guanosine-3',5'-bis(diphosphate) 3'-diphosphohydrolase [c0]	(1) H2O [c0][c0] + (1) Guanosine 3',5'-bis(diphosphate) [c0][c0] -> (1) PPi [c0][c0] + (1) GDP [c0][c0]	rxn00242	G35DP	R00336	Purine metabolism
rxn00247_c0	>	Cytosol	0	0	0	4.35937	1000	-9.82	4.1.1.49	ATP:oxaloacetate carboxy-lyase (transphosphorylating;phosphoenolpyruvate-forming) [c0]	(1) ATP [c0][c0] + (1) Oxaloacetate [c0][c0] -> (1) ADP [c0][c0] + (1) CO2 [c0][c0] + (1) Phosphoenolpyruvate [c0][c0]	rxn00247	PCK1	R00341	Glycolysis / Gluconeogenesis|Citrate cycle (TCA cycle)|Pyruvate metabolism|Carbon fixation in photosynthetic organisms
rxn00260_c0	-	Cytosol	0	-1000	-1000	999.994	1000	0		L-Aspartate:2-oxoglutarate aminotransferase [c0]	(1) 2-Oxoglutarate [c0][c0] + (1) L-Aspartate [c0][c0] <-> (1) L-Glutamate [c0][c0] + (1) Oxaloacetate [c0][c0]	rxn00260	AAT2_1	R00355	Alanine, aspartate and glutamate metabolism|Carbon fixation in photosynthetic organisms
rxn00262_c0	>	Cytosol	0	0	0	0	1000	-23.02		L-Aspartic acid:oxygen oxidoreductase (deaminating) [c0]	(1) H2O [c0][c0] + (1) O2 [c0][c0] + (1) L-Aspartate [c0][c0] -> (1) NH3 [c0][c0] + (1) H2O2 [c0][c0] + (1) Oxaloacetate [c0][c0]	rxn00262	ASPO7	R00357	Alanine, aspartate and glutamate metabolism
rxn00288_c0	>	Cytosol	0	0	0	2.44314	1000	5.68		Succinate:(acceptor) oxidoreductase [c0]	(1) FAD [c0][c0] + (1) Succinate [c0][c0] + (1) H+ [c0][c0] -> (1) Fumarate [c0][c0] + (1) FADH2 [c0][c0]	rxn00288	FRD	R00408	Butanoate metabolism|Carbon fixation pathways in prokaryotes
rxn00292_c0	>	Cytosol	0	0	0	0	1000	-4.81		UDP-N-acetyl-D-glucosamine 2-epimerase [c0]	(1) H2O [c0][c0] + (1) UDP-N-acetylglucosamine [c0][c0] -> (1) UDP [c0][c0] + (1) N-Acetyl-D-mannosamine [c0][c0]	rxn00292	UAG2EMA	R00414	Amino sugar and nucleotide sugar metabolism
rxn00297_c0	-	Cytosol	0	0	0	0	1000	0		UDP-N-acetyl-D-glucosamine 2-epimerase [c0]	(1) UDP-N-acetylglucosamine [c0][c0] <-> (1) UDP-N-acetyl-D-mannosamine [c0][c0]	rxn00297	UAG2E	R00420	Amino sugar and nucleotide sugar metabolism
rxn00298_c0	-	Cytosol	0	0	-1000	0	1000	-4.58	1.1.1.136	UDP-N-acetyl-D-glucosamine:NAD+ 6-oxidoreductase [c0]	(1) H2O [c0][c0] + (2) NAD [c0][c0] + (1) UDP-N-acetylglucosamine [c0][c0] <-> (2) NADH [c0][c0] + (3) H+ [c0][c0] + (1) UDP-N-acetyl-D-glucosaminouronate [c0][c0]	rxn00298		R00421	Amino sugar and nucleotide sugar metabolism
rxn00301_c0	>	Cytosol	0	0	0	2.17969	1000	-27.3		GTP diphosphohydrolase (diphosphate-forming) [c0]	(1) H2O [c0][c0] + (1) GTP [c0][c0] -> (1) PPi [c0][c0] + (2) H+ [c0][c0] + (1) GMP [c0][c0]	rxn00301	NTPP2	R00426	Purine metabolism
rxn00302_c0	>	Cytosol	0	0	0	0.000240605	1000	-9.79		GTP 8,9-hydrolase [c0]	(1) H2O [c0][c0] + (1) GTP [c0][c0] -> (1) Formamidopyrimidine nucleoside triphosphate [c0][c0]	rxn00302		R00428	Folate biosynthesis
rxn00303_c0	>	Cytosol	0	0	0	0	1000	-23.56		ATP:GTP 3'-diphosphotransferase [c0]	(1) ATP [c0][c0] + (1) GTP [c0][c0] -> (1) AMP [c0][c0] + (2) H+ [c0][c0] + (1) Guanosine 5'-triphosphate,3'-diphosphate [c0][c0]	rxn00303	GTPDPK	R00429	Purine metabolism
rxn00304_c0	>	Cytosol	0	0	0	99.9988	1000	-4.92		GTP:pyruvate 2-O-phosphotransferase [c0]	(1) Pyruvate [c0][c0] + (1) GTP [c0][c0] -> (1) GDP [c0][c0] + (1) Phosphoenolpyruvate [c0][c0] + (1) H+ [c0][c0]	rxn00304		R00430	Purine metabolism
rxn00338_c0	>	Cytosol	0	0	0	0	1000	-53.35		L-aspartate:oxygen oxidoreductase [c0]	(1) O2 [c0][c0] + (1) L-Aspartate [c0][c0] -> (1) H2O2 [c0][c0] + (1) H+ [c0][c0] + (1) Iminoaspartate [c0][c0]	rxn00338	ASPO6	R00481	Nicotinate and nicotinamide metabolism
rxn00342_c0	>	Cytosol	0	0	0	2.17969	1000	-4.72		L-Asparagine amidohydrolase [c0]	(1) H2O [c0][c0] + (1) L-Asparagine [c0][c0] -> (1) NH3 [c0][c0] + (1) L-Aspartate [c0][c0]	rxn00342	ASP1	R00485	Alanine, aspartate and glutamate metabolism|Cyanoamino acid metabolism|Nitrogen metabolism
rxn00363_c0	>	Cytosol	0	0	0	4.35937	1000	7.21		Cytidine-5'-monophosphate phosphohydrolase [c0]	(1) H2O [c0][c0] + (1) CMP [c0][c0] -> (1) Phosphate [c0][c0] + (1) Cytidine [c0][c0]	rxn00363	NTD4	R00511	Pyrimidine metabolism
rxn00365_c0	>	Cytosol	0	0	0	1000	1000	-14.03		ATP:cytidine 5'-phosphotransferase [c0]	(1) ATP [c0][c0] + (1) Cytidine [c0][c0] -> (1) ADP [c0][c0] + (1) CMP [c0][c0] + (1) H+ [c0][c0]	rxn00365	CYTDK1	R00513	Pyrimidine metabolism
rxn00367_c0	>	Cytosol	0	0	0	1.45312	1000	-27.3		CTP diphosphohydrolase (diphosphate-forming) [c0]	(1) H2O [c0][c0] + (1) CTP [c0][c0] -> (1) PPi [c0][c0] + (1) CMP [c0][c0] + (2) H+ [c0][c0]	rxn00367	NTPP4	R00515	Pyrimidine metabolism
rxn00368_c0	>	Cytosol	0	0	0	99.9959	1000	-14.03		UTP:cytidine 5'-phosphotransferase [c0]	(1) UTP [c0][c0] + (1) Cytidine [c0][c0] -> (1) UDP [c0][c0] + (1) CMP [c0][c0] + (1) H+ [c0][c0]	rxn00368		R00516	Pyrimidine metabolism
rxn00369_c0	>	Cytosol	0	0	0	99.9988	1000	-14.03		GTP:cytidine 5'-phosphotransferase [c0]	(1) GTP [c0][c0] + (1) Cytidine [c0][c0] -> (1) GDP [c0][c0] + (1) CMP [c0][c0] + (1) H+ [c0][c0]	rxn00369	CYTDK2	R00517	Pyrimidine metabolism
rxn00375_c0	-	Cytosol	0	0	-1000	0	1000	0.74		N-Formyl-L-glutamate amidohydrolase [c0]	(1) H2O [c0][c0] + (1) N-Formyl-L-glutamate [c0][c0] <-> (1) L-Glutamate [c0][c0] + (1) Formate [c0][c0]	rxn00375	NFORGLUAH	R00525	Histidine metabolism|Glyoxylate and dicarboxylate metabolism
rxn00411_c0	>	Cytosol	0	0	0	4.35937	1000	-4.92		CTP:pyruvate 2-O-phosphotransferase [c0]	(1) Pyruvate [c0][c0] + (1) CTP [c0][c0] -> (1) Phosphoenolpyruvate [c0][c0] + (1) H+ [c0][c0] + (1) CDP [c0][c0]	rxn00411		R00572
rxn00412_c0	>	Cytosol	0	0	0	4.36241	1000	-6.4		UTP:L-glutamine amido-ligase (ADP-forming) [c0]	(1) H2O [c0][c0] + (1) ATP [c0][c0] + (1) L-Glutamine [c0][c0] + (1) UTP [c0][c0] -> (1) ADP [c0][c0] + (1) Phosphate [c0][c0] + (1) L-Glutamate [c0][c0] + (1) CTP [c0][c0] + (2) H+ [c0][c0]	rxn00412	CTPS2	R00573	Pyrimidine metabolism
rxn00414_c0	>	Cytosol	0	0	0	0.310861	1000	-20.79		hydrogen-carbonate:L-glutamine amido-ligase (ADP-forming, carbamate-phosphorylating) [c0]	(1) H2O [c0][c0] + (2) ATP [c0][c0] + (1) L-Glutamine [c0][c0] + (1) H2CO3 [c0][c0] -> (2) ADP [c0][c0] + (1) Phosphate [c0][c0] + (1) L-Glutamate [c0][c0] + (2) H+ [c0][c0] + (1) Carbamoylphosphate [c0][c0]	rxn00414	CBPS	R00575	Pyrimidine metabolism|Alanine, aspartate and glutamate metabolism
rxn00420_c0	>	Cytosol	0	0	0	4.35937	1000	7.21		O-phospho-L-serine phosphohydrolase [c0]	(1) H2O [c0][c0] + (1) phosphoserine [c0][c0] -> (1) Phosphate [c0][c0] + (1) L-Serine [c0][c0]	rxn00420	PSP_L	R00582	Glycine, serine and threonine metabolism|Methane metabolism
rxn00423_c0	>	Cytosol	0	0	0	0	1000	-3.61		acetyl-CoA:L-serine O-acetyltransferase [c0]	(1) Acetyl-CoA [c0][c0] + (1) L-Serine [c0][c0] -> (1) CoA [c0][c0] + (1) O-Acetyl-L-serine [c0][c0]	rxn00423	SERAT	R00586	Cysteine and methionine metabolism|Sulfur metabolism
rxn00440_c0	>	Cytosol	0	0	0	0	1000	-14.03		ATP:thiamine diphosphotransferase [c0]	(1) ATP [c0][c0] + (1) Thiamin [c0][c0] -> (1) AMP [c0][c0] + (1) TPP [c0][c0] + (1) H+ [c0][c0]	rxn00440	THI80_1	R00619	Thiamine metabolism
rxn00463_c0	>	Cytosol	0	0	0	2.17969	1000	-27.3		Uridine triphosphate pyrophosphohydrolase [c0]	(1) H2O [c0][c0] + (1) UTP [c0][c0] -> (1) PPi [c0][c0] + (2) H+ [c0][c0] + (1) UMP [c0][c0]	rxn00463	NTPP8	R00662	Pyrimidine metabolism
rxn00500_c0	-	Cytosol	0	-2.44314	-1000	0	1000	6.22	1.1.1.28	(R)-Lactate:NAD+ oxidoreductase [c0]	(1) NAD [c0][c0] + (1) D-Lactate [c0][c0] <-> (1) NADH [c0][c0] + (1) Pyruvate [c0][c0] + (1) H+ [c0][c0]	rxn00500	LDH_D	R00704	Pyruvate metabolism
rxn00514_c0	>	Cytosol	0	0	0	1.45312	1000	-27.3		Inosine 5'-triphosphate pyrophosphohydrolase [c0]	(1) H2O [c0][c0] + (1) ITP [c0][c0] -> (1) PPi [c0][c0] + (2) H+ [c0][c0] + (1) IMP [c0][c0]	rxn00514	ITPASE2	R00720	Purine metabolism
rxn00545_c0	>	Cytosol	0	0	0	4.35937	1000	-14.03		ATP:D-fructose-6-phosphate 1-phosphotransferase [c0]	(1) ATP [c0][c0] + (1) D-fructose-6-phosphate [c0][c0] -> (1) ADP [c0][c0] + (1) H+ [c0][c0] + (1) D-fructose-1,6-bisphosphate [c0][c0]	rxn00545	PFK	R00756
rxn00547_c0	>	Cytosol	0	0	0	0	1000	-14.03		ATP:D-fructose 6-phosphotransferase [c0]	(1) ATP [c0][c0] + (1) D-Fructose [c0][c0] -> (1) ADP [c0][c0] + (1) H+ [c0][c0] + (1) D-fructose-6-phosphate [c0][c0]	rxn00547	HEX7	R00760
rxn00552_c0	>	Cytosol	0	0	0	999.999	1000	1.58		D-glucosamine-6-phosphate aminohydrolase (ketol isomerizing) [c0]	(1) H2O [c0][c0] + (1) D-Glucosamine phosphate [c0][c0] -> (1) NH3 [c0][c0] + (1) D-fructose-6-phosphate [c0][c0]	rxn00552		R00765	Amino sugar and nucleotide sugar metabolism
rxn00558_c0	-	Cytosol	0	0	-1000	0	1000	-0.89		D-glucose-6-phosphate aldose-ketose-isomerase [c0]	(1) D-glucose-6-phosphate [c0][c0] <-> (1) D-fructose-6-phosphate [c0][c0]	rxn00558	PGI	R00771
rxn00559_c0	-	Cytosol	0	0	-1000	0	1000	-0.89		D-mannose-6-phosphate aldose-ketose-isomerase [c0]	(1) D-mannose-6-phosphate [c0][c0] <-> (1) D-fructose-6-phosphate [c0][c0]	rxn00559	MAN6PI	R00772
rxn00609_c0	-	Cytosol	0	0	-1000	0	1000	-1.68		myo-Inositol-1-phosphate synthase [c0]	(1) Inositol 1-phosphate [c0][c0] <-> (1) D-glucose-6-phosphate [c0][c0]	rxn00609	MI1PS
rxn00612_c0	-	Cytosol	0	-1000	-1000	999.999	1000	3.76		sn-Glycerol-3-phosphate:NADP+ 2-oxidoreductase [c0]	(1) NADP [c0][c0] + (1) Glycerol-3-phosphate [c0][c0] <-> (1) NADPH [c0][c0] + (1) H+ [c0][c0] + (1) Glycerone-phosphate [c0][c0]	rxn00612	G3PD2	R00844	Glycerophospholipid metabolism
rxn00640_c0	>	Cytosol	0	0	0	0	1000	12.03	2.7.7.22	GDP:D-mannose-1-phosphate guanylyltransferase [c0]	(1) GDP [c0][c0] + (1) D-Mannose1-phosphate [c0][c0] -> (1) Phosphate [c0][c0] + (1) GDP-mannose [c0][c0]	rxn00640	MAN1PT2	R00883	Fructose and mannose metabolism|Amino sugar and nucleotide sugar metabolism
rxn00641_c0	>	Cytosol	0	0	0	0	1000	1.07		GTP:alpha-D-mannose-1-phosphate guanylyltransferase [c0]	(1) GTP [c0][c0] + (1) D-Mannose1-phosphate [c0][c0] -> (1) PPi [c0][c0] + (1) GDP-mannose [c0][c0]	rxn00641	MAN1PT	R00885	Fructose and mannose metabolism|Amino sugar and nucleotide sugar metabolism
rxn00642_c0	>	Cytosol	0	0	0	0	1000	-13.9	4.2.1.47	GDP-mannose 4,6-hydro-lyase (GDP-4-dehydro-6-deoxy-D-mannose-forming) [c0]	(1) GDP-mannose [c0][c0] -> (1) H2O [c0][c0] + (1) GDP-4-dehydro-D-rhamnose [c0][c0]	rxn00642	GDPMD	R00888	Fructose and mannose metabolism|Amino sugar and nucleotide sugar metabolism
rxn00647_c0	-	Cytosol	0	0	-1000	0	1000	0	2.6.1.3	L-Cysteine:2-oxoglutarate aminotransferase [c0]	(1) 2-Oxoglutarate [c0][c0] + (1) L-Cysteine [c0][c0] <-> (1) L-Glutamate [c0][c0] + (1) Mercaptopyruvate [c0][c0]	rxn00647	ASPTA4	R00895	Cysteine and methionine metabolism
rxn00649_c0	>	Cytosol	0	0	0	0	1000	-3.42		O3-acetyl-L-serine:hydrogen-sulfide 2-amino-2-carboxyethyltransferase [c0]	(1) H2S [c0][c0] + (1) O-Acetyl-L-serine [c0][c0] -> (1) Acetate [c0][c0] + (1) L-Cysteine [c0][c0]	rxn00649	CYSS	R00897	Cysteine and methionine metabolism|Sulfur metabolism
rxn00670_c0	-	Cytosol	0	0	-1000	0	1000	-5.84		propanoyl-CoA:phosphate propanoyltransferase [c0]	(1) Phosphate [c0][c0] + (1) Propionyl-CoA [c0][c0] <-> (1) CoA [c0][c0] + (1) Propionyl phosphate [c0][c0]	rxn00670	PTA2	R00921	Propanoate metabolism
rxn00672_c0	>	Cytosol	0	0	0	0	1000	-3.09		(S)-methylmalonyl-CoA carboxy-lyase (propanoyl-CoA-forming) [c0]	(1) H+ [c0][c0] + (1) D-methylmalonyl-CoA [c0][c0] -> (1) CO2 [c0][c0] + (1) Propionyl-CoA [c0][c0]	rxn00672	MMCD	R00923	Propanoate metabolism
rxn00675_c0	>	Cytosol	0	0	0	0	1000	-10.42		Propionyladenylate:CoA propionyltransferase [c0]	(1) CoA [c0][c0] + (1) Propionyladenylate [c0][c0] -> (1) AMP [c0][c0] + (1) H+ [c0][c0] + (1) Propionyl-CoA [c0][c0]	rxn00675		R00926	Propanoate metabolism
rxn00689_c0	>	Cytosol	0	0	0	0	1000	-6.35		Tetrahydrofolate:L-glutamate gamma-ligase (ADP-forming) [c0]	(1) ATP [c0][c0] + (1) L-Glutamate [c0][c0] + (1) Tetrahydrofolate [c0][c0] -> (1) ADP [c0][c0] + (1) Phosphate [c0][c0] + (1) H+ [c0][c0] + (1) THF-L-glutamate [c0][c0]	rxn00689		R00942	Folate biosynthesis
rxn00690_c0	>	Cytosol	0	0	0	1.62876	1000	13.43		Formate:tetrahydrofolate ligase (ADP-forming) [c0]	(1) ATP [c0][c0] + (1) Formate [c0][c0] + (1) Tetrahydrofolate [c0][c0] -> (1) ADP [c0][c0] + (1) Phosphate [c0][c0] + (1) 10-Formyltetrahydrofolate [c0][c0]	rxn00690	ADE3_2	R00943	One carbon pool by folate|Carbon fixation pathways in prokaryotes
rxn00693_c0	-	Cytosol	0	0	-1000	0	1000	-6.41		5-Methyltetrahydrofolate:L-homocysteine S-methyltransferase [c0]	(1) Homocysteine [c0][c0] + (1) 5-Methyltetrahydrofolate [c0][c0] <-> (1) L-Methionine [c0][c0] + (1) Tetrahydrofolate [c0][c0]	rxn00693	METS	R00946	Cysteine and methionine metabolism|One carbon pool by folate
rxn00704_c0	-	Cytosol	0	0	-1000	0	1000	0	5.4.2.6	alpha-D-Glucose 1-phosphate 1,6-phosphomutase [c0]	(1) Glucose-1-phosphate [c0][c0] <-> (1) D-glucose-6-phosphate [c0][c0]	rxn00704		R00959	Glycolysis / Gluconeogenesis|Galactose metabolism|Starch and sucrose metabolism|Amino sugar and nucleotide sugar metabolism
rxn00707_c0	-	Cytosol	0	-1000	-1000	1000	1000	-14.03		ITP:cytidine 5'-phosphotransferase [c0]	(1) ITP [c0][c0] + (1) Cytidine [c0][c0] <-> (1) CMP [c0][c0] + (1) H+ [c0][c0] + (1) IDP [c0][c0]	rxn00707	CYTDK3	R00962	Pyrimidine metabolism
rxn00708_c0	>	Cytosol	0	0	0	4.35937	1000	7.21		Uridine 5'-monophosphate phosphohydrolase [c0]	(1) H2O [c0][c0] + (1) UMP [c0][c0] -> (1) Phosphate [c0][c0] + (1) Uridine [c0][c0]	rxn00708	NTD2	R00963	Pyrimidine metabolism
rxn00711_c0	<	Cytosol	0	0	-1000	0	0	12.54		UMP:diphosphate phospho-alpha-D-ribosyltransferase [c0]	(1) PPi [c0][c0] + (1) H+ [c0][c0] + (1) UMP [c0][c0] <- (1) Uracil [c0][c0] + (1) PRPP [c0][c0]	rxn00711	FUR1	R00966	Pyrimidine metabolism
rxn00712_c0	>	Cytosol	0	0	0	99.9959	1000	-14.03		UTP:uridine 5'-phosphotransferase [c0]	(1) UTP [c0][c0] + (1) Uridine [c0][c0] -> (1) UDP [c0][c0] + (1) H+ [c0][c0] + (1) UMP [c0][c0]	rxn00712		R00967	Pyrimidine metabolism
rxn00713_c0	>	Cytosol	0	0	0	99.9988	1000	-14.03		GTP:uridine 5'-phosphotransferase [c0]	(1) GTP [c0][c0] + (1) Uridine [c0][c0] -> (1) GDP [c0][c0] + (1) H+ [c0][c0] + (1) UMP [c0][c0]	rxn00713	URIK2	R00968	Pyrimidine metabolism
rxn00715_c0	-	Cytosol	0	-1000	-1000	1000	1000	-14.03		ITP:uridine 5'-phosphotransferase [c0]	(1) ITP [c0][c0] + (1) Uridine [c0][c0] <-> (1) H+ [c0][c0] + (1) IDP [c0][c0] + (1) UMP [c0][c0]	rxn00715	URIK3	R00970	Pyrimidine metabolism
rxn00726_c0	>	Cytosol	0	0	0	0	1000	-39.44		chorismate pyruvate-lyase (amino-accepting; anthranilate-forming) [c0]	(1) NH3 [c0][c0] + (1) Chorismate [c0][c0] -> (1) H2O [c0][c0] + (1) Pyruvate [c0][c0] + (1) H+ [c0][c0] + (1) Anthranilate [c0][c0]	rxn00726	ANS2	R00985	Phenylalanine, tyrosine and tryptophan biosynthesis
rxn00727_c0	>	Cytosol	0	0	0	0	1000	-44.16		Chorismate pyruvate-lyase (amino-accepting) [c0]	(1) L-Glutamine [c0][c0] + (1) Chorismate [c0][c0] -> (1) Pyruvate [c0][c0] + (1) L-Glutamate [c0][c0] + (1) H+ [c0][c0] + (1) Anthranilate [c0][c0]	rxn00727	ANS	R00986	Phenylalanine, tyrosine and tryptophan biosynthesis
rxn00775_c0	>	Cytosol	0	0	0	0	1000	-28.37		ADP-ribose ribophosphohydrolase [c0]	(1) H2O [c0][c0] + (1) ADPribose [c0][c0] -> (1) AMP [c0][c0] + (2) H+ [c0][c0] + (1) ribose-5-phosphate [c0][c0]	rxn00775	ADPRDP	R01054_C00117xC03736	Purine metabolism
rxn00784_c0	-	Cytosol	0	0	-1000	0	1000	1.68		2-deoxy-D-ribose-5-phosphate acetaldehyde-lyase (D-glyceraldehyde-3-phosphate-forming) [c0]	(1) deoxyribose-5-phosphate [c0][c0] <-> (1) Acetaldehyde [c0][c0] + (1) Glyceraldehyde3-phosphate [c0][c0]	rxn00784	DRPA	R01066	Pentose phosphate pathway
rxn00792_c0	>	Cytosol	0	0	0	0	1000	-11.13		biotin:CoA ligase (AMP-forming) [c0]	(1) ATP [c0][c0] + (1) BIOT [c0][c0] -> (1) PPi [c0][c0] + (1) Biotinyl-5-AMP [c0][c0]	rxn00792	BACCL	R01074	Biotin metabolism
rxn00806_c0	-	Cytosol	0	0	-1000	0	1000	0		L-Leucine:2-oxoglutarate aminotransferase [c0]	(1) 2-Oxoglutarate [c0][c0] + (1) L-Leucine [c0][c0] <-> (1) L-Glutamate [c0][c0] + (1) 4MOP [c0][c0]	rxn00806	BAT2_3	R01090	Valine, leucine and isoleucine degradation|Valine, leucine and isoleucine biosynthesis|Glucosinolate biosynthesis
rxn00808_c0	>	Cytosol	0	0	0	1000	1000	-14.03		ATP:D-galactose 1-phosphotransferase [c0]	(1) ATP [c0][c0] + (1) Galactose [c0][c0] -> (1) ADP [c0][c0] + (1) H+ [c0][c0] + (1) D-Galactose 1-phosphate [c0][c0]	rxn00808	GAL1	R01092	Galactose metabolism|Amino sugar and nucleotide sugar metabolism
rxn00816_c0	-	Cytosol	0	0	-1000	0	1000	-3.11		Lactose galactohydrolase [c0]	(1) H2O [c0][c0] + (1) LACT [c0][c0] <-> (1) D-Glucose [c0][c0] + (1) Galactose [c0][c0]	rxn00816	LACZ	R01100
rxn00817_c0	-	Cytosol	0	0	-1000	0	1000	-3.11		melibiose galactohydrolase [c0]	(1) H2O [c0][c0] + (1) Melibiose [c0][c0] <-> (1) D-Glucose [c0][c0] + (1) Galactose [c0][c0]	rxn00817	DGGH	R01101	Galactose metabolism
rxn00818_c0	>	Cytosol	0	0	0	0	1000	-3.11		Raffinose galactohydrolase [c0]	(1) H2O [c0][c0] + (1) Melitose [c0][c0] -> (1) Sucrose [c0][c0] + (1) Galactose [c0][c0]	rxn00818	RAFGH	R01103	Galactose metabolism
rxn00819_c0	-	Cytosol	0	0	-1000	0	1000	-3.11		Galactosylglycerol galactohydrolase [c0]	(1) H2O [c0][c0] + (1) Galactosylglycerol [c0][c0] <-> (1) Glycerol [c0][c0] + (1) Galactose [c0][c0]	rxn00819	GGLGH	R01104	Galactose metabolism
rxn00831_c0	>	Cytosol	0	0	0	0.24734	1000	7.21		Inosine 5'-monophosphate phosphohydrolase [c0]	(1) H2O [c0][c0] + (1) IMP [c0][c0] -> (1) Phosphate [c0][c0] + (1) Inosine [c0][c0]	rxn00831	NTD11	R01126	Purine metabolism
rxn00836_c0	<	Cytosol	0	0	-1000	0	0	12.54		IMP:diphosphate phospho-D-ribosyltransferase [c0]	(1) PPi [c0][c0] + (1) H+ [c0][c0] + (1) IMP [c0][c0] <- (1) PRPP [c0][c0] + (1) HYXN [c0][c0]	rxn00836	HPT1_1	R01132	Purine metabolism
rxn00840_c0	-	Cytosol	0	-1000	-1000	1000	1000	-4.92		dATP:pyruvate 2-O-phosphotransferase [c0]	(1) Pyruvate [c0][c0] + (1) dATP [c0][c0] <-> (1) Phosphoenolpyruvate [c0][c0] + (1) H+ [c0][c0] + (1) dADP [c0][c0]	rxn00840		R01138	Purine metabolism
rxn00851_c0	>	Cytosol	0	0	0	4.35937	1000	-6.35		D-alanine:D-alanine ligase (ADP-forming) [c0]	(1) ATP [c0][c0] + (2) D-Alanine [c0][c0] -> (1) ADP [c0][c0] + (1) Phosphate [c0][c0] + (1) H+ [c0][c0] + (1) Ala-Ala [c0][c0]	rxn00851	ALAALA	R01150	D-Alanine metabolism|Peptidoglycan biosynthesis
rxn00855_c0	>	Cytosol	0	0	0	0	1000	-5.29		acetyl-CoA:putrescine N-acetyltransferase [c0]	(1) Acetyl-CoA [c0][c0] + (1) Putrescine [c0][c0] -> (1) CoA [c0][c0] + (1) H+ [c0][c0] + (1) N-Acetylputrescine [c0][c0]	rxn00855		R01154	Arginine and proline metabolism
rxn00867_c0	>	Cytosol	0	0	0	0	1000	-0.19		L-histidine ammonia-lyase (urocanate-forming) [c0]	(1) L-Histidine [c0][c0] -> (1) NH3 [c0][c0] + (1) Urocanate [c0][c0]	rxn00867	HISD	R01168	Histidine metabolism
rxn00872_c0	<	Cytosol	0	0	-1000	0	0	7.23		Butanoyl-CoA:oxygen 2-oxidoreductase [c0]	(1) FAD [c0][c0] + (1) H+ [c0][c0] + (1) Butyryl-CoA [c0][c0] <- (1) Crotonyl-CoA [c0][c0] + (1) FADH2 [c0][c0]	rxn00872	ACOAD1f	R01175	Fatty acid degradation
rxn00890_c0	-	Cytosol	0	0	-1000	0	1000	-3.11		3-O-alpha-D-Galactosyl-1D-myo-inositol galactohydrolase [c0]	(1) H2O [c0][c0] + (1) Galactinol [c0][c0] <-> (1) Galactose [c0][c0] + (1) L-Inositol [c0][c0]	rxn00890	GALIGH	R01194	Galactose metabolism
rxn00897_c0	-	Cytosol	0	0	-1000	0	1000	0		N-acetyl-D-glucosamine 2-epimerase [c0]	(1) N-Acetyl-D-glucosamine [c0][c0] <-> (1) N-Acetyl-D-mannosamine [c0][c0]	rxn00897		R01207	Amino sugar and nucleotide sugar metabolism
rxn00910_c0	-	Cytosol	0	-1000	-1000	1000	1000	3.79		5-methyltetrahydrofolate:NADP+ oxidoreductase [c0]	(1) NADP [c0][c0] + (1) 5-Methyltetrahydrofolate [c0][c0] <-> (1) NADPH [c0][c0] + (1) H+ [c0][c0] + (1) 5-10-Methylenetetrahydrofolate [c0][c0]	rxn00910	MTHFR1	R01224	One carbon pool by folate|Methane metabolism
rxn00913_c0	>	Cytosol	0	0	0	0.230198	1000	7.21		Guanosine 5'-monophosphate phosphohydrolase [c0]	(1) H2O [c0][c0] + (1) GMP [c0][c0] -> (1) Phosphate [c0][c0] + (1) Guanosine [c0][c0]	rxn00913	NTD9	R01227	Purine metabolism
rxn00915_c0	<	Cytosol	0	0	-1000	0	0	12.54		GMP:diphosphate 5-phospho-alpha-D-ribosyltransferase [c0]	(1) PPi [c0][c0] + (1) H+ [c0][c0] + (1) GMP [c0][c0] <- (1) PRPP [c0][c0] + (1) Guanine [c0][c0]	rxn00915	GUAPRT	R01229	Purine metabolism
rxn00938_c0	>	Cytosol	0	0	0	0	1000	-4.72		Nicotinamide amidohydrolase [c0]	(1) H2O [c0][c0] + (1) Nicotinamide [c0][c0] -> (1) NH3 [c0][c0] + (1) Niacin [c0][c0]	rxn00938	PNC1_1	R01268	Nicotinate and nicotinamide metabolism
rxn00946_c0	-	Cytosol	0	0	-1000	0	1000	7.23		Palmitoyl-CoA:oxygen 2-oxidoreductase [c0]	(1) FAD [c0][c0] + (1) H+ [c0][c0] + (1) Palmitoyl-CoA [c0][c0] <-> (1) FADH2 [c0][c0] + (1) (2E) -Hexadecenoyl-CoA [c0][c0]	rxn00946	ACOAD7f	R01279	Fatty acid degradation
rxn00947_c0	>	Cytosol	0	0	0	2.17969	1000	-21.55		Palmitate:CoA ligase (AMP-forming) [c0]	(1) ATP [c0][c0] + (1) CoA [c0][c0] + (1) Palmitate [c0][c0] -> (1) PPi [c0][c0] + (1) AMP [c0][c0] + (1) H+ [c0][c0] + (1) Palmitoyl-CoA [c0][c0]	rxn00947	FAA1_3	R01280	Fatty acid degradation
rxn00948_c0	>	Cytosol	0	0	0	0	1000	2.16		Palmitoyl-CoA:L-serine C-palmitoyltransferase (decarboxylating) [c0]	(1) L-Serine [c0][c0] + (1) H+ [c0][c0] + (1) Palmitoyl-CoA [c0][c0] -> (1) CoA [c0][c0] + (1) CO2 [c0][c0] + (1) 3-Dehydrosphinganine [c0][c0]	rxn00948	LCB1	R01281	Sphingolipid metabolism
rxn00950_c0	>	Cytosol	0	0	0	0	1000	-1.84		Cystathionine L-homocysteine-lyase (deaminating) [c0]	(1) H2O [c0][c0] + (1) Cystathionine [c0][c0] -> (1) NH3 [c0][c0] + (1) Pyruvate [c0][c0] + (1) Homocysteine [c0][c0]	rxn00950	CYSTLr	R01285	Sulfur metabolism
rxn00952_c0	>	Cytosol	0	0	0	0	1000	-3.42		O-acetyl-L-homoserine:hydrogen sulfide S-(3-amino-3-carboxypropyl)transferase [c0]	(1) H2S [c0][c0] + (1) O-Acetyl-L-homoserine [c0][c0] -> (1) Acetate [c0][c0] + (1) Homocysteine [c0][c0]	rxn00952	AHSERL2	R01287	Cysteine and methionine metabolism
rxn00977_c0	-	Cytosol	0	0	-1000	0	1000	-3.11		Epimelibiose galactohydrolase [c0]	(1) H2O [c0][c0] + (1) Epimelibiose [c0][c0] <-> (1) Galactose [c0][c0] + (1) D-Mannose [c0][c0]	rxn00977	EPMGH	R01329	Galactose metabolism
rxn00980_c0	>	Cytosol	0	0	0	0	1000	7.21		2-Phosphoglycolate phosphohydrolase [c0]	(1) H2O [c0][c0] + (1) 2-Phosphoglycolate [c0][c0] -> (1) Phosphate [c0][c0] + (1) Glycolate [c0][c0]	rxn00980	PGLYCP	R01334	Glyoxylate and dicarboxylate metabolism
rxn00988_c0	>	Cytosol	0	0	0	0	1000	-21.55	6.2.1.16	Acetoacetate:CoA ligase (AMP-forming) [c0]	(1) ATP [c0][c0] + (1) CoA [c0][c0] + (1) Acetoacetate [c0][c0] -> (1) PPi [c0][c0] + (1) AMP [c0][c0] + (1) H+ [c0][c0] + (1) Acetoacetyl-CoA [c0][c0]	rxn00988	ACAC	R01357	Butanoate metabolism
rxn00993_c0	-	Cytosol	0	0	-1000	0	1000	12.81		4-fumarylacetoacetate fumarylhydrolase [c0]	(1) H+ [c0][c0] + (1) Fumarate [c0][c0] + (1) Acetoacetate [c0][c0] <-> (1) H2O [c0][c0] + (1) Fumarylacetoacetate [c0][c0]	rxn00993	FUMAC	R01364	Tyrosine metabolism|Styrene degradation
rxn01021_c0	-	Cytosol	0	0	-1000	0	1000	-0.73	3.2.2.16	Methylthioadenosine methylthioribohydrolase [c0]	(1) H2O [c0][c0] + (1) 5-Methylthioadenosine [c0][c0] <-> (1) Adenine [c0][c0] + (1) 5-Methylthio-D-ribose [c0][c0]	rxn01021	MTAN	R01401	Cysteine and methionine metabolism
rxn01084_c0	-	Cytosol	0	0	-1000	0	1000			ATP:cob(I)alamin Co-beta-adenosyltransferase [c0]	(1) ATP [c0][c0] + (1) Cbl [c0][c0] <-> (1) Calomide [c0][c0] + (1) Triphosphate [c0][c0]	rxn01084
rxn01101_c0	-	Cytosol	0	0	-1000	4.35937	1000	6.22		3-Phospho-D-glycerate:NAD+ 2-oxidoreductase [c0]	(1) NAD [c0][c0] + (1) 3-Phosphoglycerate [c0][c0] <-> (1) NADH [c0][c0] + (1) H+ [c0][c0] + (1) 3-Phosphonooxypyruvate [c0][c0]	rxn01101	PGCD	R01513	Glycine, serine and threonine metabolism|Methane metabolism
rxn01102_c0	>	Cytosol	0	0	0	0	1000	-14.03		ATP:(R)-glycerate 3-phosphotransferase [c0]	(1) ATP [c0][c0] + (1) Glycerate [c0][c0] -> (1) ADP [c0][c0] + (1) H+ [c0][c0] + (1) 3-Phosphoglycerate [c0][c0]	rxn01102	GLYCK	R01514	Glycine, serine and threonine metabolism|Glycerolipid metabolism|Glyoxylate and dicarboxylate metabolism
rxn01127_c0	-	Cytosol	0	-0.220032	-1000	0.000314665	1000	9.53	2.7.4.11	ATP:dAMP phosphotransferase [c0]	(1) ATP [c0][c0] + (1) H+ [c0][c0] + (1) dAMP [c0][c0] <-> (1) ADP [c0][c0] + (1) dADP [c0][c0]	rxn01127	DADK	R01547	Purine metabolism
rxn01128_c0	-	Cytosol	0	-1000	-1000	1000	1000	-14.03		dATP:cytidine 5'-phosphotransferase [c0]	(1) dATP [c0][c0] + (1) Cytidine [c0][c0] <-> (1) CMP [c0][c0] + (1) H+ [c0][c0] + (1) dADP [c0][c0]	rxn01128		R01548	Pyrimidine metabolism
rxn01129_c0	-	Cytosol	0	-1000	-1000	1000	1000	-14.03		dATP:uridine 5'-phosphotransferase [c0]	(1) dATP [c0][c0] + (1) Uridine [c0][c0] <-> (1) H+ [c0][c0] + (1) UMP [c0][c0] + (1) dADP [c0][c0]	rxn01129		R01549	Pyrimidine metabolism
rxn01138_c0	-	Cytosol	0	-0.116459	-1000	0.112515	1000	-7.95		Adenosine:phosphate alpha-D-ribosyltransferase [c0]	(1) Phosphate [c0][c0] + (1) Adenosine [c0][c0] <-> (1) Adenine [c0][c0] + (1) Ribose 1-phosphate [c0][c0]	rxn01138	PNP1_7	R01561	Purine metabolism
rxn01143_c0	>	Cytosol	0	0	0	4.35938	1000	-14.03		ATP:thymidine 5'-phosphotransferase [c0]	(1) ATP [c0][c0] + (1) Thymidine [c0][c0] -> (1) ADP [c0][c0] + (1) H+ [c0][c0] + (1) dTMP [c0][c0]	rxn01143	TMDK1	R01567	Pyrimidine metabolism
rxn01145_c0	>	Cytosol	0	0	0	4.35937	1000	7.21	3.1.3.35	Thymidylate 5'-phosphohydrolase [c0]	(1) H2O [c0][c0] + (1) dTMP [c0][c0] -> (1) Phosphate [c0][c0] + (1) Thymidine [c0][c0]	rxn01145	NTD5	R01569	Pyrimidine metabolism
rxn01171_c0	-	Cytosol	0	0	-1000	0	1000	0		D-glucose 1-epimerase [c0]	(1) D-Glucose [c0][c0] <-> (1) beta-D-Glucose [c0][c0]	rxn01171		R01602	Glycolysis / Gluconeogenesis
rxn01200_c0	-	Cytosol	0	-0.498446	-1000	0	1000	-2.08		Sedoheptulose-7-phosphate:D-glyceraldehyde-3-phosphate glycolaldehyde transferase [c0]	(1) Glyceraldehyde3-phosphate [c0][c0] + (1) Sedoheptulose7-phosphate [c0][c0] <-> (1) ribose-5-phosphate [c0][c0] + (1) D-Xylulose5-phosphate [c0][c0]	rxn01200		R01641	Pentose phosphate pathway|Carbon fixation in photosynthetic organisms
rxn01208_c0	<	Cytosol	0	0	-1000	0	0	3.09		R01652 [c0]	(1) CO2 [c0][c0] + (1) 4MOP [c0][c0] <- (1) H+ [c0][c0] + (1) 2-isopropyl-3-oxosuccinate [c0][c0]	rxn01208	OMCDC	R01652	Valine, leucine and isoleucine biosynthesis
rxn01210_c0	>	Cytosol	0	0	0	0	1000	-20.65		10-Formyltetrahydrofolate:L-glutamate ligase (ADP-forming) [c0]	(1) ATP [c0][c0] + (1) L-Glutamate [c0][c0] + (1) 10-Formyltetrahydrofolate [c0][c0] -> (1) ADP [c0][c0] + (1) Phosphate [c0][c0] + (1) H+ [c0][c0] + (1) 10-Formyl-THF-L-glutamate [c0][c0]	rxn01210		R01654
rxn01218_c0	>	Cytosol	0	0	0	0.256616	1000	7.21		2'-Deoxycytidine 5'-monophosphate phosphohydrolase [c0]	(1) H2O [c0][c0] + (1) dCMP [c0][c0] -> (1) Phosphate [c0][c0] + (1) Deoxycytidine [c0][c0]	rxn01218	NTD3	R01664	Pyrimidine metabolism
rxn01225_c0	>	Cytosol	0	0	0	0	1000	-8.88		Guanine aminohydrolase [c0]	(1) H2O [c0][c0] + (1) H+ [c0][c0] + (1) Guanine [c0][c0] -> (1) NH3 [c0][c0] + (1) XAN [c0][c0]	rxn01225	GUADr	R01676	Purine metabolism
rxn01241_c0	-	Cytosol	0	0	-1000	0	1000	1.55		Dihydrolipoamide:NAD+ oxidoreductase [c0]	(1) NAD [c0][c0] + (1) Dihydrolipoamide [c0][c0] <-> (1) NADH [c0][c0] + (1) H+ [c0][c0] + (1) Lipoamide [c0][c0]	rxn01241	PDHc	R01698
rxn01291_c0	-	Cytosol	0	0	-1000	0	1000	4.7		L-Arabitol:NADP+ 1-oxidoreductase [c0]	(1) NADP [c0][c0] + (1) L-Lyxitol [c0][c0] <-> (1) NADPH [c0][c0] + (1) H+ [c0][c0] + (1) L-Arabinose [c0][c0]	rxn01291	ARABR	R01759	Pentose and glucuronate interconversions
rxn01301_c0	-	Cytosol	0	-1000	-1000	1000	1000	5.22		L-Homoserine:NAD+ oxidoreductase [c0]	(1) NAD [c0][c0] + (1) L-Homoserine [c0][c0] <-> (1) NADH [c0][c0] + (1) H+ [c0][c0] + (1) L-Aspartate4-semialdehyde [c0][c0]	rxn01301	HOM6_1	R01773	Glycine, serine and threonine metabolism|Cysteine and methionine metabolism|Lysine biosynthesis
rxn01302_c0	-	Cytosol	0	-1000	-1000	1000	1000	5.22		L-homoserine:NADP+ oxidoreductase [c0]	(1) NADP [c0][c0] + (1) L-Homoserine [c0][c0] <-> (1) NADPH [c0][c0] + (1) H+ [c0][c0] + (1) L-Aspartate4-semialdehyde [c0][c0]	rxn01302	HOM6_2	R01775	Glycine, serine and threonine metabolism|Cysteine and methionine metabolism|Lysine biosynthesis
rxn01304_c0	>	Cytosol	0	0	0	0	1000	-3.61		Succinyl-CoA:L-homoserine O-succinyltransferase [c0]	(1) Succinyl-CoA [c0][c0] + (1) L-Homoserine [c0][c0] -> (1) CoA [c0][c0] + (1) O-Succinyl-L-homoserine [c0][c0]	rxn01304	HSST	R01777	Cysteine and methionine metabolism|Sulfur metabolism
rxn01322_c0	-	Cytosol	0	0	-1000	0	1000	1.08		N-Acetylneuraminate pyruvate-lyase (N-acetyl-D-mannosamine-forming) [c0]	(1) Neu5Ac [c0][c0] <-> (1) Pyruvate [c0][c0] + (1) N-Acetyl-D-mannosamine [c0][c0]	rxn01322	ACNML	R01811	Amino sugar and nucleotide sugar metabolism
rxn01329_c0	-	Cytosol	0	0	-1000	0	1000	0	5.4.2.8	D-mannose 6-phosphate 1,6-phosphomutase [c0]	(1) D-mannose-6-phosphate [c0][c0] <-> (1) D-Mannose1-phosphate [c0][c0]	rxn01329	PMANM	R01818	Fructose and mannose metabolism|Amino sugar and nucleotide sugar metabolism
rxn01334_c0	-	Cytosol	0	0	-1000	0.498446	1000	2.56		Sedoheptulose 1,7-bisphosphate D-glyceraldehyde-3-phosphate-lyase [c0]	(1) Sedoheptulose 1,7-bisphosphate [c0][c0] <-> (1) Glycerone-phosphate [c0][c0] + (1) D-Erythrose4-phosphate [c0][c0]	rxn01334	FBA3	R01829	Carbon fixation in photosynthetic organisms
rxn01343_c0	>	Cytosol	0	0	0	0.498446	1000	-14.03		ATP:Sedoheptulose 7-phosphate 1-phosphotransferase [c0]	(1) ATP [c0][c0] + (1) Sedoheptulose7-phosphate [c0][c0] -> (1) ADP [c0][c0] + (1) H+ [c0][c0] + (1) Sedoheptulose 1,7-bisphosphate [c0][c0]	rxn01343	PFK1_3	R01843
rxn01351_c0	>	Cytosol	0	0	0	2.17969	1000	-27.3		2'-Deoxyguanosine 5'-triphosphate diphosphohydrolase [c0]	(1) H2O [c0][c0] + (1) dGTP [c0][c0] -> (1) PPi [c0][c0] + (2) H+ [c0][c0] + (1) dGMP [c0][c0]	rxn01351	NTPP1	R01855	Purine metabolism
rxn01358_c0	-	Cytosol	0	0	-1000	0.116444	1000	-7.95		inosine:phosphate alpha-D-ribosyltransferase [c0]	(1) Phosphate [c0][c0] + (1) Inosine [c0][c0] <-> (1) HYXN [c0][c0] + (1) Ribose 1-phosphate [c0][c0]	rxn01358	PNP1_6	R01863	Purine metabolism
rxn01370_c0	-	Cytosol	0	-1000	-1000	1000	1000	-14.03		dGTP:uridine 5'-phosphotransferase [c0]	(1) dGTP [c0][c0] + (1) Uridine [c0][c0] <-> (1) H+ [c0][c0] + (1) UMP [c0][c0] + (1) dGDP [c0][c0]	rxn01370		R01880	Pyrimidine metabolism
rxn01396_c0	>	Cytosol	0	0	0	0	1000	-14.03		ATP:pyridoxine 5'-phosphotransferase [c0]	(1) ATP [c0][c0] + (1) Pyridoxol [c0][c0] -> (1) ADP [c0][c0] + (1) H+ [c0][c0] + (1) Pyridoxine phosphate [c0][c0]	rxn01396	PYDXNK	R01909	Vitamin B6 metabolism
rxn01444_c0	>	Cytosol	0	0	0	4.35937	1000	-14.03	2.7.1.113	ATP:deoxyguanosine 5'-phosphotransferase [c0]	(1) ATP [c0][c0] + (1) Deoxyguanosine [c0][c0] -> (1) ADP [c0][c0] + (1) H+ [c0][c0] + (1) dGMP [c0][c0]	rxn01444	DGNSK	R01967	Purine metabolism
rxn01445_c0	>	Cytosol	0	0	0	4.35938	1000	7.21		2'-Deoxyguanosine 5'-monophosphate phosphohydrolase [c0]	(1) H2O [c0][c0] + (1) dGMP [c0][c0] -> (1) Phosphate [c0][c0] + (1) Deoxyguanosine [c0][c0]	rxn01445	NTD8	R01968	Purine metabolism
rxn01446_c0	-	Cytosol	0	-0.112515	-1000	0.116265	1000	-7.95		Deoxyguanosine:orthophosphate ribosyltransferase [c0]	(1) Phosphate [c0][c0] + (1) Deoxyguanosine [c0][c0] <-> (1) Guanine [c0][c0] + (1) deoxyribose-1-phosphate [c0][c0]	rxn01446	PNP1_5	R01969	Purine metabolism
rxn01507_c0	>	Cytosol	0	0	0	4.35937	1000	7.21		2'-Deoxyadenosine 5'-monophosphate phosphohydrolase [c0]	(1) H2O [c0][c0] + (1) dAMP [c0][c0] -> (1) Phosphate [c0][c0] + (1) Deoxyadenosine [c0][c0]	rxn01507	NTD6	R02088	Purine metabolism
rxn01508_c0	>	Cytosol	0	0	0	4.35937	1000	-14.03	2.7.1.76	ATP:deoxyadenosine 5'-phosphotransferase [c0]	(1) ATP [c0][c0] + (1) Deoxyadenosine [c0][c0] -> (1) ADP [c0][c0] + (1) H+ [c0][c0] + (1) dAMP [c0][c0]	rxn01508	DADNK	R02089	Purine metabolism
rxn01509_c0	-	Cytosol	0	-0.21934	-1000	2.17969	1000	9.53		ATP:dGMP phosphotransferase [c0]	(1) ATP [c0][c0] + (1) H+ [c0][c0] + (1) dGMP [c0][c0] <-> (1) ADP [c0][c0] + (1) dGDP [c0][c0]	rxn01509	DGK1	R02090	Purine metabolism
rxn01515_c0	>	Cytosol	0	0	0	100	1000	-14.03		dTTP:cytidine 5'-phosphotransferase [c0]	(1) TTP [c0][c0] + (1) Cytidine [c0][c0] -> (1) CMP [c0][c0] + (1) H+ [c0][c0] + (1) dTDP [c0][c0]	rxn01515		R02096	Pyrimidine metabolism
rxn01516_c0	>	Cytosol	0	0	0	100	1000	-14.03		dTTP:uridine 5'-phosphotransferase [c0]	(1) Uridine [c0][c0] + (1) TTP [c0][c0] -> (1) H+ [c0][c0] + (1) UMP [c0][c0] + (1) dTDP [c0][c0]	rxn01516		R02097	Pyrimidine metabolism
rxn01518_c0	>	Cytosol	0	0	0	4.35937	1000	-14.03		ATP:deoxyuridine 5'-phosphotransferase [c0]	(1) ATP [c0][c0] + (1) Deoxyuridine [c0][c0] -> (1) ADP [c0][c0] + (1) H+ [c0][c0] + (1) dUMP [c0][c0]	rxn01518	DURIK1	R02099	Pyrimidine metabolism
rxn01519_c0	>	Cytosol	0	0	0	0.242216	1000	-27.3		dUTP nucleotidohydrolase [c0]	(1) H2O [c0][c0] + (1) dUTP [c0][c0] -> (1) PPi [c0][c0] + (2) H+ [c0][c0] + (1) dUMP [c0][c0]	rxn01519	DUT1	R02100	Pyrimidine metabolism
rxn01521_c0	>	Cytosol	0	0	0	4.35937	1000	7.21		2'-Deoxyuridine 5'-monophosphate phosphohydrolase [c0]	(1) H2O [c0][c0] + (1) dUMP [c0][c0] -> (1) Phosphate [c0][c0] + (1) Deoxyuridine [c0][c0]	rxn01521	NTD1	R02102	Pyrimidine metabolism
rxn01544_c0	<	Cytosol	0	0	-1000	0	0	12.54		XMP:pyrophosphate phosphoribosyltransferase [c0]	(1) PPi [c0][c0] + (1) H+ [c0][c0] + (1) XMP [c0][c0] <- (1) PRPP [c0][c0] + (1) XAN [c0][c0]	rxn01544	XPPT	R02142	Purine metabolism
rxn01548_c0	-	Cytosol	0	-0.116265	-1000	0.112515	1000	-7.95		guanosine:phosphate alpha-D-ribosyltransferase [c0]	(1) Phosphate [c0][c0] + (1) Guanosine [c0][c0] <-> (1) Guanine [c0][c0] + (1) Ribose 1-phosphate [c0][c0]	rxn01548	PNP1_8	R02147	Purine metabolism
rxn01575_c0	-	Cytosol	0	0	-1000	0	1000	0		L-Isoleucine:2-oxoglutarate aminotransferase [c0]	(1) 2-Oxoglutarate [c0][c0] + (1) L-Isoleucine [c0][c0] <-> (1) L-Glutamate [c0][c0] + (1) 3MOP [c0][c0]	rxn01575	BAT2_1	R02199	Valine, leucine and isoleucine degradation|Valine, leucine and isoleucine biosynthesis|Glucosinolate biosynthesis
rxn01602_c0	-	Cytosol	0	0	-1000	0	1000	-2.94		dihydrofolate:NADP+ oxidoreductase [c0]	(1) NADP [c0][c0] + (1) Dihydrofolate [c0][c0] <-> (1) NADPH [c0][c0] + (1) H+ [c0][c0] + (1) Folate [c0][c0]	rxn01602	DHFOR2	R02236	One carbon pool by folate|Folate biosynthesis
rxn01641_c0	-	Cytosol	0	0	-1000	0	1000	-0.07		5-Formiminotetrahydrofolate:L-glutamate N-formiminotransferase [c0]	(1) L-Glutamate [c0][c0] + (1) 5-Formiminotetrahydrofolate [c0][c0] <-> (1) Tetrahydrofolate [c0][c0] + (1) N-Formimino-L-glutamate [c0][c0]	rxn01641		R02287	Histidine metabolism|One carbon pool by folate
rxn01642_c0	>	Cytosol	0	0	0	0	1000	-4.65	3.5.2.7	4-imidazolone-5-propanoate amidohydrolase [c0]	(1) H2O [c0][c0] + (1) H+ [c0][c0] + (1) 4-Imidazolone-5-propanoate [c0][c0] -> (1) N-Formimino-L-glutamate [c0][c0]	rxn01642	IZPN	R02288	Histidine metabolism
rxn01644_c0	>	Cytosol	0	0	0	0.529951	1000	-30.86		L-Aspartate-4-semialdehyde hydro-lyase (adding pyruvate and cyclizing) [c0]	(1) Pyruvate [c0][c0] + (1) L-Aspartate4-semialdehyde [c0][c0] -> (2) H2O [c0][c0] + (1) H+ [c0][c0] + (1) Dihydrodipicolinate [c0][c0]	rxn01644	DHDPS	R02292	Lysine biosynthesis
rxn01646_c0	-	Cytosol	0	0	-1000	0	1000	-10.89		N-Ribosylnicotinamide:orthophosphate ribosyltransferase [c0]	(1) Phosphate [c0][c0] + (1) N-Ribosylnicotinamide [c0][c0] <-> (1) H+ [c0][c0] + (1) Nicotinamide [c0][c0] + (1) Ribose 1-phosphate [c0][c0]	rxn01646	PNP	R02294	Nicotinate and nicotinamide metabolism
rxn01647_c0	-	Cytosol	0	0	-1000	0	1000	-10.89		Nicotinate D-ribonucleoside:orthophosphate ribosyltransferase [c0]	(1) Phosphate [c0][c0] + (1) Nicotinate D-ribonucleoside [c0][c0] <-> (1) H+ [c0][c0] + (1) Niacin [c0][c0] + (1) Ribose 1-phosphate [c0][c0]	rxn01647		R02295	Nicotinate and nicotinamide metabolism
rxn01649_c0	-	Cytosol	0	0	-1000	0	1000	-7.95		Xanthosine:orthophosphate ribosyltransferase [c0]	(1) Phosphate [c0][c0] + (1) Xanthosine [c0][c0] <-> (1) XAN [c0][c0] + (1) Ribose 1-phosphate [c0][c0]	rxn01649	PNP1_9	R02297	Purine metabolism
rxn01652_c0	-	Cytosol	0	0	-1000	4.35937	1000	-1.41		S-Aminomethyldihydrolipoylprotein:(6S)-tetrahydrofolate aminomethyltransferase (ammonia-forming) [c0]	(1) H2O [c0][c0] + (1) 5-10-Methenyltetrahydrofolate [c0][c0] <-> (1) H+ [c0][c0] + (1) 5-Formyltetrahydrofolate [c0][c0]	rxn01652	FOMETR	R02300	One carbon pool by folate
rxn01653_c0	>	Cytosol	0	0	0	4.35937	1000	-8.22		5-Formyltetrahydrofolate cyclo-ligase (ADP-forming) [c0]	(1) ATP [c0][c0] + (1) 5-Formyltetrahydrofolate [c0][c0] -> (1) ADP [c0][c0] + (1) Phosphate [c0][c0] + (1) 5-10-Methenyltetrahydrofolate [c0][c0]	rxn01653	FTHFCL	R02301	One carbon pool by folate
rxn01654_c0	<	Cytosol	0	0	-1000	0	0	10.04	4.3.1.4	5-Formiminotetrahydrofolate ammonia-lyase (cyclizing) [c0]	(2) H+ [c0][c0] + (1) 5-Formiminotetrahydrofolate [c0][c0] <- (1) NH3 [c0][c0] + (1) 5-10-Methenyltetrahydrofolate [c0][c0]	rxn01654		R02302	One carbon pool by folate
rxn01670_c0	>	Cytosol	0	0	0	0	1000	7.21		Nicotinamide ribonucleotide phosphohydrolase [c0]	(1) H2O [c0][c0] + (1) Nicotinamide ribonucleotide [c0][c0] -> (1) Phosphate [c0][c0] + (1) N-Ribosylnicotinamide [c0][c0]	rxn01670	NIRP	R02323	Nicotinate and nicotinamide metabolism
rxn01674_c0	-	Cytosol	0	-1000	-1000	1000	1000	-14.03		dCTP:uridine 5'-phosphotransferase [c0]	(1) Uridine [c0][c0] + (1) dCTP [c0][c0] <-> (1) H+ [c0][c0] + (1) UMP [c0][c0] + (1) dCDP [c0][c0]	rxn01674		R02327	Pyrimidine metabolism
rxn01675_c0	>	Cytosol	0	0	0	0	1000	1.07		dTTP:alpha-D-glucose-1-phosphate thymidylyltransferase [c0]	(1) Glucose-1-phosphate [c0][c0] + (1) TTP [c0][c0] -> (1) PPi [c0][c0] + (1) dTDPglucose [c0][c0]	rxn01675	G1PTMT	R02328	Streptomycin biosynthesis|Polyketide sugar unit biosynthesis
rxn01679_c0	-	Cytosol	0	-1000	-1000	1000	1000	-14.03		dUTP:uridine 5'-phosphotransferase [c0]	(1) Uridine [c0][c0] + (1) dUTP [c0][c0] <-> (1) H+ [c0][c0] + (1) UMP [c0][c0] + (1) dUDP [c0][c0]	rxn01679		R02332	Pyrimidine metabolism
rxn01706_c0	-	Cytosol	0	-1000	-1000	1000	1000	-14.03		dUTP:cytidine 5'-phosphotransferase [c0]	(1) dUTP [c0][c0] + (1) Cytidine [c0][c0] <-> (1) CMP [c0][c0] + (1) H+ [c0][c0] + (1) dUDP [c0][c0]	rxn01706		R02372	Pyrimidine metabolism
rxn01757_c0	-	Cytosol	0	0	-1000	0	1000	0		L-cysteate:2-oxoglutarate aminotransferase [c0]	(1) 2-Oxoglutarate [c0][c0] + (1) L-Cysteate [c0][c0] <-> (1) L-Glutamate [c0][c0] + (1) 3-Sulfopyruvate [c0][c0]	rxn01757		R02433	Cysteine and methionine metabolism
rxn01799_c0	-	Cytosol	0	0	-1000	0	1000	-7.95	2.4.2.23	deoxyuridine:orthophosphate 2-deoxy-D-ribosyltransferase [c0]	(1) Phosphate [c0][c0] + (1) Deoxyuridine [c0][c0] <-> (1) Uracil [c0][c0] + (1) deoxyribose-1-phosphate [c0][c0]	rxn01799	DURIPP	R02484	Pyrimidine metabolism
rxn01800_c0	>	Cytosol	0	0	0	0.256616	1000	-5.14		Deoxycytidine aminohydrolase [c0]	(1) H2O [c0][c0] + (1) H+ [c0][c0] + (1) Deoxycytidine [c0][c0] -> (1) NH3 [c0][c0] + (1) Deoxyuridine [c0][c0]	rxn01800	CDD1_2	R02485	Pyrimidine metabolism
rxn01802_c0	>	Cytosol	0	0	0	0	1000	2.33		Glutaryl-CoA:(acceptor) 2,3-oxidoreductase (decarboxylating) [c0]	(1) FAD [c0][c0] + (1) H+ [c0][c0] + (1) Glutaryl-CoA [c0][c0] -> (1) CO2 [c0][c0] + (1) Crotonyl-CoA [c0][c0] + (1) FADH2 [c0][c0]	rxn01802	GLTCOAD	R02487	Fatty acid degradation
rxn01807_c0	>	Cytosol	0	0	0	0	1000	-14.03		ATP:pyridoxal 5'-phosphotransferase [c0]	(1) ATP [c0][c0] + (1) PM [c0][c0] -> (1) ADP [c0][c0] + (1) H+ [c0][c0] + (1) Pyridoxamine phosphate [c0][c0]	rxn01807	PYDAMK	R02493	Vitamin B6 metabolism
rxn01859_c0	-	Cytosol	0	-0.112515	-1000	0.116459	1000	-7.95		Deoxyadenosine:orthophosphate ribosyltransferase [c0]	(1) Phosphate [c0][c0] + (1) Deoxyadenosine [c0][c0] <-> (1) Adenine [c0][c0] + (1) deoxyribose-1-phosphate [c0][c0]	rxn01859	PNP1_4	R02557	Purine metabolism
rxn01870_c0	-	Cytosol	0	0	-1000	0	1000	4.31		D-Fructose 1-phosphate D-glyceraldehyde-3-phosphate-lyase [c0]	(1) D-fructose-1-phosphate [c0][c0] <-> (1) Glycerone-phosphate [c0][c0] + (1) D-Glyceraldehyde [c0][c0]	rxn01870	FBA2	R02568	Fructose and mannose metabolism
rxn01961_c0	>	Cytosol	0	0	0	0	1000	7.21		Xanthosine 5'-phosphate phosphohydrolase [c0]	(1) H2O [c0][c0] + (1) XMP [c0][c0] -> (1) Phosphate [c0][c0] + (1) Xanthosine [c0][c0]	rxn01961	NTD10	R02719	Purine metabolism
rxn01962_c0	>	Cytosol	0	0	0	0	1000	-27.3		XTP pyrophosphohydrolase [c0]	(1) H2O [c0][c0] + (1) XTP [c0][c0] -> (1) PPi [c0][c0] + (2) H+ [c0][c0] + (1) XMP [c0][c0]	rxn01962	NTPP11	R02720	Purine metabolism
rxn01967_c0	-	Cytosol	0	0	-1000	0	1000	0	5.4.2.6	beta-D-Glucose 1-phosphate 1,6-phosphomutase [c0]	(1) beta-D-Glucose 1-phosphate [c0][c0] <-> (1) beta-D-Glucose 6-phosphate [c0][c0]	rxn01967	PGMT_B	R02728	Starch and sucrose metabolism
rxn01985_c0	-	Cytosol	0	-0.116444	-1000	0	1000	-7.95		Deoxyinosine:orthophosphate ribosyltransferase [c0]	(1) Phosphate [c0][c0] + (1) Deoxyinosine [c0][c0] <-> (1) HYXN [c0][c0] + (1) deoxyribose-1-phosphate [c0][c0]	rxn01985	PNP1_3	R02748	Purine metabolism
rxn01991_c0	-	Cytosol	0	0	-1000	99.9985	1000	8.69	1.4.1.16	meso-2,6-diaminoheptanedioate:NADP+ oxidoreductase (deaminating) [c0]	(1) H2O [c0][c0] + (1) NADP [c0][c0] + (1) meso-2,6-Diaminopimelate [c0][c0] <-> (1) NADPH [c0][c0] + (1) NH3 [c0][c0] + (1) H+ [c0][c0] + (1) L-2-Amino-6-oxopimelate [c0][c0]	rxn01991		R02755	Lysine biosynthesis
rxn01997_c0	>	Cytosol	0	0	0	0	1000	-13.9		dTDPglucose 4,6-hydro-lyase [c0]	(1) dTDPglucose [c0][c0] -> (1) H2O [c0][c0] + (1) dTDP-4-oxo-6-deoxy-D-glucose [c0][c0]	rxn01997	TDPGDH	R06513	Streptomycin biosynthesis|Polyketide sugar unit biosynthesis|Biosynthesis of vancomycin group antibiotics
rxn02000_c0	-	Cytosol	0	0	-1000	0	1000	0		dTDP-4-dehydro-6-deoxy-D-glucose 3,5-epimerase [c0]	(1) dTDP-4-oxo-6-deoxy-D-glucose [c0][c0] <-> (1) dTDP-4-oxo-L-rhamnose [c0][c0]	rxn02000	TDPDRE	R06514	Streptomycin biosynthesis|Polyketide sugar unit biosynthesis
rxn02003_c0	-	Cytosol	0	0	-1000	0	1000	2.3		dTDP-6-deoxy-L-mannose:NADP+ 4-oxidoreductase [c0]	(1) NADP [c0][c0] + (1) dTDP-rhamnose [c0][c0] <-> (1) NADPH [c0][c0] + (1) H+ [c0][c0] + (1) dTDP-4-oxo-L-rhamnose [c0][c0]	rxn02003	TDPDRR	R02777	Streptomycin biosynthesis|Polyketide sugar unit biosynthesis
rxn02085_c0	-	Cytosol	0	0	-1000	0	1000	12.3	4.2.1.49	4,5-Dihydro-4-oxo-5-imidazolepropanoate hydro-lyase [c0]	(1) H+ [c0][c0] + (1) 4-Imidazolone-5-propanoate [c0][c0] <-> (1) H2O [c0][c0] + (1) Urocanate [c0][c0]	rxn02085	URCN	R02914	Histidine metabolism
rxn02093_c0	-	Cytosol	0	0	-1000	0	1000	-3.11		Melibiitol galactohydrolase [c0]	(1) H2O [c0][c0] + (1) Melibiitol [c0][c0] <-> (1) Galactose [c0][c0] + (1) Sorbitol [c0][c0]	rxn02093	MELTGH	R02926	Galactose metabolism
rxn02128_c0	>	Cytosol	0	0	0	0	1000	-14.03	2.7.1.34	ATP:pantothenate 4'-phosphotransferase [c0]	(1) ATP [c0][c0] + (1) Pantetheine [c0][c0] -> (1) ADP [c0][c0] + (1) H+ [c0][c0] + (1) Phosphopantetheine [c0][c0]	rxn02128	PTHKr	R02971	Pantothenate and CoA biosynthesis
rxn02144_c0	>	Cytosol	0	0	0	0	1000	-13.44		4-carboxymethylbut-3-en-4-olide enol-lactonohydrolase [c0]	(1) H2O [c0][c0] + (1) 3-oxoadipate-enol-lactone [c0][c0] -> (1) H+ [c0][c0] + (1) 3-Oxoadipate [c0][c0]	rxn02144	OXOAEL	R02991	Benzoate degradation
rxn02166_c0	>	Cytosol	0	0	0	0	1000	7.21		4-Nitrophenyl phosphate phosphohydrolase [c0]	(1) H2O [c0][c0] + (1) 4-Nitrophenyl phosphate [c0][c0] -> (1) Phosphate [c0][c0] + (1) PNP [c0][c0]	rxn02166		R03024	Aminobenzoate degradation
rxn02201_c0	>	Cytosol	0	0	0	2.17969	1000	-32.19		2-amino-4-hydroxy-6-hydroxymethyl-7,8-dihydropteridine-diphosphate:4-aminobenzoate 2-amino-4-hydroxydihydropteridine-6-methenyltransferase [c0]	(1) ABEE [c0][c0] + (1) 2-Amino-4-hydroxy-6-hydroxymethyl-7-8-dihydropteridinediphosphate [c0][c0] -> (1) PPi [c0][c0] + (1) H+ [c0][c0] + (1) Dihydropteroate [c0][c0]	rxn02201	DHPS2	R03067	Folate biosynthesis
rxn02304_c0	>	Cytosol	0	0	0	0	1000			protoporphyrinogen-IX:oxygen oxidoreductase [c0]	(3) O2 [c0][c0] + (2) ProtoporphyrinogenIX [c0][c0] -> (6) H2O [c0][c0] + (2) Protoporphyrin [c0][c0]	rxn02304		R03222	Porphyrin and chlorophyll metabolism
rxn02314_c0	-	Cytosol	0	-1000	-1000	1000	1000	-14.03	2.7.1.144	ATP:D-tagatose-6-phosphate 1-phosphotransferase [c0]	(1) ATP [c0][c0] + (1) D-Tagatose 6-phosphate [c0][c0] <-> (1) ADP [c0][c0] + (1) H+ [c0][c0] + (1) D-Tagatose 1,6-biphosphate [c0][c0]	rxn02314		R03236	Galactose metabolism
rxn02315_c0	>	Cytosol	0	0	0	4.35937	1000	-14.03		CTP:D-Tagatose 6-phosphate 1-phosphotransferase [c0]	(1) CTP [c0][c0] + (1) D-Tagatose 6-phosphate [c0][c0] -> (1) H+ [c0][c0] + (1) CDP [c0][c0] + (1) D-Tagatose 1,6-biphosphate [c0][c0]	rxn02315		R03237	Galactose metabolism
rxn02316_c0	>	Cytosol	0	0	0	99.9959	1000	-14.03		UTP:D-Tagatose 6-phosphate 1-phosphotransferase [c0]	(1) UTP [c0][c0] + (1) D-Tagatose 6-phosphate [c0][c0] -> (1) UDP [c0][c0] + (1) H+ [c0][c0] + (1) D-Tagatose 1,6-biphosphate [c0][c0]	rxn02316		R03238	Galactose metabolism
rxn02317_c0	-	Cytosol	0	-1000	-1000	1000	1000	-14.03		ITP:D-Tagatose 6-phosphate 1-phosphotransferase [c0]	(1) ITP [c0][c0] + (1) D-Tagatose 6-phosphate [c0][c0] <-> (1) H+ [c0][c0] + (1) IDP [c0][c0] + (1) D-Tagatose 1,6-biphosphate [c0][c0]	rxn02317		R03239	Galactose metabolism
rxn02320_c0	-	Cytosol	0	0	-1000	0	1000	-2.46		5-Amino-2-oxopentanoate:2-oxoglutarate aminotransferase [c0]	(1) 2-Oxoglutarate [c0][c0] + (1) L-histidinol-phosphate [c0][c0] <-> (1) L-Glutamate [c0][c0] + (1) imidazole acetol-phosphate [c0][c0]	rxn02320	HIS5	R03243	Histidine metabolism
rxn02374_c0	>	Cytosol	0	0	0	0	1000	-14.06		R03314 [c0]	(1) L-Glutamate5-semialdehyde [c0][c0] -> (1) H2O [c0][c0] + (1) H+ [c0][c0] + (1) 1-Pyrroline-5-carboxylate [c0][c0]	rxn02374	G5SADr	R03314	Arginine and proline metabolism
rxn02400_c0	>	Cytosol	0	0	0	0	1000	7.21		Nicotinate D-ribonucleotide phosphohydrolase [c0]	(1) H2O [c0][c0] + (1) Nicotinate ribonucleotide [c0][c0] -> (1) Phosphate [c0][c0] + (1) Nicotinate D-ribonucleoside [c0][c0]	rxn02400		R03346	Nicotinate and nicotinamide metabolism
rxn02483_c0	>	Cytosol	0	0	0	0	1000	1.17	4.1.1.44	4-Carboxymuconolactone carboxy-lyase [c0]	(1) H+ [c0][c0] + (1) 4-Carboxymuconolactone [c0][c0] -> (1) CO2 [c0][c0] + (1) 3-oxoadipate-enol-lactone [c0][c0]	rxn02483	4CMLCL-kt	R03470	Benzoate degradation
rxn02484_c0	>	Cytosol	0	0	0	0	1000	-14.03		ATP:4-amino-5-hydroxymethyl-2-methylpyrimidine 5-phosphotransferase [c0]	(1) ATP [c0][c0] + (1) Toxopyrimidine [c0][c0] -> (1) ADP [c0][c0] + (1) H+ [c0][c0] + (1) 4-Amino-5-phosphomethyl-2-methylpyrimidine [c0][c0]	rxn02484	HMPK1	R03471	Thiamine metabolism
rxn02503_c0	>	Cytosol	0	0	0	2.17969	1000	-14.03		ATP:2-amino-4-hydroxy-6-hydroxymethyl-7,8-dihydropteridine 6'-pyrophosphotransferase [c0]	(1) ATP [c0][c0] + (1) 6-hydroxymethyl dihydropterin [c0][c0] -> (1) AMP [c0][c0] + (1) H+ [c0][c0] + (1) 2-Amino-4-hydroxy-6-hydroxymethyl-7-8-dihydropteridinediphosphate [c0][c0]	rxn02503		R03503	Folate biosynthesis
rxn02508_c0	-	Cytosol	0	0	-1000	0	1000	0.62		N-(5-Phospho-beta-D-ribosyl)anthranilate ketol-isomerase [c0]	(1) N-5-phosphoribosyl-anthranilate [c0][c0] <-> (1) 1-(2-carboxyphenylamino) -1-deoxyribulose 5-phosphate [c0][c0]	rxn02508	PRAI	R03509	Phenylalanine, tyrosine and tryptophan biosynthesis
rxn02518_c0	>	Cytosol	0	0	0	0	1000	-27.3		2'-Deoxyinosine-5'-triphosphate pyrophosphohydrolase [c0]	(1) H2O [c0][c0] + (1) dITP [c0][c0] -> (1) PPi [c0][c0] + (2) H+ [c0][c0] + (1) dIMP [c0][c0]	rxn02518	NTPP10	R03531	Purine metabolism
rxn02521_c0	>	Cytosol	0	0	0	0	1000	-17.26		2',3'-Cyclic AMP 3'-nucleotidohydrolase [c0]	(1) H2O [c0][c0] + (1) 2',3'-Cyclic AMP [c0][c0] -> (1) H+ [c0][c0] + (1) 3'-AMP [c0][c0]	rxn02521	23CN2P1	R03537	Purine metabolism
rxn02522_c0	>	Cytosol	0	0	0	0	1000	-17.26		2',3'-Cyclic UMP 3'-nucleotidohydrolase [c0]	(1) H2O [c0][c0] + (1) 2',3'-Cyclic UMP [c0][c0] -> (1) H+ [c0][c0] + (1) 3'-UMP [c0][c0]	rxn02522	23CN2P2	R03538	Pyrimidine metabolism
rxn02527_c0	>	Cytosol	0	0	0	0	1000	-5.22		R03544 [c0]	(1) NADH [c0][c0] + (1) H+ [c0][c0] + (1) Butanal [c0][c0] -> (1) NAD [c0][c0] + (1) n-Butanol [c0][c0]	rxn02527		R03544	Butanoate metabolism
rxn02596_c0	>	Cytosol	0	0	0	0	1000	-3.11		R03634 [c0]	(1) H2O [c0][c0] + (1) Stachyose [c0][c0] -> (1) Galactose [c0][c0] + (1) Melitose [c0][c0]	rxn02596	GALS4	R03634	Galactose metabolism
rxn02666_c0	<	Cytosol	0	0	-1000	0	0	3.09		R03758 [c0]	(1) CO2 [c0][c0] + (1) Aminoacetone [c0][c0] <- (1) H+ [c0][c0] + (1) L-2-Amino-acetoacetate [c0][c0]	rxn02666	AOBUTDs	R03758
rxn02679_c0	-	Cytosol	0	0	-1000	0	1000	7.23		Octanoyl-CoA:oxygen 2-oxidoreductase [c0]	(1) FAD [c0][c0] + (1) H+ [c0][c0] + (1) Octanoyl-CoA [c0][c0] <-> (1) FADH2 [c0][c0] + (1) (2E) -Octenoyl-CoA [c0][c0]	rxn02679	ACOAD3f	R03777	Fatty acid degradation
rxn02720_c0	-	Cytosol	0	0	-1000	0	1000	7.23		Lauroyl-CoA:(acceptor) 2,3-oxidoreductase [c0]	(1) FAD [c0][c0] + (1) H+ [c0][c0] + (1) Lauroyl-CoA [c0][c0] <-> (1) FADH2 [c0][c0] + (1) (2E) -Dodecenoyl-CoA [c0][c0]	rxn02720	ACOAD5f	R03857	Fatty acid degradation
rxn02762_c0	>	Cytosol	0	0	0	0	1000	-17.26		2',3'-Cyclic CMP 3'-nucleotidohydrolase [c0]	(1) H2O [c0][c0] + (1) 2',3'-Cyclic CMP [c0][c0] -> (1) H+ [c0][c0] + (1) 3'-CMP [c0][c0]	rxn02762	23CN2P3	R03929	Pyrimidine metabolism
rxn02798_c0	-	Cytosol	0	0	-1000	0	1000	-16.31		Estrone 3-sulfate sulfohydrolase [c0]	(1) H2O [c0][c0] + (1) Estrone 3-sulfate [c0][c0] <-> (1) Sulfate [c0][c0] + (1) H+ [c0][c0] + (1) Estrone [c0][c0]	rxn02798		R03980	Steroid hormone biosynthesis
rxn02803_c0	-	Cytosol	0	0	-1000	0	1000	7.23		Tetradecanoyl-CoA:(acceptor) 2,3-oxidoreductase [c0]	(1) FAD [c0][c0] + (1) H+ [c0][c0] + (1) Myristoyl-CoA [c0][c0] <-> (1) FADH2 [c0][c0] + (1) (2E) -Tetradecenoyl-CoA [c0][c0]	rxn02803	ACOAD6f	R03990	Fatty acid degradation
rxn02914_c0	-	Cytosol	0	-4.35937	-1000	0	1000	0		3-Phosphoserine:2-oxoglutarate aminotransferase [c0]	(1) 2-Oxoglutarate [c0][c0] + (1) phosphoserine [c0][c0] <-> (1) L-Glutamate [c0][c0] + (1) 3-Phosphonooxypyruvate [c0][c0]	rxn02914	PSERT	R04173	Glycine, serine and threonine metabolism|Methane metabolism
rxn02916_c0	>	Cytosol	0	0	0	0	1000	-14.94		R04175 [c0]	(1) 2-Oxo-6-aminocaproate [c0][c0] -> (1) H2O [c0][c0] + (1) H+ [c0][c0] + (1) delta1-Piperideine-2-carboxylate [c0][c0]	rxn02916	AOXHEXCYCL	R04175	Tropane, piperidine and pyridine alkaloid biosynthesis
rxn02929_c0	-	Cytosol	0	-0.529951	-1000	0	1000	1.01		2,3,4,5-Tetrahydrodipicolinate:NADP+ oxidoreductase [c0]	(1) NADP [c0][c0] + (1) tetrahydrodipicolinate [c0][c0] <-> (1) NADPH [c0][c0] + (1) H+ [c0][c0] + (1) Dihydrodipicolinate [c0][c0]	rxn02929	DHDPRy	R04199	Lysine biosynthesis
rxn02989_c0	<	Cytosol	0	0	-1000	0	0	27.96		R04293 [c0]	(1) H2O [c0][c0] + (1) Quinolinate [c0][c0] <- (1) 2-Amino-3-carboxymuconate semialdehyde [c0][c0]	rxn02989	QUILSYN	R04293	Tryptophan metabolism
rxn03012_c0	>	Cytosol	0	0	0	99.9985	1000	-16.74		R04336 [c0]	(1) L-2-Amino-6-oxopimelate [c0][c0] -> (1) H2O [c0][c0] + (1) H+ [c0][c0] + (1) tetrahydrodipicolinate [c0][c0]	rxn03012		R04336	Lysine biosynthesis
rxn03039_c0	-	Cytosol	0	0	-1000	0	1000	12.54		1-(5'-Phosphoribosyl)-5-amino-4-imidazolecarboxamide:pyrophosphate phosphoribosyltransferase [c0]	(1) PPi [c0][c0] + (1) H+ [c0][c0] + (1) AICAR [c0][c0] <-> (1) PRPP [c0][c0] + (1) 5-Amino-4-imidazolecarboxyamide [c0][c0]	rxn03039		R04378	Purine metabolism
rxn03141_c0	>	Cytosol	0	0	0	0	1000	-6.354		UDP-N-acetylmuramoyl-L-alanyl-D-glutamyl-L-lysine:alanyl-D-alanine [c0]	(1) ATP [c0][c0] + (1) Ala-Ala [c0][c0] + (1) UDP-N-acetylmuramoyl-L-alanyl-gamma-D-glutamyl-L-lysine [c0][c0] -> (1) ADP [c0][c0] + (1) Phosphate [c0][c0] + (1) H+ [c0][c0] + (1) UDPMurAc(oyl-L-Ala-D-gamma-Glu-L-Lys-D-Ala-D-Ala) [c0][c0]	rxn03141
rxn03174_c0	<	Cytosol	0	-0.000240605	-1000	0	0	7.22		2-Amino-4-hydroxy-6-(erythro-1,2,3-trihydroxypropyl) dihydropteridine triphosphate hydrolase [c0]	(1) H2O [c0][c0] + (1) 7,8-Dihydroneopterin 3'-triphosphate [c0][c0] <- (1) 2,5-Diamino-6-(5'-triphosphoryl-3',4'-trihydroxy-2'-oxopentyl) - amino-4-oxopyrimidine [c0][c0]	rxn03174		R04639	Folate biosynthesis
rxn03251_c0	-	Cytosol	0	0	-1000	0	1000	7.23		Hexanoyl-CoA:(acceptor) 2,3-oxidoreductase [c0]	(1) FAD [c0][c0] + (1) H+ [c0][c0] + (1) Hexanoyl-CoA [c0][c0] <-> (1) FADH2 [c0][c0] + (1) (2E) -Hexenoyl-CoA [c0][c0]	rxn03251	ACOAD2f	R04751	Fatty acid degradation
rxn03253_c0	-	Cytosol	0	0	-1000	0	1000	7.23		Decanoyl-CoA:(acceptor) 2,3-oxidoreductase [c0]	(1) FAD [c0][c0] + (1) H+ [c0][c0] + (1) Decanoyl-CoA [c0][c0] <-> (1) FADH2 [c0][c0] + (1) (2E) -Decenoyl-CoA [c0][c0]	rxn03253	ACOAD4f	R04754	Fatty acid degradation
rxn03264_c0	>	Cytosol	0	0	0	0	1000	-25.75		ATP:L-selenomethione S-adenosyltransferase [c0]	(1) H2O [c0][c0] + (1) ATP [c0][c0] + (1) Selenomethionine [c0][c0] -> (1) Phosphate [c0][c0] + (1) PPi [c0][c0] + (1) H+ [c0][c0] + (1) Se-Adenosylselenomethionine [c0][c0]	rxn03264	SELMETAT	R04771
rxn03269_c0	-	Cytosol	0	0	-1000	0	1000	2.3		dTDP-6-deoxy-L-mannose:NADP+ 4-oxidoreductase [c0]	(1) NADP [c0][c0] + (1) GDP-L-rhamnose [c0][c0] <-> (1) NADPH [c0][c0] + (1) H+ [c0][c0] + (1) GDP-4-oxo-L-rhamnose [c0][c0]	rxn03269
rxn03397_c0	>	Cytosol	0	0	0	0	1000	-19.42		UDP-L-rhamnose:flavonol-3-O-D-glucoside L-rhamnosyltransferase [c0]	(1) S-Adenosyl-L-methionine [c0][c0] + (1) 2-Octaprenyl-6-methoxy-1,4-benzoquinone [c0][c0] -> (1) S-Adenosyl-homocysteine [c0][c0] + (1) H+ [c0][c0] + (1) 2-Octaprenyl-3-methyl-6-methoxy-1,4-benzoquinone [c0][c0]	rxn03397	URFGTT	R04990	Ubiquinone and other terpenoid-quinone biosynthesis
rxn03406_c0	>	Cytosol	0	0	0	0	1000	-44.53		Undecaprenyl-diphospho-N-acetylmuramoyl-(N-acetylglucosamine)- [c0]	(1) ATP [c0][c0] + (1) NH3 [c0][c0] + (1) Undecaprenyl-diphospho-N-acetylmuramoyl-(N-acetylglucosamine) -L-alanyl-D-glutamyl-L-lysyl-D-alanyl-D-alanine [c0][c0] -> (1) ADP [c0][c0] + (1) Phosphate [c0][c0] + (1) H+ [c0][c0] + (1) Undecaprenyl-diphospho-N-acetylmuramoyl-(N-acetylglucosamine) -L-alanyl-D-glutaminyl-L-lysyl-D-alanyl-D-alanine [c0][c0]	rxn03406	GLNSP1
rxn03407_c0	>	Cytosol	0	0	0	0	1000	-2.09		Undecaprenyl-diphospho-N-acetylmuramoyl-(N-acetylglucosamine)-L-alanyl-gamma-D-glutamyl-L-lysyl-D-alanyl-D-alanine:ammonia ligase (ADP-forming) [c0]	(1) ATP [c0][c0] + (1) NH3 [c0][c0] + (1) Undecaprenyl-diphospho-N-acetylmuramoyl-(N-acetylglucosamine) -L-alanyl-gamma-D-glutamyl-L-lysyl-D-alanyl-D-alanine [c0][c0] -> (1) ADP [c0][c0] + (1) Phosphate [c0][c0] + (1) H+ [c0][c0] + (1) Undecaprenyl-diphospho-N-acetylmuramoyl-(N-acetylglucosamine) -L-alanyl-D-isoglutaminyl-L-lysyl-D-alanyl-D-alanine [c0][c0]	rxn03407		R05030	Peptidoglycan biosynthesis
rxn03409_c0	>	Cytosol	0	0	0	0	1000	786.9		Undecaprenyl-diphospho-N-acetylmuramoyl-(N-acetylglucosamine)- [c0]	(1) ATP [c0][c0] + (1) NH3 [c0][c0] + (1) Undecaprenyl-diphospho-N-acetylmuramoyl--N-acetylglucosamine-L-ala-D-glu-meso-2-6-diaminopimeloyl-D-ala-D-ala [c0][c0] -> (1) ADP [c0][c0] + (1) Phosphate [c0][c0] + (1) H+ [c0][c0] + (1) Undecaprenyl-diphospho-N-acetylmuramoyl-(N-acetylglucosamine) -L-alanyl-D-glutaminyl-meso-2,6-diaminopimeloyl-D-alanyl-D-alanine [c0][c0]	rxn03409	GLNSP3
rxn03419_c0	-	Cytosol	0	0	-1000	0.000240605	1000	-0.5		formamidopyrimidine nucleoside triphosphate amidohydrolase [c0]	(1) H2O [c0][c0] + (1) Formamidopyrimidine nucleoside triphosphate [c0][c0] <-> (1) Formate [c0][c0] + (1) H+ [c0][c0] + (1) 2,5-Diaminopyrimidine nucleoside triphosphate [c0][c0]	rxn03419		R05046	Folate biosynthesis
rxn03421_c0	-	Cytosol	0	0	-1000	0.000240605	1000	0.62		2,5-Diaminopyrimidine nucleoside triphosphate mutase [c0]	(1) 2,5-Diaminopyrimidine nucleoside triphosphate [c0][c0] <-> (1) 2,5-Diamino-6-(5'-triphosphoryl-3',4'-trihydroxy-2'-oxopentyl) - amino-4-oxopyrimidine [c0][c0]	rxn03421		R05048	Folate biosynthesis
rxn03445_c0	-	Cytosol	0	0	-1000	0	1000	0		O-Phospho-4-hydroxy-L-threonine:2-oxoglutarate aminotransferase [c0]	(1) 2-Oxoglutarate [c0][c0] + (1) 4-(Phosphonooxy) -threonine [c0][c0] <-> (1) L-Glutamate [c0][c0] + (1) 2-Oxo-3-hydroxy-4-phosphobutanoate [c0][c0]	rxn03445	OHPBAT	R05085	Vitamin B6 metabolism
rxn03483_c0	>	Cytosol	0	0	0	0	1000	-17.26		2',3'-Cyclic GMP 3'-nucleotidohydrolase [c0]	(1) H2O [c0][c0] + (1) 2',3'-Cyclic GMP [c0][c0] -> (1) H+ [c0][c0] + (1) Gp [c0][c0]	rxn03483	23CN2P4	R05135	Purine metabolism
rxn03535_c0	>	Cytosol	0	0	0	0	1000			ATP:cob(I)yrinic acid-a,c-diamide Cobeta-adenosyltransferase [c0]	(1) ATP [c0][c0] + (1) H+ [c0][c0] + (1) Cob(I) yrinate diamide [c0][c0] -> (1) Triphosphate [c0][c0] + (1) Adenosyl cobyrinate diamide [c0][c0]	rxn03535	CYRDAAT	R05220	Porphyrin and chlorophyll metabolism
rxn03838_c0	>	Cytosol	0	0	0	0	1000	-3.11		R05549 [c0]	(1) H2O [c0][c0] + (1) Manninotriose [c0][c0] -> (1) Galactose [c0][c0] + (1) Melibiose [c0][c0]	rxn03838		R05549	Galactose metabolism
rxn03903_c0	-	Cytosol	0	0	-1000	0	1000	0		UDPMurAc(oyl-L-Ala-D-gamma-Glu-L-Lys-D-Ala-D-Ala):undecaprenyl-phosphate phospho-N-acetylmuramoyl-pentapeptide-transferase [c0]	(1) Undecaprenylphosphate [c0][c0] + (1) UDPMurAc(oyl-L-Ala-D-gamma-Glu-L-Lys-D-Ala-D-Ala) [c0][c0] <-> (1) UMP [c0][c0] + (1) MurAc(oyl-L-Ala-D-gamma-Glu-L-Lys-D-Ala-D-Ala) -diphospho- undecaprenol [c0][c0]	rxn03903	PAPPT2	R05629	Peptidoglycan biosynthesis
rxn03933_c0	-	Cytosol	0	0	-1000	0	1000	-1.7		UDP-N-acetyl-D-glucosamine:N-acetyl-alpha-D-muramyl(oyl-L-Ala-gamma-D-Glu-L-Lys-D-Ala-D-Ala)-diphosphoundecaprenol 4-beta-N-acetylglucosaminlytransferase [c0]	(1) UDP-N-acetylglucosamine [c0][c0] + (1) MurAc(oyl-L-Ala-D-gamma-Glu-L-Lys-D-Ala-D-Ala) -diphospho- undecaprenol [c0][c0] <-> (1) UDP [c0][c0] + (1) Undecaprenyl-diphospho-N-acetylmuramoyl-(N-acetylglucosamine) -L-alanyl-gamma-D-glutamyl-L-lysyl-D-alanyl-D-alanine [c0][c0]	rxn03933	UAGPT2	R05662	Peptidoglycan biosynthesis
rxn03951_c0	-	Cytosol	0	0	-1000	0	1000	3.76		NAD-dependent threonine 4-phosphate dehydrogenase [c0]	(1) NAD [c0][c0] + (1) 4-(Phosphonooxy) -threonine [c0][c0] <-> (1) NADH [c0][c0] + (1) H+ [c0][c0] + (1) 2-Amino-3-oxo-4-phosphonooxybutyrate [c0][c0]	rxn03951	THPDH	R05681	Vitamin B6 metabolism
rxn03962_c0	-	Cytosol	0	0	-1000	0	1000	2.3		GDP-L-fucose:NADP+ 4-oxidoreductase (3,5-epimerizing) [c0]	(1) NADP [c0][c0] + (1) GDP-L-fucose [c0][c0] <-> (1) NADPH [c0][c0] + (1) H+ [c0][c0] + (1) GDP-4-dehydro-D-rhamnose [c0][c0]	rxn03962	GFUCS	R05692	Fructose and mannose metabolism|Amino sugar and nucleotide sugar metabolism
rxn04113_c0	>	Cytosol	0	0	0	0.0177639	1000	-16.86		isopentenyl-diphosphate:NAD(P)+ oxidoreductase [c0]	(1) NADPH [c0][c0] + (1) H+ [c0][c0] + (1) 1-Hydroxy-2-methyl-2-butenyl 4-diphosphate [c0][c0] -> (1) H2O [c0][c0] + (1) NADP [c0][c0] + (1) Isopentenyldiphosphate [c0][c0]	rxn04113		R05884	Terpenoid backbone biosynthesis
rxn04132_c0	>	Cytosol	0	0	0	0	1000	-34.57		R06063 [c0]	(1) H2O [c0][c0] + (1) 5-Hydroxyisourate [c0][c0] -> (1) CO2 [c0][c0] + (1) H+ [c0][c0] + (1) (R) -Allantoin [c0][c0]	rxn04132		R06063
rxn04133_c0	>	Cytosol	0	0	0	0	1000	-34.57		R06064 [c0]	(1) H2O [c0][c0] + (1) 5-Hydroxyisourate [c0][c0] -> (1) CO2 [c0][c0] + (1) H+ [c0][c0] + (1) Allantoin [c0][c0]	rxn04133		R06064
rxn04457_c0	>	Cytosol	0	0	0	0	1000	-9.78		R06605 [c0]	(1) 5-Hydroxy-2-oxo-4-ureido-2,5-dihydro-1H-imidazole-5-carboxylate [c0][c0] -> (1) CO2 [c0][c0] + (1) (R) -Allantoin [c0][c0]	rxn04457		R06605	Purine metabolism
rxn04704_c0	>	Cytosol	0	0	0	0	1000	-31.9		coproporphyrinogen-III:S-adenosyl-L-methionine oxidoreductase(decarboxylating) [c0]	(2) S-Adenosyl-L-methionine [c0][c0] + (1) CoproporphyrinogenIII [c0][c0] -> (2) CO2 [c0][c0] + (2) L-Methionine [c0][c0] + (1) ProtoporphyrinogenIX [c0][c0] + (2) 5'-Deoxyadenosine [c0][c0]	rxn04704	CPPPGO2	R06895	Porphyrin and chlorophyll metabolism
rxn04791_c0	-	Cytosol	0	0	-1000	0	1000	0.83		S-(hydroxymethyl)glutathione synthase [c0]	(1) GSH [c0][c0] + (1) Formaldehyde [c0][c0] <-> (1) S-(Hydroxymethyl) glutathione [c0][c0]	rxn04791	FALGTHLs	R06982	Methane metabolism
rxn04996_c0	<	Cytosol	0	-0.00184857	-1000	0	0	16.2		dimethyallyl diphosphate:NADP+ oxidoreductase [c0]	(1) H2O [c0][c0] + (1) NADP [c0][c0] + (1) DMAPP [c0][c0] <- (1) NADPH [c0][c0] + (1) H+ [c0][c0] + (1) 1-Hydroxy-2-methyl-2-butenyl 4-diphosphate [c0][c0]	rxn04996		R07219	Terpenoid backbone biosynthesis
rxn05024_c0	>	Cytosol	0	0	0	0	1000	-8.52		4-(2-carboxyphenyl)-4-oxobutanoyl-CoA dehydratase (cyclizing) [c0]	(1) H+ [c0][c0] + (1) Succinylbenzoyl-CoA [c0][c0] -> (1) H2O [c0][c0] + (1) 1,4-Dihydroxy-2-naphthoyl-CoA [c0][c0]	rxn05024		R07263	Ubiquinone and other terpenoid-quinone biosynthesis
rxn05064_c0	>	Cytosol	0	0	0	0	1000	3.53		carbamate hydro-lyase [c0]	(2) H+ [c0][c0] + (1) Carbamate [c0][c0] -> (1) CO2 [c0][c0] + (1) NH3 [c0][c0]	rxn05064		R07316
rxn05072_c0	-	Cytosol	0	0	-1000	0	1000	-1.68		1D-myo-inositol-3-phosphate lyase (isomerizing) [c0]	(1) D-glucose-6-phosphate [c0][c0] <-> (1) Inositol 3-phosphate [c0][c0]	rxn05072	INO1	R07324	Streptomycin biosynthesis|Inositol phosphate metabolism
rxn05115_c0	-	Cytosol	0	0	-1000	0	1000	17.26		5-carboxyamino-1-(5-phospho-D-ribosyl)imidazole carboxymutase [c0]	(1) 5-phosphoribosyl-5-carboxyaminoimidazole [c0][c0] <-> (1) 5'-Phosphoribosyl-4-carboxy-5-aminoimidazole [c0][c0]	rxn05115	AIRC3	R07405	Purine metabolism
rxn05129_c0	>	Cytosol	0	0	0	0	1000	-6.03		R07420 [c0]	(1) Phosphocreatine [c0][c0] -> (1) Phosphate [c0][c0] + (1) Creatinine [c0][c0]	rxn05129		R07420	Arginine and proline metabolism
rxn05145_c0	>	Cytosol	0	0	0	0.0330744	1000	-6.82	3.A.1.7|TC-3.A.1.7	phosphate-transporting ATPase [c0]	(1) H2O [c0][c0] + (1) ATP [c0][c0] + (1) Phosphate [e0][e0] -> (1) ADP [c0][c0] + (2) Phosphate [c0][c0] + (1) H+ [c0][c0]	rxn05145	PIabc
rxn05187_c0	>	Cytosol	0	0	0	0	1000	-6.817		Vitamin ABC transport [c0]	(1) H2O [c0][c0] + (1) ATP [c0][c0] + (1) Vitamin B12 [e0][e0] -> (1) ADP [c0][c0] + (1) Phosphate [c0][c0] + (1) H+ [c0][c0] + (1) Vitamin B12 [c0][c0]	rxn05187
rxn05197_c0	-	Cytosol	0	0	-1000	0	1000	0		Uracil permease [c0]	(1) H+ [e0][e0] + (1) Uracil [e0][e0] <-> (1) H+ [c0][c0] + (1) Uracil [c0][c0]	rxn05197	FUR4
rxn05198_c0	-	Cytosol	0	-0.284863	-1000	0	1000	0		Transport of cytidine, extracellular [c0]	(1) H+ [e0][e0] + (1) Cytidine [e0][e0] <-> (1) H+ [c0][c0] + (1) Cytidine [c0][c0]	rxn05198	CYTDt2
rxn05199_c0	-	Cytosol	0	-0.31	-1000	0	1000	0		Uridine permease [c0]	(1) H+ [e0][e0] + (1) Uridine [e0][e0] <-> (1) H+ [c0][c0] + (1) Uridine [c0][c0]	rxn05199	FUI1_1
rxn05200_c0	-	Cytosol	0	-0.242753	-1000	0	1000	0		Transport of thymidine, extracellular [c0]	(1) H+ [e0][e0] + (1) Thymidine [e0][e0] <-> (1) H+ [c0][c0] + (1) Thymidine [c0][c0]	rxn05200	THMDt2
rxn05202_c0	-	Cytosol	0	0	-1000	0	1000	0		TRANS-RXN-206.ce [c0]	(1) H+ [e0][e0] + (1) XAN [e0][e0] <-> (1) H+ [c0][c0] + (1) XAN [c0][c0]	rxn05202	XANt2
rxn05204_c0	-	Cytosol	0	-0.230198	-1000	0	1000	0		TRANS-RXNBWI-115572.ce.maizeexp.GUANOSINE_GUANOSINE [c0]	(1) H+ [e0][e0] + (1) Guanosine [e0][e0] <-> (1) H+ [c0][c0] + (1) Guanosine [c0][c0]	rxn05204	GSNt2
rxn05205_c0	-	Cytosol	0	-0.252868	-1000	0	1000	0		Transport of deoxycytidine, extracellular [c0]	(1) H+ [e0][e0] + (1) Deoxycytidine [e0][e0] <-> (1) H+ [c0][c0] + (1) Deoxycytidine [c0][c0]	rxn05205	DCYTt2
rxn05206_c0	<	Cytosol	0	-17.4375	-1000	0	0	0	1.A.1	TRANS-RXN-187.ce [c0]	(1) K+ [e0][e0] <- (1) K+ [c0][c0]	rxn05206
rxn05231_c0	>	Cytosol	0	0	0	0.220063	1000			2'-Deoxyadenosine 5'-diphosphate:oxidized-thioredoxin 2'-oxidoreductase [c0]	(1) ADP [c0][c0] + (1) trdrd [c0][c0] -> (1) H2O [c0][c0] + (1) dADP [c0][c0] + (1) trdox [c0][c0]	rxn05231	RIBRB12	R02017	Purine metabolism
rxn05234_c0	>	Cytosol	0	0	0	0.219371	1000			2'-Deoxyguanosine 5'-triphosphate:oxydized-thioredoxin 2'-oxidoreductase [c0]	(1) GTP [c0][c0] + (1) trdrd [c0][c0] -> (1) H2O [c0][c0] + (1) dGTP [c0][c0] + (1) trdox [c0][c0]	rxn05234	RNTR2	R02020	Purine metabolism
rxn05235_c0	>	Cytosol	0	0	0	0.256493	1000			2'-Deoxyuridine 5'-triphosphate:oxydized-thioredoxin 2'-oxidoreductase [c0]	(1) CTP [c0][c0] + (1) trdrd [c0][c0] -> (1) H2O [c0][c0] + (1) dCTP [c0][c0] + (1) trdox [c0][c0]	rxn05235	RNTR3	R02022	Pyrimidine metabolism
rxn05236_c0	>	Cytosol	0	0	0	0.256493	1000			2'-Deoxyuridine 5'-triphosphate:oxydized-thioredoxin 2'-oxidoreductase [c0]	(1) UTP [c0][c0] + (1) trdrd [c0][c0] -> (1) H2O [c0][c0] + (1) dUTP [c0][c0] + (1) trdox [c0][c0]	rxn05236	RNTR4	R02023	Pyrimidine metabolism
rxn05239_c0	>	Cytosol	0	0	0	0	1000			adenosine 3',5'-bisphosphate,sulfite:oxidized-thioredoxin oxidoreductase (3'-phosphoadenosine-5'-phosphosulfate -forming) [c0]	(1) 3-phosphoadenylylsulfate [c0][c0] + (1) trdrd [c0][c0] -> (1) Adenosine 3-5-bisphosphate [c0][c0] + (1) H+ [c0][c0] + (1) Sulfite [c0][c0] + (1) trdox [c0][c0]	rxn05239	PAPR	R02021	Sulfur metabolism
rxn05247_c0	>	Cytosol	0	0	0	0	1000	-4.296		FACOAL140(ISO) [c0]	(1) ATP [c0][c0] + (1) CoA [c0][c0] + (1) fa1 [c0][c0] -> (1) PPi [c0][c0] + (1) AMP [c0][c0] + (1) fa1coa [c0][c0]	rxn05247
rxn05248_c0	>	Cytosol	0	0	0	0	1000	-2.486		FACOAL150(anteiso) [c0]	(1) ATP [c0][c0] + (1) CoA [c0][c0] + (1) fa4 [c0][c0] -> (1) PPi [c0][c0] + (1) AMP [c0][c0] + (1) fa4coa [c0][c0]	rxn05248
rxn05249_c0	>	Cytosol	0	0	0	0	1000	-4.296		FACOAL150(ISO) [c0]	(1) ATP [c0][c0] + (1) CoA [c0][c0] + (1) fa3 [c0][c0] -> (1) PPi [c0][c0] + (1) AMP [c0][c0] + (1) fa3coa [c0][c0]	rxn05249
rxn05250_c0	>	Cytosol	0	0	0	0	1000	-4.296		FACOAL160(ISO) [c0]	(1) ATP [c0][c0] + (1) CoA [c0][c0] + (1) fa6 [c0][c0] -> (1) PPi [c0][c0] + (1) AMP [c0][c0] + (1) fa6coa [c0][c0]	rxn05250
rxn05251_c0	>	Cytosol	0	0	0	0	1000	-2.486		FACOAL170(anteiso) [c0]	(1) ATP [c0][c0] + (1) CoA [c0][c0] + (1) fa12 [c0][c0] -> (1) PPi [c0][c0] + (1) AMP [c0][c0] + (1) fa12coa [c0][c0]	rxn05251
rxn05252_c0	>	Cytosol	0	0	0	0	1000	-4.296		FACOAL170(ISO) [c0]	(1) ATP [c0][c0] + (1) CoA [c0][c0] + (1) fa11 [c0][c0] -> (1) PPi [c0][c0] + (1) AMP [c0][c0] + (1) fa11coa [c0][c0]	rxn05252
rxn05305_c0	>	Cytosol	0	0	0	0.528409	1000	0		L-lysine transport out via proton antiport reversible [c0]	(1) L-Lysine [c0][c0] + (1) H+ [e0][e0] -> (1) L-Lysine [e0][e0] + (1) H+ [c0][c0]	rxn05305	LYSt3
rxn05316_c0	-	Cytosol	0	-0.24734	-1000	0	1000	0		TRANS-RXNBWI-115572.ce.maizeexp.INOSINE_INOSINE [c0]	(1) H+ [e0][e0] + (1) Inosine [e0][e0] <-> (1) H+ [c0][c0] + (1) Inosine [c0][c0]	rxn05316	INSt2
rxn05317_c0	-	Cytosol	0	-0.220032	-1000	0	1000	0		Transport of deoxyadenosine, extracellular [c0]	(1) H+ [e0][e0] + (1) Deoxyadenosine [e0][e0] <-> (1) H+ [c0][c0] + (1) Deoxyadenosine [c0][c0]	rxn05317	DADNt2
rxn05318_c0	-	Cytosol	0	-0.23096	-1000	0	1000	0		TRANS-RXN-203.ce [c0]	(1) H+ [e0][e0] + (1) Adenosine [e0][e0] <-> (1) H+ [c0][c0] + (1) Adenosine [c0][c0]	rxn05318	ADNt2
rxn05347_c0	>	Cytosol	0	0	0	0.017986	1000	-7.37		Acyl-[acyl-carrier-protein]:malonyl-[acyl-carrier-protein] C-acyltransferase (decarboxylating) [c0]	(1) Malonyl-acyl-carrierprotein- [c0][c0] + (1) Acetyl-ACP [c0][c0] -> (1) CO2 [c0][c0] + (1) Acetoacetyl-ACP [c0][c0] + (1) ACP [c0][c0]	rxn05347	ACMAT1	R04355	Fatty acid biosynthesis
rxn05349_c0	-	Cytosol	0	0	-1000	0.017986	1000	0		acetyl-CoA:[acyl-carrier-protein] S-acetyltransferase [c0]	(1) Acetyl-CoA [c0][c0] + (1) ACP [c0][c0] <-> (1) CoA [c0][c0] + (1) Acetyl-ACP [c0][c0]	rxn05349	ACOATA	R01624	Fatty acid biosynthesis
rxn05360_c0	-	Cytosol	0	0	-1000	0	1000	-3.76		4-methyl-3-oxo-hexanoyl-ACP:NADP+ oxidoreductase [c0]	(1) NADPH [c0][c0] + (1) H+ [c0][c0] + (1) 4-methyl-3-oxo-hexanoyl-ACP [c0][c0] <-> (1) NADP [c0][c0] + (1) 4-methyl-3-hydroxy-hexanoyl-ACP [c0][c0]	rxn05360
rxn05361_c0	-	Cytosol	0	0	-1000	0	1000	2.163		4-methyl-3-hydroxy-hexanoyl-ACP hydro-lyase [c0]	(1) 4-methyl-3-hydroxy-hexanoyl-ACP [c0][c0] <-> (1) H2O [c0][c0] + (1) 4-methyl-trans-hex-2-enoyl-ACP [c0][c0]	rxn05361
rxn05364_c0	-	Cytosol	0	0	-1000	0	1000	-3.76		6-methyl-3-oxo-octanoyl-ACP:NADP+ oxidoreductase [c0]	(1) NADPH [c0][c0] + (1) H+ [c0][c0] + (1) 6-methyl-3-oxo-octanoyl-ACP [c0][c0] <-> (1) NADP [c0][c0] + (1) 6-methyl-3-hydroxy-octanoyl-ACP [c0][c0]	rxn05364
rxn05368_c0	-	Cytosol	0	0	-1000	0	1000	-3.76		8-methyl-3-oxo-decanoyl-ACP:NADP+ oxidoreductase [c0]	(1) NADPH [c0][c0] + (1) H+ [c0][c0] + (1) 8-methyl-3-oxo-decanoyl-ACP [c0][c0] <-> (1) NADP [c0][c0] + (1) 8-methyl-3-hydroxy-decanoyl-ACP [c0][c0]	rxn05368
rxn05372_c0	-	Cytosol	0	0	-1000	0	1000	-3.76		10-methyl-3-oxo-dodecanoyl-ACP:NADP+ oxidoreductase [c0]	(1) NADPH [c0][c0] + (1) H+ [c0][c0] + (1) 10-methyl-3-oxo-dodecanoyl-ACP [c0][c0] <-> (1) NADP [c0][c0] + (1) 10-methyl-3-hydroxy-dodecanoyl-ACP [c0][c0]	rxn05372
rxn05373_c0	-	Cytosol	0	0	-1000	0	1000	2.163		10-methyl-3-hydroxy-dodecanoyl-ACP hydro-lyase [c0]	(1) 10-methyl-3-hydroxy-dodecanoyl-ACP [c0][c0] <-> (1) H2O [c0][c0] + (1) 10-methyl-trans-dodec-2-enoyl-ACP [c0][c0]	rxn05373
rxn05376_c0	-	Cytosol	0	0	-1000	0	1000	-3.76		12-methyl-3-oxo-tetra-decanoyl-ACP:NADP+ oxidoreductase [c0]	(1) NADPH [c0][c0] + (1) H+ [c0][c0] + (1) 12-methyl-3-oxo-tetra-decanoyl-ACP [c0][c0] <-> (1) NADP [c0][c0] + (1) 12-methyl-3-hydroxy-tetra-decanoyl-ACP [c0][c0]	rxn05376
rxn05380_c0	-	Cytosol	0	0	-1000	0	1000	-3.76		14-methyl-3-oxo-hexa-decanoyl-ACP:NADP+ oxidoreductase [c0]	(1) NADPH [c0][c0] + (1) H+ [c0][c0] + (1) 14-methyl-3-oxo-hexa-decanoyl-ACP [c0][c0] <-> (1) NADP [c0][c0] + (1) 14-methyl-3-hydroxy-hexa-decanoyl-ACP [c0][c0]	rxn05380
rxn05381_c0	-	Cytosol	0	0	-1000	0	1000	2.163		14-methyl-3-hydroxy-hexa-decanoyl-ACP hydro-lyase [c0]	(1) 14-methyl-3-hydroxy-hexa-decanoyl-ACP [c0][c0] <-> (1) H2O [c0][c0] + (1) 14-methyl-trans-hexa-dec-2-enoyl-ACP [c0][c0]	rxn05381
rxn05385_c0	-	Cytosol	0	0	-1000	0	1000	-3.76		5-methyl-3-oxo-hexanoyl-ACP:NADP+ oxidoreductase [c0]	(1) NADPH [c0][c0] + (1) H+ [c0][c0] + (1) 5-methyl-3-oxo-hexanoyl-ACP [c0][c0] <-> (1) NADP [c0][c0] + (1) 5-methyl-3-hydroxy-hexanoyl-ACP [c0][c0]	rxn05385
rxn05386_c0	-	Cytosol	0	0	-1000	0	1000	2.163		5-methyl-3-hydroxy-hexanoyl-ACP hydro-lyase [c0]	(1) 5-methyl-3-hydroxy-hexanoyl-ACP [c0][c0] <-> (1) H2O [c0][c0] + (1) 5-methyl-trans-hex-2-enoyl-ACP [c0][c0]	rxn05386
rxn05389_c0	-	Cytosol	0	0	-1000	0	1000	-3.76		7-methyl-3-oxo-octanoyl-ACP:NADP+ oxidoreductase [c0]	(1) NADPH [c0][c0] + (1) H+ [c0][c0] + (1) 7-methyl-3-oxo-octanoyl-ACP [c0][c0] <-> (1) NADP [c0][c0] + (1) 7-methyl-3-hydroxy-octanoyl-ACP [c0][c0]	rxn05389
rxn05390_c0	-	Cytosol	0	0	-1000	0	1000	2.163		7-methyl-3-hydroxy-octanoyl-ACP hydro-lyase [c0]	(1) 7-methyl-3-hydroxy-octanoyl-ACP [c0][c0] <-> (1) H2O [c0][c0] + (1) 7-methyl-trans-oct-2-enoyl-ACP [c0][c0]	rxn05390
rxn05393_c0	-	Cytosol	0	0	-1000	0	1000	-3.76		9-methyl-3-oxo-decanoyl-ACP:NADP+ oxidoreductase [c0]	(1) NADPH [c0][c0] + (1) H+ [c0][c0] + (1) 9-methyl-3-oxo-decanoyl-ACP [c0][c0] <-> (1) NADP [c0][c0] + (1) 9-methyl-3-hydroxy-decanoyl-ACP [c0][c0]	rxn05393
rxn05397_c0	-	Cytosol	0	0	-1000	0	1000	-3.76		11-methyl-3-oxo-dodecanoyl-ACP:NADP+ oxidoreductase [c0]	(1) NADPH [c0][c0] + (1) H+ [c0][c0] + (1) 11-methyl-3-oxo-dodecanoyl-ACP [c0][c0] <-> (1) NADP [c0][c0] + (1) 11-methyl-3-hydroxy-dodecanoyl-ACP [c0][c0]	rxn05397
rxn05398_c0	-	Cytosol	0	0	-1000	0	1000	2.163		11-methyl-3-hydroxy-dodecanoyl-ACP hydro-lyase [c0]	(1) 11-methyl-3-hydroxy-dodecanoyl-ACP [c0][c0] <-> (1) H2O [c0][c0] + (1) 11-methyl-trans-dodec-2-enoyl-ACP [c0][c0]	rxn05398
rxn05401_c0	-	Cytosol	0	0	-1000	0	1000	-3.76		13-methyl-3-oxo-tetra-decanoyl-ACP:NADP+ oxidoreductase [c0]	(1) NADPH [c0][c0] + (1) H+ [c0][c0] + (1) 13-methyl-3-oxo-tetra-decanoyl-ACP [c0][c0] <-> (1) NADP [c0][c0] + (1) 13-methyl-3-hydroxy-tetra-decanoyl-ACP [c0][c0]	rxn05401
rxn05405_c0	-	Cytosol	0	0	-1000	0	1000	-3.76		15-methyl-3-oxo-hexa-decanoyl-ACP:NADP+ oxidoreductase [c0]	(1) NADPH [c0][c0] + (1) H+ [c0][c0] + (1) 15-methyl-3-oxo-hexa-decanoyl-ACP [c0][c0] <-> (1) NADP [c0][c0] + (1) 15-methyl-3-hydroxy-hexa-decanoyl-ACP [c0][c0]	rxn05405
rxn05406_c0	-	Cytosol	0	0	-1000	0	1000	2.163		15-methyl-3-hydroxy-hexa-decanoyl-ACP hydro-lyase [c0]	(1) 15-methyl-3-hydroxy-hexa-decanoyl-ACP [c0][c0] <-> (1) H2O [c0][c0] + (1) 15-methyl-trans-hexa-dec-2-enoyl-ACP [c0][c0]	rxn05406
rxn05410_c0	-	Cytosol	0	0	-1000	0	1000	-3.76		4-methyl-3-oxo-pentanoyl-ACP:NADP+ oxidoreductase [c0]	(1) NADPH [c0][c0] + (1) H+ [c0][c0] + (1) 4-methyl-3-oxo-pentanoyl-ACP [c0][c0] <-> (1) NADP [c0][c0] + (1) 4-methyl-3-hydroxy-pentanoyl-ACP [c0][c0]	rxn05410
rxn05414_c0	-	Cytosol	0	0	-1000	0	1000	-3.76		6-methyl-3-oxo-heptanoyl-ACP:NADP+ oxidoreductase [c0]	(1) NADPH [c0][c0] + (1) H+ [c0][c0] + (1) 6-methyl-3-oxo-heptanoyl-ACP [c0][c0] <-> (1) NADP [c0][c0] + (1) 6-methyl-3-hydroxy-heptanoyl-ACP [c0][c0]	rxn05414
rxn05418_c0	-	Cytosol	0	0	-1000	0	1000	-3.76		8-methyl-3-oxo-nonanoyl-ACP:NADP+ oxidoreductase [c0]	(1) NADPH [c0][c0] + (1) H+ [c0][c0] + (1) 8-methyl-3-oxo-nonanoyl-ACP [c0][c0] <-> (1) NADP [c0][c0] + (1) 8-methyl-3-hydroxy-nonanoyl-ACP [c0][c0]	rxn05418
rxn05422_c0	-	Cytosol	0	0	-1000	0	1000	-3.76		10-methyl-3-oxo-undecanoyl-ACP:NADP+ oxidoreductase [c0]	(1) NADPH [c0][c0] + (1) H+ [c0][c0] + (1) 10-methyl-3-oxo-undecanoyl-ACP [c0][c0] <-> (1) NADP [c0][c0] + (1) 10-methyl-3-hydroxy-undecanoyl-ACP [c0][c0]	rxn05422
rxn05426_c0	-	Cytosol	0	0	-1000	0	1000	-3.76		12-methyl-3-oxo-tridecanoyl-ACP:NADP+ oxidoreductase [c0]	(1) NADPH [c0][c0] + (1) H+ [c0][c0] + (1) 12-methyl-3-oxo-tridecanoyl-ACP [c0][c0] <-> (1) NADP [c0][c0] + (1) 12-methyl-3-hydroxy-tridecanoyl-ACP [c0][c0]	rxn05426
rxn05430_c0	-	Cytosol	0	0	-1000	0	1000	-3.76		14-methyl-3-oxo-pentadecanoyl-ACP:NADP+ oxidoreductase [c0]	(1) NADPH [c0][c0] + (1) H+ [c0][c0] + (1) 14-methyl-3-oxo-pentadecanoyl-ACP [c0][c0] <-> (1) NADP [c0][c0] + (1) 14-methyl-3-hydroxy-pentadecanoyl-ACP [c0][c0]	rxn05430
rxn05433_c0	>	Cytosol	0	0	0	0	1000	-16.55		4-methyl-trans-hex-2-enoyl-ACP:NAD+ oxidoreductase (A-specific) [c0]	(1) NADH [c0][c0] + (1) H+ [c0][c0] + (1) 4-methyl-trans-hex-2-enoyl-ACP [c0][c0] -> (1) NAD [c0][c0] + (1) 4-methyl-hexanoyl-ACP [c0][c0]	rxn05433
rxn05434_c0	>	Cytosol	0	0	0	0	1000	-16.55		6-methyl-trans-oct-2-enoyl-ACP:NAD+ oxidoreductase (A-specific) [c0]	(1) NADH [c0][c0] + (1) H+ [c0][c0] + (1) 6-methyl-trans-oct-2-enoyl-ACP [c0][c0] -> (1) NAD [c0][c0] + (1) 6-methyl-octanoyl-ACP [c0][c0]	rxn05434
rxn05435_c0	>	Cytosol	0	0	0	0	1000	-16.55		8-methyl-trans-dec-2-enoyl-ACP:NAD+ oxidoreductase (A-specific) [c0]	(1) NADH [c0][c0] + (1) H+ [c0][c0] + (1) 8-methyl-trans-dec-2-enoyl-ACP [c0][c0] -> (1) NAD [c0][c0] + (1) 8-methyl-decanoyl-ACP [c0][c0]	rxn05435
rxn05436_c0	>	Cytosol	0	0	0	0	1000	-16.55		10-methyl-trans-dodec-2-enoyl-ACP:NAD+ oxidoreductase (A-specific) [c0]	(1) NADH [c0][c0] + (1) H+ [c0][c0] + (1) 10-methyl-trans-dodec-2-enoyl-ACP [c0][c0] -> (1) NAD [c0][c0] + (1) 10-methyl-dodecanoyl-ACP [c0][c0]	rxn05436
rxn05437_c0	>	Cytosol	0	0	0	0	1000	-16.55		12-methyl-trans-tetra-dec-2-enoyl-ACP:NAD+ oxidoreductase (A-specific) [c0]	(1) NADH [c0][c0] + (1) H+ [c0][c0] + (1) 12-methyl-trans-tetra-dec-2-enoyl-ACP [c0][c0] -> (1) NAD [c0][c0] + (1) 12-methyl-tetra-decanoyl-ACP [c0][c0]	rxn05437
rxn05438_c0	>	Cytosol	0	0	0	0	1000	-16.55		14-methyl-trans-hexa-dec-2-enoyl-ACP:NAD+ oxidoreductase (A-specific) [c0]	(1) NADH [c0][c0] + (1) H+ [c0][c0] + (1) 14-methyl-trans-hexa-dec-2-enoyl-ACP [c0][c0] -> (1) NAD [c0][c0] + (1) 14-methyl-hexa-decanoyl-ACP [c0][c0]	rxn05438
rxn05439_c0	>	Cytosol	0	0	0	0	1000	-16.55		5-methyl-trans-hex-2-enoyl-ACP:NAD+ oxidoreductase (A-specific) [c0]	(1) NADH [c0][c0] + (1) H+ [c0][c0] + (1) 5-methyl-trans-hex-2-enoyl-ACP [c0][c0] -> (1) NAD [c0][c0] + (1) 5-methyl-hexanoyl-ACP [c0][c0]	rxn05439
rxn05440_c0	>	Cytosol	0	0	0	0	1000	-16.55		7-methyl-trans-oct-2-enoyl-ACP:NAD+ oxidoreductase (A-specific) [c0]	(1) NADH [c0][c0] + (1) H+ [c0][c0] + (1) 7-methyl-trans-oct-2-enoyl-ACP [c0][c0] -> (1) NAD [c0][c0] + (1) 7-methyl-octanoyl-ACP [c0][c0]	rxn05440
rxn05441_c0	>	Cytosol	0	0	0	0	1000	-16.55		9-methyl-trans-dec-2-enoyl-ACP:NAD+ oxidoreductase (A-specific) [c0]	(1) NADH [c0][c0] + (1) H+ [c0][c0] + (1) 9-methyl-trans-dec-2-enoyl-ACP [c0][c0] -> (1) NAD [c0][c0] + (1) 9-methyl-decanoyl-ACP [c0][c0]	rxn05441
rxn05442_c0	>	Cytosol	0	0	0	0	1000	-16.55		11-methyl-trans-dodec-2-enoyl-ACP:NAD+ oxidoreductase (A-specific) [c0]	(1) NADH [c0][c0] + (1) H+ [c0][c0] + (1) 11-methyl-trans-dodec-2-enoyl-ACP [c0][c0] -> (1) NAD [c0][c0] + (1) 11-methyl-dodecanoyl-ACP [c0][c0]	rxn05442
rxn05443_c0	>	Cytosol	0	0	0	0	1000	-16.55		13-methyl-trans-tetra-dec-2-enoyl-ACP:NAD+ oxidoreductase (A-specific) [c0]	(1) NADH [c0][c0] + (1) H+ [c0][c0] + (1) 13-methyl-trans-tetra-dec-2-enoyl-ACP [c0][c0] -> (1) NAD [c0][c0] + (1) 13-methyl-tetra-decanoyl-ACP [c0][c0]	rxn05443
rxn05444_c0	>	Cytosol	0	0	0	0	1000	-16.55		15-methyl-trans-hexa-dec-2-enoyl-ACP:NAD+ oxidoreductase (A-specific) [c0]	(1) NADH [c0][c0] + (1) H+ [c0][c0] + (1) 15-methyl-trans-hexa-dec-2-enoyl-ACP [c0][c0] -> (1) NAD [c0][c0] + (1) 15-methyl-hexa-decanoyl-ACP [c0][c0]	rxn05444
rxn05445_c0	>	Cytosol	0	0	0	0	1000	-16.55		4-methyl-trans-pent-2-enoyl-ACP:NAD+ oxidoreductase (A-specific) [c0]	(1) NADH [c0][c0] + (1) H+ [c0][c0] + (1) 4-methyl-trans-pent-2-enoyl-ACP [c0][c0] -> (1) NAD [c0][c0] + (1) 4-methyl-pentanoyl-ACP [c0][c0]	rxn05445
rxn05446_c0	>	Cytosol	0	0	0	0	1000	-16.55		6-methyl-trans-hept-2-enoyl-ACP:NAD+ oxidoreductase (A-specific) [c0]	(1) NADH [c0][c0] + (1) H+ [c0][c0] + (1) 6-methyl-trans-hept-2-enoyl-ACP [c0][c0] -> (1) NAD [c0][c0] + (1) 6-methyl-heptanoyl-ACP [c0][c0]	rxn05446
rxn05447_c0	>	Cytosol	0	0	0	0	1000	-16.55		8-methyl-trans-non-2-enoyl-ACP:NAD+ oxidoreductase (A-specific) [c0]	(1) NADH [c0][c0] + (1) H+ [c0][c0] + (1) 8-methyl-trans-non-2-enoyl-ACP [c0][c0] -> (1) NAD [c0][c0] + (1) 8-methyl-nonanoyl-ACP [c0][c0]	rxn05447
rxn05448_c0	>	Cytosol	0	0	0	0	1000	-16.55		10-methyl-trans-undec-2-enoyl-ACP:NAD+ oxidoreductase (A-specific) [c0]	(1) NADH [c0][c0] + (1) H+ [c0][c0] + (1) 10-methyl-trans-undec-2-enoyl-ACP [c0][c0] -> (1) NAD [c0][c0] + (1) 10-methyl-undecanoyl-ACP [c0][c0]	rxn05448
rxn05449_c0	>	Cytosol	0	0	0	0	1000	-16.55		12-methyl-trans-tridec-2-enoyl-ACP:NAD+ oxidoreductase (A-specific) [c0]	(1) NADH [c0][c0] + (1) H+ [c0][c0] + (1) 12-methyl-trans-tridec-2-enoyl-ACP [c0][c0] -> (1) NAD [c0][c0] + (1) 12-methyl-tridecanoyl-ACP [c0][c0]	rxn05449
rxn05450_c0	>	Cytosol	0	0	0	0	1000	-16.55		14-methyl-trans-pentadec-2-enoyl-ACP:NAD+ oxidoreductase (A-specific) [c0]	(1) NADH [c0][c0] + (1) H+ [c0][c0] + (1) 14-methyl-trans-pentadec-2-enoyl-ACP [c0][c0] -> (1) NAD [c0][c0] + (1) 14-methyl-pentadecanoyl-ACP [c0][c0]	rxn05450
rxn05457_c0	-	Cytosol	0	0	-1000	0	1000	0		[Acyl-carrier-protein] acetyltransferase [c0]	(1) CoA [c0][c0] + (1) Myristoyl-ACP [c0][c0] <-> (1) Myristoyl-CoA [c0][c0] + (1) ACP [c0][c0]	rxn05457	FAS1_6_c
rxn05458_c0	-	Cytosol	0	0	-1000	0	1000	0		[Acyl-carrier-protein] acetyltransferase [c0]	(1) CoA [c0][c0] + (1) H+ [c0][c0] + (1) hexadecanoyl-acp [c0][c0] <-> (1) Palmitoyl-CoA [c0][c0] + (1) ACP [c0][c0]	rxn05458	FAS1_7_c
rxn05468_c0	>	Cytosol	0	0	0	0	1000	0		TRANS-RXNAVI-26568.ce [c0]	(1) O2 [e0][e0] -> (1) O2 [c0][c0]	rxn05468	O2t
rxn05469_c0	-	Cytosol	0	-2.46326	-1000	0	1000	0		pyruvate reversible transport via proton symport [c0]	(1) Pyruvate [e0][e0] + (1) H+ [e0][e0] <-> (1) Pyruvate [c0][c0] + (1) H+ [c0][c0]	rxn05469	JEN1_2
rxn05491_c0	-	Cytosol	0	0	-1000	0	1000	0		TRANS-RXN-198.ce [c0]	(1) H+ [e0][e0] + (1) Adenine [e0][e0] <-> (1) H+ [c0][c0] + (1) Adenine [c0][c0]	rxn05491	ADEt2
rxn05516_c0	>	Cytosol	0	0	0	4.35937	1000	-6.82		Cadmium-translocating P-type ATPase [c0]	(1) H2O [c0][c0] + (1) ATP [c0][c0] + (1) Cd2+ [c0][c0] -> (1) ADP [c0][c0] + (1) Phosphate [c0][c0] + (1) H+ [c0][c0] + (1) Cd2+ [e0][e0]	rxn05516	CD2abc1
rxn05517_c0	-	Cytosol	0	-4.35937	-1000	0	1000	0		cadminum transport out via antiport [c0]	(1) H+ [e0][e0] + (1) K+ [e0][e0] + (1) Cd2+ [c0][c0] <-> (1) H+ [c0][c0] + (1) K+ [c0][c0] + (1) Cd2+ [e0][e0]	rxn05517
rxn05526_c0	-	Cytosol	0	0	-1000	0	1000	0	2.A.51|TC-2.A.51	chromate transport out via proton antiport [c0]	(1) H+ [e0][e0] + (1) chromate [c0][c0] <-> (1) H+ [c0][c0] + (1) chromate [e0][e0]	rxn05526
rxn05528_c0	>	Cytosol	0	0	0	2.17969	1000	-6.82		Copper-transporting ATPase [c0]	(1) H2O [c0][c0] + (1) ATP [c0][c0] + (1) Cu2+ [c0][c0] -> (1) ADP [c0][c0] + (1) Phosphate [c0][c0] + (1) Cu2+ [e0][e0] + (1) H+ [c0][c0]	rxn05528	Cut1
rxn05561_c0	-	Cytosol	0	-1.36765	-1000	0	1000	0		Transport of dicarboxylates, extracellular [c0]	(1) H+ [e0][e0] + (1) Fumarate [e0][e0] <-> (1) H+ [c0][c0] + (1) Fumarate [c0][c0]	rxn05561	FUMt2r
rxn05603_c0	-	Cytosol	0	0	-1000	0	1000	0		D-malate transport in via proton symport [c0]	(1) H+ [e0][e0] + (1) D-Malate [e0][e0] <-> (1) H+ [c0][c0] + (1) D-Malate [c0][c0]	rxn05603
rxn05654_c0	-	Cytosol	0	-1.05682	-1000	0	1000	0		Transport of succinate, extracellular [c0]	(1) Succinate [e0][e0] + (1) H+ [e0][e0] <-> (1) Succinate [c0][c0] + (1) H+ [c0][c0]	rxn05654	SUCCt2b
rxn05730_c0	-	Cytosol	0	0	-1000	0	1000	0		Tetrathionate transport in via proton symport [c0]	(1) H+ [e0][e0] + (1) Tetrathionate [e0][e0] <-> (1) H+ [c0][c0] + (1) Tetrathionate [c0][c0]	rxn05730
rxn05733_c0	>	Cytosol	0	0	0	0	1000			O3-acetyl-L-serine:thiosulfate 2-amino-2-carboxyethyltransferase (reducing, L-cysteine-forming) [c0]	(1) H2S2O3 [c0][c0] + (1) O-Acetyl-L-serine [c0][c0] + (1) trdrd [c0][c0] -> (1) Acetate [c0][c0] + (1) H+ [c0][c0] + (1) Sulfite [c0][c0] + (1) L-Cysteine [c0][c0] + (1) trdox [c0][c0]	rxn05733	AHSERL4	R04859	Cysteine and methionine metabolism
rxn05736_c0	>	Cytosol	0	0	0	0	1000	-21.55		acyl-coenzyme A ligase [c0]	(1) ATP [c0][c0] + (1) CoA [c0][c0] + (1) Myristic acid [c0][c0] -> (1) PPi [c0][c0] + (1) AMP [c0][c0] + (1) H+ [c0][c0] + (1) Myristoyl-CoA [c0][c0]	rxn05736	FAA1_2
rxn05740_c0	-	Cytosol	0	0	-1000	0	1000	534.44		1,4-alpha-glucan-branching enzyme [c0]	(1) Phosphate [c0][c0] + (1) Glycogen [c0][c0] <-> (1) Glucose-1-phosphate [c0][c0] + (1) glycogen(n-1) [c0][c0]	rxn05740	GLC3
rxn05746_c0	-	Cytosol	0	0	-1000	0	1000	-3.11		Maltodextrin glucosidase (maltotriose) [c0]	(1) H2O [c0][c0] + (1) Amylotriose [c0][c0] <-> (1) D-Glucose [c0][c0] + (1) Maltose [c0][c0]	rxn05746	MLTG1
rxn05957_c0	>	Cytosol	0	0	0	0	1000	-1.88		O4-succinyl-L-homoserine:hydrogen sulfide S-(3-amino-3-carboxypropyl)transferase [c0]	(1) H2S [c0][c0] + (1) O-Succinyl-L-homoserine [c0][c0] -> (1) Succinate [c0][c0] + (1) Homocysteine [c0][c0]	rxn05957	SHSL2	R01288	Cysteine and methionine metabolism
rxn05958_c0	>	Cytosol	0	0	0	0	1000	-3.68		S-ribosylhomocysteine lyase [c0]	(1) S-Ribosylhomocysteine [c0][c0] -> (1) Homocysteine [c0][c0] + (1) 4-5-dihydroxy-2-3-pentanedione [c0][c0]	rxn05958	RHCCE
rxn06033_c0	>	Cytosol	0	0	0	2.17969	1000	-5.76		Oleoyl-[acyl-carrier protein] hydrolase [c0]	(1) H2O [c0][c0] + (1) hexadecanoyl-acp [c0][c0] -> (1) Palmitate [c0][c0] + (1) ACP [c0][c0]	rxn06033	FAS1_7_f	R01706	Fatty acid biosynthesis
rxn06075_c0	<	Cytosol	0	-0.242216	-1000	0	0			2'-Deoxyuridine 5'-diphosphate:oxidized-thioredoxin 2'-oxidoreductase [c0]	(1) H2O [c0][c0] + (1) dUDP [c0][c0] + (1) trdox [c0][c0] <- (1) UDP [c0][c0] + (1) trdrd [c0][c0]	rxn06075	RNDR4	R02018	Pyrimidine metabolism
rxn06077_c0	-	Cytosol	0	0	-1000	0	1000			L-methionine:oxidized-thioredoxin S-oxidoreductase [c0]	(1) H2O [c0][c0] + (1) L-Methionine [c0][c0] + (1) trdox [c0][c0] <-> (1) L-Methionine S-oxide [c0][c0] + (1) trdrd [c0][c0]	rxn06077	METSR-S1	R02025	Cysteine and methionine metabolism
rxn06078_c0	>	Cytosol	0	0	0	0	1000			O-acetyl-L-homoserine acetate-lyase (L-homocysteine forming) [c0]	(1) H2S2O3 [c0][c0] + (1) O-Acetyl-L-homoserine [c0][c0] + (1) trdrd [c0][c0] -> (1) Acetate [c0][c0] + (1) H+ [c0][c0] + (1) Sulfite [c0][c0] + (1) Homocysteine [c0][c0] + (1) trdox [c0][c0]	rxn06078		R02026	Cysteine and methionine metabolism
rxn06526_c0	-	Cytosol	0	0	-1000	0	1000	-4.71		protein-dithiol:NADP+ oxidoreductase [c0]	(1) NADP [c0][c0] + (1) Protein dithiol [c0][c0] <-> (1) NADPH [c0][c0] + (1) H+ [c0][c0] + (1) Protein disulfide [c0][c0]	rxn06526		R03914
rxn06556_c0	>	Cytosol	0	0	0	2.17969	1000	-5.76	3.1.2.21	Dodecanoyl-[acyl-carrier-protein] hydrolase [c0]	(1) H2O [c0][c0] + (1) Dodecanoyl-ACP [c0][c0] -> (1) H+ [c0][c0] + (1) ddca [c0][c0] + (1) ACP [c0][c0]	rxn06556	FA120ACPH	R04014	Fatty acid biosynthesis
rxn06600_c0	>	Cytosol	0	0	-1000	4.35937	1000	-2.29		S-aminomethyldihydrolipoylprotein:(6S)-tetrahydrofolate aminomethyltransferase (ammonia-forming) [c0]	(1) Tetrahydrofolate [c0][c0] + (1) S-Aminomethyldihydrolipoylprotein [c0][c0] -> (1) NH3 [c0][c0] + (1) 5-10-Methylenetetrahydrofolate [c0][c0] + (1) Dihydrolipolprotein [c0][c0]	rxn06600		R04125	Glycine, serine and threonine metabolism|One carbon pool by folate
rxn06864_c0	-	Cytosol	0	0	-1000	0	1000	-14.47		Biotinyl-5'-AMP:apo-[carboxylase] ligase (AMP-forming) [c0]	(1) Biotinyl-5-AMP [c0][c0] + (1) Apo-[carboxylase] [c0][c0] <-> (1) AMP [c0][c0] + (1) H+ [c0][c0] + (1) Holo-[carboxylase] [c0][c0]	rxn06864		R05145	Biotin metabolism
rxn07436_c0	-	Cytosol	0	0	-1000	0	1000	-3.92	1.7.1.13	7-aminomethyl-7-carbaguanine:NADP+ oxidoreductase [c0]	(2) NADP [c0][c0] + (1) Base Q [c0][c0] <-> (2) NADPH [c0][c0] + (3) H+ [c0][c0] + (1) 7-Cyano-7-deazaguanine [c0][c0]	rxn07436		R07605
rxn07438_c0	-	Cytosol	0	0	-1000	0	1000			peptide-methionine:thioredoxin-disulfide S-oxidoreductase [c0]	(1) H2O [c0][c0] + (1) trdox [c0][c0] + (1) Peptide-L-methionine [c0][c0] <-> (1) trdrd [c0][c0] + (1) Peptide-L-methionine (R) -S-oxide [c0][c0]	rxn07438		R07607
rxn07439_c0	-	Cytosol	0	0	-1000	0	1000			L-methionine:thioredoxin-disulfide S-oxidoreductase [L-methionine (R)-S-oxide-forming] [c0]	(1) H2O [c0][c0] + (1) L-Methionine [c0][c0] + (1) trdox [c0][c0] <-> (1) trdrd [c0][c0] + (1) L-Methionine (R) -S-oxide [c0][c0]	rxn07439	METSOXR2	R07608
rxn07976_c0	-	Cytosol	0	0	-1000	0	1000	-56.69		3-hydroxyacyl-[acyl-carrier-protein] dehydratase (n-C12:1) [c0]	(1) (R) -3-hydroxy-cis-dodec-5-enoyl-[acyl-carrier protein] [c0][c0] <-> (1) H2O [c0][c0] + (1) trans-3-cis-5-dodecenoyl-[acyl-carrier protein] [c0][c0]	rxn07976	3HAD121
rxn07977_c0	-	Cytosol	0	0	-1000	0	1000	-56.69		3-hydroxyacyl-[acyl-carrier-protein] dehydratase (n-C14:1) [c0]	(1) (R) -3-hydroxy-cis-myristol-7-eoyl-[acyl-carrier protein] [c0][c0] <-> (1) H2O [c0][c0] + (1) trans-3-cis-7-myristoleoyl-[acyl-carrier protein] [c0][c0]	rxn07977	3HAD141
rxn07979_c0	-	Cytosol	0	0	-1000	0	1000	-56.69		3-hydroxyacyl-[acyl-carrier-protein] dehydratase (n-C18:0) [c0]	(1) R-3-Hydroxyoctadecanoyl-acyl-carrierprotein- [c0][c0] <-> (1) H2O [c0][c0] + (1) trans-octadec-2-enoyl-[acyl-carrier protein] [c0][c0]	rxn07979	3HAD180
rxn08015_c0	>	Cytosol	0	0	0	0	1000			acyl-[acyl-carrier-protein] synthetase (n-C14:1) [c0]	(1) ATP [c0][c0] + (1) ACP [c0][c0] + (1) tetradecenoate [c0][c0] -> (1) PPi [c0][c0] + (1) AMP [c0][c0] + (2) H+ [c0][c0] + (1) Tetradecenoyl-ACP [c0][c0]	rxn08015	AACPS2
rxn08017_c0	>	Cytosol	0	0	0	0	1000			acyl-[acyl-carrier-protein] synthetase (n-C16:1) [c0]	(1) ATP [c0][c0] + (1) ACP [c0][c0] + (1) hexadecenoate [c0][c0] -> (1) PPi [c0][c0] + (1) AMP [c0][c0] + (2) H+ [c0][c0] + (1) Hexadecenoyl-ACP [c0][c0]	rxn08017	AACPS4
rxn08020_c0	>	Cytosol	0	0	0	2.17969	1000	-21.55		laurate-[acyl-carrier-protein] ligase [c0]	(1) ATP [c0][c0] + (1) ddca [c0][c0] + (1) ACP [c0][c0] -> (1) PPi [c0][c0] + (1) AMP [c0][c0] + (1) H+ [c0][c0] + (1) Dodecanoyl-ACP [c0][c0]	rxn08020	AACPS7
rxn08021_c0	>	Cytosol	0	0	0	2.17969	1000	-21.55		acyl-[acyl-carrier-protein] synthetase (n-C10:0) [c0]	(1) ATP [c0][c0] + (1) Decanoate [c0][c0] + (1) ACP [c0][c0] -> (1) PPi [c0][c0] + (1) AMP [c0][c0] + (1) H+ [c0][c0] + (1) Decanoyl-ACP [c0][c0]	rxn08021	AACPS8
rxn08032_c0	-	Cytosol	0	0	-1000	0	1000	0		acetaldehyde transport via diffusion (extracellular to periplasm) [c0]	(1) Acetaldehyde [c0][c0] <-> (1) Acetaldehyde [e0][e0]	rxn08032	ACALDtex
rxn08040_c0	-	Cytosol	0	0	-1000	0	1000	0		UDP-N-acetyl-D-glucosamine:undecaprenyl-phosphate N-acetyl-D-glucosamine phosphotransferase [c0]	(1) UDP-N-acetylglucosamine [c0][c0] + (1) Undecaprenylphosphate [c0][c0] <-> (1) UMP [c0][c0] + (1) Undecaprenyl diphospho N-acetyl-glucosamine [c0][c0]	rxn08040	ACGAMT	R08856
rxn08070_c0	>	Cytosol	0	0	0	0	1000	-6.82		Adenosylcobalamin transport via ABC system (periplasm) [c0]	(1) H2O [c0][c0] + (1) ATP [c0][c0] + (1) Calomide [e0][e0] -> (1) ADP [c0][c0] + (1) Phosphate [c0][c0] + (1) H+ [c0][c0] + (1) Calomide [c0][c0]	rxn08070	ADOCBLabcpp
rxn08073_c0	-	Cytosol	0	0	-1000	0	1000	677.82		N-Acetyl-D-glucosamine(anhydrous)N-Acetylmuramyl-tripeptide amidase (periplasm) [c0]	(1) H2O [c0][c0] + (1) N-Acetyl-D-glucosamine(anhydrous) N-Acetylmuramyl-tripeptide [c0][c0] <-> (1) L-alanine-D-glutamate-meso-2,6-diaminoheptanedioate [c0][c0] + (1) N-Acetyl-D-glucosamine(anhydrous) N-Acetylmuramic acid [c0][c0]	rxn08073	AGM3PApp
rxn08076_c0	-	Cytosol	0	0	-1000	0	1000			N-Acetyl-D-glucosamine(anhydrous)N-Acetylmuramyl-tetrapeptide amidase (periplasm) [c0]	(1) H2O [c0][c0] + (1) N-Acetyl-D-glucosamine(anhydrous) N-Acetylmuramyl-tetrapeptide [c0][c0] <-> (1) L-alanine-D-glutamate-meso-2,6-diaminoheptanedioate-D-alanine [c0][c0] + (1) N-Acetyl-D-glucosamine(anhydrous) N-Acetylmuramic acid [c0][c0]	rxn08076	AGM4PApp
rxn08084_c0	>	Cytosol	0	0	0	0	1000			1-tetradecanoyl-sn-glycerol 3-phosphate O-acyltransferase (n-C14:0) [c0]	(1) H+ [c0][c0] + (1) Myristoyl-ACP [c0][c0] + (1) 1-tetradecanoyl-sn-glycerol 3-phosphate [c0][c0] -> (1) ACP [c0][c0] + (1) 1,2-ditetradecanoyl-sn-glycerol 3-phosphate [c0][c0]	rxn08084	AGPAT140
rxn08089_c0	>	Cytosol	0	0	0	0	1000			1-octadec-7-enoyl-sn-glycerol 3-phosphate O-acyltransferase (n-C18:1) [c0]	(1) H+ [c0][c0] + (1) Octadecenoyl-ACP [c0][c0] + (1) 1-octadec-11-enoyl-sn-glycerol 3-phosphate [c0][c0] -> (1) ACP [c0][c0] + (1) 1,2-dioctadec-11-enoyl-sn-glycerol 3-phosphate [c0][c0]	rxn08089	AGPAT181
rxn08123_c0	-	Cytosol	0	0	-1000	0	1000	518.07		anhydrous-N-Acetylmuramyl-tripeptide amidase [c0]	(1) H2O [c0][c0] + (1) 1,6-anhydrous-N-Acetylmuramyl-tripeptide [c0][c0] <-> (1) L-alanine-D-glutamate-meso-2,6-diaminoheptanedioate [c0][c0] + (1) 1,6-anhydrous-N-Acetylmuramate [c0][c0]	rxn08123	AM3PA
rxn08124_c0	-	Cytosol	0	0	-1000	0	1000	216.64		anhydrous-N-Acetylmuramyl-tetrapeptide amidase [c0]	(1) H2O [c0][c0] + (1) 1,6-anhydrous-N-Acetylmuramyl-tetrapeptide [c0][c0] <-> (1) L-alanine-D-glutamate-meso-2,6-diaminoheptanedioate-D-alanine [c0][c0] + (1) 1,6-anhydrous-N-Acetylmuramate [c0][c0]	rxn08124	AM4PA
rxn08126_c0	-	Cytosol	0	-1000	-1000	1000	1000	0		Amylomaltase (maltotriose) [c0]	(1) Maltose [c0][c0] + (1) Amylotriose [c0][c0] <-> (1) D-Glucose [c0][c0] + (1) Maltotetraose [c0][c0]	rxn08126	AMALT1
rxn08127_c0	-	Cytosol	0	-1000	-1000	1000	1000	0		Amylomaltase (maltotetraose) [c0]	(1) Maltose [c0][c0] + (1) Maltotetraose [c0][c0] <-> (1) D-Glucose [c0][c0] + (1) Maltopentaose [c0][c0]	rxn08127	AMALT2
rxn08128_c0	-	Cytosol	0	-1000	-1000	1000	1000	0		Amylomaltase (maltopentaose) [c0]	(1) Maltose [c0][c0] + (1) Maltopentaose [c0][c0] <-> (1) D-Glucose [c0][c0] + (1) Maltohexaose [c0][c0]	rxn08128	AMALT3
rxn08129_c0	-	Cytosol	0	0	-1000	0	1000	0		Amylomaltase (maltohexaose) [c0]	(1) Maltose [c0][c0] + (1) Maltohexaose [c0][c0] <-> (1) D-Glucose [c0][c0] + (1) Maltoheptaose [c0][c0]	rxn08129	AMALT4
rxn08192_c0	>	Cytosol	0	0	0	0	1000	-6.82		ABC-5-RXN.cp [c0]	(1) H2O [c0][c0] + (1) ATP [c0][c0] + (1) Cbl [e0][e0] -> (1) ADP [c0][c0] + (1) Phosphate [c0][c0] + (1) H+ [c0][c0] + (1) Cbl [c0][c0]	rxn08192	CBL1abcpp
rxn08306_c0	>	Cytosol	0	0	0	0	1000	270.92		CDP-diacylglycerol synthetase (n-C12:0) [c0]	(1) CTP [c0][c0] + (1) 1,2-didodecanoyl-sn-glycerol 3-phosphate [c0][c0] -> (1) PPi [c0][c0] + (1) H+ [c0][c0] + (1) CDP-1,2-didodecanoylglycerol [c0][c0]	rxn08306	DASYN120
rxn08307_c0	>	Cytosol	0	0	0	0	1000	270.92		CDP-diacylglycerol synthetase (n-C14:0) [c0]	(1) CTP [c0][c0] + (1) 1,2-ditetradecanoyl-sn-glycerol 3-phosphate [c0][c0] -> (1) PPi [c0][c0] + (1) H+ [c0][c0] + (1) CDP-1,2-ditetradecanoylglycerol [c0][c0]	rxn08307	DASYN140
rxn08308_c0	>	Cytosol	0	0	0	0	1000	270.92		CDP-diacylglycerol synthetase (n-C14:1) [c0]	(1) CTP [c0][c0] + (1) 1,2-ditetradec-7-enoyl-sn-glycerol 3-phosphate [c0][c0] -> (1) PPi [c0][c0] + (1) H+ [c0][c0] + (1) CDP-1,2-ditetradec-7-enoylglycerol [c0][c0]	rxn08308	DASYN141
rxn08309_c0	>	Cytosol	0	0	0	0	1000	270.92		CDP-diacylglycerol synthetase (n-C16:0) [c0]	(1) CTP [c0][c0] + (1) 1,2-dihexadecanoyl-sn-glycerol 3-phosphate [c0][c0] -> (1) PPi [c0][c0] + (1) H+ [c0][c0] + (1) CDP-1,2-dihexadecanoylglycerol [c0][c0]	rxn08309	DASYN160
rxn08310_c0	>	Cytosol	0	0	0	0	1000	270.92		CDP-diacylglycerol synthetase (n-C16:1) [c0]	(1) CTP [c0][c0] + (1) 1,2-dihexadec-9-enoyl-sn-glycerol 3-phosphate [c0][c0] -> (1) PPi [c0][c0] + (1) H+ [c0][c0] + (1) CDP-1,2-dihexadec-9-enoylglycerol [c0][c0]	rxn08310	DASYN161
rxn08312_c0	>	Cytosol	0	0	0	0	1000	270.92		CDP-diacylglycerol synthetase (n-C18:1) [c0]	(1) CTP [c0][c0] + (1) 1,2-dioctadec-11-enoyl-sn-glycerol 3-phosphate [c0][c0] -> (1) PPi [c0][c0] + (1) H+ [c0][c0] + (1) CDP-1,2-dioctadec-11-enoylglycerol [c0][c0]	rxn08312	DASYN181
rxn08323_c0	-	Cytosol	0	-0.21934	-1000	0	1000	0		deoxyguanosine transport in via proton symport (periplasm) [c0]	(1) H+ [e0][e0] + (1) Deoxyguanosine [e0][e0] <-> (1) H+ [c0][c0] + (1) Deoxyguanosine [c0][c0]	rxn08323	DGSNt2pp
rxn08343_c0	-	Cytosol	0	-0.116444	-1000	0	1000	0		TRANS-RXN-108E.cp [c0]	(1) H+ [e0][e0] + (1) Deoxyinosine [e0][e0] <-> (1) H+ [c0][c0] + (1) Deoxyinosine [c0][c0]	rxn08343	DINSt2pp
rxn08350_c0	-	Cytosol	0	-2.25	-1000	0	1000	0		D-lactate transport via proton symport (periplasm) [c0]	(1) H+ [e0][e0] + (1) D-Lactate [e0][e0] <-> (1) H+ [c0][c0] + (1) D-Lactate [c0][c0]	rxn08350	D-LACt2pp
rxn08376_c0	-	Cytosol	0	-0.256586	-1000	0	1000	0		TRANS-RXN-108F.cp [c0]	(1) H+ [e0][e0] + (1) Deoxyuridine [e0][e0] <-> (1) H+ [c0][c0] + (1) Deoxyuridine [c0][c0]	rxn08376	DURIt2pp
rxn08396_c0	-	Cytosol	0	0	-1000	0	1000			enoyl-[acyl-carrier-protein] reductase (NADH) (n-C18:0) [c0]	(1) NADH [c0][c0] + (1) H+ [c0][c0] + (1) trans-octadec-2-enoyl-[acyl-carrier protein] [c0][c0] <-> (1) NAD [c0][c0] + (1) Octadecanoyl-ACP [c0][c0]	rxn08396	EAR180x
rxn08433_c0	>	Cytosol	0	0	0	2.17969	1000	-5.76		R08158 [c0]	(1) H2O [c0][c0] + (1) Decanoyl-ACP [c0][c0] -> (1) H+ [c0][c0] + (1) Decanoate [c0][c0] + (1) ACP [c0][c0]	rxn08433	FA100ACPHi	R08158	Fatty acid biosynthesis
rxn08438_c0	>	Cytosol	0	0	0	0	1000	-5.76		R08157 [c0]	(1) H2O [c0][c0] + (1) Octanoyl-ACP [c0][c0] -> (1) H+ [c0][c0] + (1) octanoate [c0][c0] + (1) ACP [c0][c0]	rxn08438	FA80ACPHi	R08157	Fatty acid biosynthesis
rxn08502_e0	-	Extracellular	0	0	-1000	0	1000	-56.08		enterobactin Fe(III) binding (spontaneous) [e0]	(1) Enterobactin [e0][e0] + (1) fe3 [e0][e0] <-> (1) Fe-enterochlin [e0][e0]	rxn08502	FEENTERexs
rxn08546_c0	>	Cytosol	0	0	0	0	1000	-3.61		glycerol-3-phosphate acyltransferase (C12:0) [c0]	(1) Glycerol-3-phosphate [c0][c0] + (1) Dodecanoyl-ACP [c0][c0] -> (1) ACP [c0][c0] + (1) 1-dodecanoyl-sn-glycerol 3-phosphate [c0][c0]	rxn08546	G3PAT120
rxn08548_c0	>	Cytosol	0	0	0	0	1000			glycerol-3-phosphate acyltransferase (C14:1) [c0]	(2) H+ [c0][c0] + (1) Glycerol-3-phosphate [c0][c0] + (1) Tetradecenoyl-ACP [c0][c0] -> (1) ACP [c0][c0] + (1) 1-tetradec-7-enoyl-sn-glycerol 3-phosphate [c0][c0]	rxn08548	G3PAT141
rxn08549_c0	>	Cytosol	0	0	0	0	1000			glycerol-3-phosphate acyltransferase (C16:0) [c0]	(2) H+ [c0][c0] + (1) Glycerol-3-phosphate [c0][c0] + (1) Palmitoyl-ACP [c0][c0] -> (1) ACP [c0][c0] + (1) 1-hexadecanoyl-sn-glycerol 3-phosphate [c0][c0]	rxn08549	G3PAT160
rxn08689_c0	-	Cytosol	0	0	-1000	0	1000	0		h2s transport (periplasm) [c0]	(1) H2S [c0][c0] <-> (1) H2S [e0][e0]	rxn08689	H2St1pp
rxn08691_c0	-	Cytosol	0	0	-1000	0	1000	0		hydrogen transport via diffusion (extracellular to periplasm) [c0]	(1) H2 [c0][c0] <-> (1) H2 [e0][e0]	rxn08691	H2tex
rxn08715_c0	>	Cytosol	0	0	0	0	1000	-6.82		Mercury (Hg+2) ABC transporter (periplasm) [c0]	(1) H2O [c0][c0] + (1) ATP [c0][c0] + (1) Hg2+ [c0][c0] -> (1) ADP [c0][c0] + (1) Phosphate [c0][c0] + (1) H+ [c0][c0] + (1) Hg2+ [e0][e0]	rxn08715	HG2abcpp
rxn08734_c0	>	Cytosol	0	0	0	0	1000	-25.91		hydrogenase (ubiquinone-8: 2 protons) (periplasm) [c0]	(2) H+ [c0][c0] + (1) H2 [c0][c0] + (1) Ubiquinone-8 [c0][c0] -> (2) H+ [e0][e0] + (1) Ubiquinol-8 [c0][c0]	rxn08734	HYD1pp
rxn08783_c0	>	Cytosol	0	0	0	2.44314	1000	-11.22		DLACTDEHYDROGFAD-RXN.c.metaexp.CPD-9956_UBIQUINONE-8 [c0]	(1) D-Lactate [c0][c0] + (1) Ubiquinone-8 [c0][c0] -> (1) Pyruvate [c0][c0] + (1) Ubiquinol-8 [c0][c0]	rxn08783	LDH_D2
rxn08890_c0	-	Cytosol	0	0	-1000	0	1000	1238.37		murein D,D-carboxypeptidase (murein5px4p) (periplasm) [c0]	(1) H2O [c0][c0] + (1) two disacharide linked murein units, pentapeptide crosslinked tetrapeptide (A2pm->D-ala) (middle of chain) [c0][c0] <-> (1) D-Alanine [c0][c0] + (1) two disacharide linked murein units, tetrapeptide corsslinked tetrapeptide (A2pm->D-ala) (middle of chain) [c0][c0]	rxn08890	MDDCP1pp
rxn08893_c0	-	Cytosol	0	0	-1000	0	1000			murein D,D-carboxypeptidase (murein5p4p) (periplasm) [c0]	(1) H2O [c0][c0] + (1) two linked disacharide pentapeptide and tetrapeptide murein units (uncrosslinked, middle of chain) [c0][c0] <-> (1) D-Alanine [c0][c0] + (1) two linked disacharide tetrapeptide murein units (uncrosslinked, middle of chain) [c0][c0]	rxn08893	MDDCP4pp
rxn08895_c0	-	Cytosol	0	0	-1000	0	1000	-1239.29		murein D,D-endopeptidase (murein4px4p) (periplasm) [c0]	(1) H2O [c0][c0] + (1) two disacharide linked murein units, tetrapeptide corsslinked tetrapeptide (A2pm->D-ala) (middle of chain) [c0][c0] <-> (1) two linked disacharide tetrapeptide murein units (uncrosslinked, middle of chain) [c0][c0]	rxn08895	MDDEP1pp
rxn08898_c0	-	Cytosol	0	0	-1000	0	1000	-1826.22		murein D,D-endopeptidase (murein4px4px4p) (periplasm) [c0]	(1) H2O [c0][c0] + (1) three disacharide linked murein units (tetrapeptide crosslinked tetrapeptide (A2pm->D-ala) & tetrapeptide corsslinked tetrapeptide (A2pm->D-ala) ) (middle of chain) [c0][c0] <-> (1) three disacharide linked murein units (tetrapeptide crosslinked tetrapeptide (A2pm->D-ala) , one uncrosslinked tetrapaptide) (middle of chain) [c0][c0]	rxn08898	MDDEP4pp
rxn08934_c0	-	Cytosol	0	-1000	-1000	1000	1000	-3.11		Maltodextrin glucosidase (maltopentaose) [c0]	(1) H2O [c0][c0] + (1) Maltopentaose [c0][c0] <-> (1) D-Glucose [c0][c0] + (1) Maltotetraose [c0][c0]	rxn08934	MLTG3
rxn08935_c0	-	Cytosol	0	-1000	-1000	1000	1000	-3.11		Maltodextrin glucosidase (maltohexaose) [c0]	(1) H2O [c0][c0] + (1) Maltohexaose [c0][c0] <-> (1) D-Glucose [c0][c0] + (1) Maltopentaose [c0][c0]	rxn08935	MLTG4
rxn08941_c0	-	Cytosol	0	-1000	-1000	1000	1000	-10.33		Maltodextrin phosphorylase (maltopentaose) [c0]	(1) Phosphate [c0][c0] + (1) Maltopentaose [c0][c0] <-> (1) Glucose-1-phosphate [c0][c0] + (1) Maltotetraose [c0][c0]	rxn08941	MLTP1
rxn08942_c0	-	Cytosol	0	-1000	-1000	1000	1000	-10.33		Maltodextrin phosphorylase (maltohexaose) [c0]	(1) Phosphate [c0][c0] + (1) Maltohexaose [c0][c0] <-> (1) Glucose-1-phosphate [c0][c0] + (1) Maltopentaose [c0][c0]	rxn08942	MLTP2
rxn08975_c0	>	Cytosol	0	0	0	2.44314	1000	-17.44		dihydronicotinamide adenine dinucleotide-coenzyme Q reductase [c0]	(1) NADH [c0][c0] + (1) H+ [c0][c0] + (1) Ubiquinone-8 [c0][c0] -> (1) NAD [c0][c0] + (1) Ubiquinol-8 [c0][c0]	rxn08975	NADH12
rxn08976_c0	>	Cytosol	0	0	0	2.44318	1000	-20.31		quinone reductase [c0]	(1) NADH [c0][c0] + (1) H+ [c0][c0] + (1) 2-Demethylmenaquinone 8 [c0][c0] -> (1) NAD [c0][c0] + (1) 2-Demethylmenaquinol 8 [c0][c0]	rxn08976	NADH9
rxn08981_c0	>	Cytosol	0	0	0	4.35937	1000	-16.42		nicotinic acid mononucleotide pyrophosphorylase [c0]	(1) H2O [c0][c0] + (1) ATP [c0][c0] + (1) PRPP [c0][c0] + (1) Niacin [c0][c0] -> (1) ADP [c0][c0] + (1) Phosphate [c0][c0] + (1) PPi [c0][c0] + (1) H+ [c0][c0] + (1) Nicotinate ribonucleotide [c0][c0]	rxn08981	NAMNPP
rxn09014_c0	>	Cytosol	0	0	0	2.17969	1000	-27.3		RXN0-5107.c [c0]	(1) H2O [c0][c0] + (1) TTP [c0][c0] -> (1) PPi [c0][c0] + (2) H+ [c0][c0] + (1) dTMP [c0][c0]	rxn09014	NTPP7
rxn09177_c0	>	Cytosol	0	0	0	0.000160398	1000	-26.84		(R)-4'-Phosphopantothenate:L-cysteine ligase [c0]	(1) CTP [c0][c0] + (1) L-Cysteine [c0][c0] + (1) 4-phosphopantothenate [c0][c0] -> (1) PPi [c0][c0] + (1) CMP [c0][c0] + (2) H+ [c0][c0] + (1) (R) -4'-Phosphopantothenoyl-L-cysteine [c0][c0]	rxn09177	PPNCL2	R04231	Pantothenate and CoA biosynthesis
rxn09197_c0	>	Cytosol	0	0	0	0	1000	-73.2		Phosphatidylserine decarboxylase (n-C12:0) [c0]	(2) H+ [c0][c0] + (1) phosphatidylserine didodecanoyl [c0][c0] -> (1) CO2 [c0][c0] + (1) phosphatidylethanolamine didodecanoyl [c0][c0]	rxn09197	PSD120
rxn09198_c0	>	Cytosol	0	0	0	0	1000	-73.2		Phosphatidylserine decarboxylase (n-C14:0) [c0]	(2) H+ [c0][c0] + (1) phosphatidylserine ditetradecanoyl [c0][c0] -> (1) CO2 [c0][c0] + (1) phosphatidylethanolamine ditetradecanoyl [c0][c0]	rxn09198	PSD140
rxn09199_c0	>	Cytosol	0	0	0	0	1000	-73.2		Phosphatidylserine decarboxylase (n-C14:1) [c0]	(2) H+ [c0][c0] + (1) phosphatidylserine ditetradec-7-enoyl [c0][c0] -> (1) CO2 [c0][c0] + (1) phosphatidylethanolamine ditetradec-7-enoyl [c0][c0]	rxn09199	PSD141
rxn09200_c0	>	Cytosol	0	0	0	0	1000	-73.2		Phosphatidylserine decarboxylase (n-C16:0) [c0]	(2) H+ [c0][c0] + (1) phosphatidylserine dihexadecanoyl [c0][c0] -> (1) CO2 [c0][c0] + (1) phosphatidylethanolamine dihexadecanoyl [c0][c0]	rxn09200	PSD160
rxn09201_c0	>	Cytosol	0	0	0	0	1000	-73.2		Phosphatidylserine decarboxylase (n-C16:1) [c0]	(2) H+ [c0][c0] + (1) phosphatidylserine dihexadec-9-enoyl [c0][c0] -> (1) CO2 [c0][c0] + (1) phosphatidylethanolamine dihexadec-9enoyl [c0][c0]	rxn09201	PSD161
rxn09203_c0	>	Cytosol	0	0	0	0	1000	-73.2		Phosphatidylserine decarboxylase (n-C18:1) [c0]	(2) H+ [c0][c0] + (1) phosphatidylserine dioctadec-11-enoyl [c0][c0] -> (1) CO2 [c0][c0] + (1) phosphatidylethanolamine dioctadec-11-enoyl [c0][c0]	rxn09203	PSD181
rxn09205_c0	>	Cytosol	0	0	0	0	1000	-240.29		Phosphatidylserine syntase (n-C12:0) [c0]	(1) L-Serine [c0][c0] + (1) CDP-1,2-didodecanoylglycerol [c0][c0] -> (1) CMP [c0][c0] + (2) H+ [c0][c0] + (1) phosphatidylserine didodecanoyl [c0][c0]	rxn09205	PSSA120
rxn09206_c0	>	Cytosol	0	0	0	0	1000	-240.29		Phosphatidylserine syntase (n-C14:0) [c0]	(1) L-Serine [c0][c0] + (1) CDP-1,2-ditetradecanoylglycerol [c0][c0] -> (1) CMP [c0][c0] + (2) H+ [c0][c0] + (1) phosphatidylserine ditetradecanoyl [c0][c0]	rxn09206	PSSA140
rxn09207_c0	>	Cytosol	0	0	0	0	1000	-240.29		Phosphatidylserine syntase (n-C14:1) [c0]	(1) L-Serine [c0][c0] + (1) CDP-1,2-ditetradec-7-enoylglycerol [c0][c0] -> (1) CMP [c0][c0] + (2) H+ [c0][c0] + (1) phosphatidylserine ditetradec-7-enoyl [c0][c0]	rxn09207	PSSA141
rxn09208_c0	>	Cytosol	0	0	0	0	1000	-240.29		Phosphatidylserine syntase (n-C16:0) [c0]	(1) L-Serine [c0][c0] + (1) CDP-1,2-dihexadecanoylglycerol [c0][c0] -> (1) CMP [c0][c0] + (2) H+ [c0][c0] + (1) phosphatidylserine dihexadecanoyl [c0][c0]	rxn09208	PSSA160
rxn09209_c0	>	Cytosol	0	0	0	0	1000	-240.29		Phosphatidylserine syntase (n-C16:1) [c0]	(1) L-Serine [c0][c0] + (1) CDP-1,2-dihexadec-9-enoylglycerol [c0][c0] -> (1) CMP [c0][c0] + (2) H+ [c0][c0] + (1) phosphatidylserine dihexadec-9-enoyl [c0][c0]	rxn09209	PSSA161
rxn09211_c0	>	Cytosol	0	0	0	0	1000	-240.29		Phosphatidylserine syntase (n-C18:1) [c0]	(1) L-Serine [c0][c0] + (1) CDP-1,2-dioctadec-11-enoylglycerol [c0][c0] -> (1) CMP [c0][c0] + (2) H+ [c0][c0] + (1) phosphatidylserine dioctadec-11-enoyl [c0][c0]	rxn09211	PSSA181
rxn09260_c0	-	Cytosol	0	0	-1000	0	1000	0		sulfite transport via diffusion (extracellular to periplasm) [c0]	(1) Sulfite [c0][c0] <-> (1) Sulfite [e0][e0]	rxn09260	SO3tex
rxn09264_c0	>	Cytosol	0	0	0	0	1000	-5.29		SPERMACTRAN-RXN.c [c0]	(1) Acetyl-CoA [c0][c0] + (1) Spermidine [c0][c0] -> (1) CoA [c0][c0] + (1) H+ [c0][c0] + (1) N1-Acetylspermidine [c0][c0]	rxn09264	SPMDAT1
rxn09265_c0	>	Cytosol	0	0	0	0	1000	-5.29		Spermidine acetyltransferase (N8) [c0]	(1) Acetyl-CoA [c0][c0] + (1) Spermidine [c0][c0] -> (1) CoA [c0][c0] + (1) H+ [c0][c0] + (1) N8-Acetylspermidine [c0][c0]	rxn09265	SPMDAT2
rxn09272_c0	>	Cytosol	0	0	0	2.44314	1000	-2.44		fumarate reductase complex (i.e. FRD, involved in anaerobic respiration, repressed in aerobic respiration) [c0]	(1) Succinate [c0][c0] + (1) Ubiquinone-8 [c0][c0] -> (1) Fumarate [c0][c0] + (1) Ubiquinol-8 [c0][c0]	rxn09272	SUCD7
rxn09296_c0	>	Cytosol	0	0	0	0	1000			hydrogen peroxide reductase (thioredoxin) [c0]	(1) H2O2 [c0][c0] + (1) trdrd [c0][c0] -> (2) H2O [c0][c0] + (1) trdox [c0][c0]	rxn09296	THDPO
rxn09330_c0	-	Cytosol	0	0	-1000	0	1000	0		thiosulfate transport via diffusion (extracellular to periplasm) [c0]	(1) H2S2O3 [c0][c0] <-> (1) H2S2O3 [e0][e0]	rxn09330	TSULtex
rxn09448_c0	>	Cytosol	0	0	0	0	1000	687.06		fatty-acid--CoA ligase (octadecenoate) [c0]	(1) ATP [c0][c0] + (1) CoA [c0][c0] + (1) octadecenoate [c0][c0] -> (1) PPi [c0][c0] + (1) AMP [c0][c0] + (1) Octadecenoyl-CoA [c0][c0]	rxn09448	FACOAL181
rxn09449_c0	>	Cytosol	0	0	0	0	1000	-21.55		acyl-coenzyme A ligase [c0]	(1) ATP [c0][c0] + (1) CoA [c0][c0] + (1) ocdca [c0][c0] -> (1) PPi [c0][c0] + (1) AMP [c0][c0] + (1) H+ [c0][c0] + (1) strcoa [c0][c0]	rxn09449	FACOAL180
rxn09450_c0	>	Cytosol	0	0	0	0	1000	687.06		fatty-acid--CoA ligase (hexadecenoate), peroxisomal [c0]	(1) ATP [c0][c0] + (1) CoA [c0][c0] + (1) hexadecenoate [c0][c0] -> (1) PPi [c0][c0] + (1) AMP [c0][c0] + (1) Hexadecenoyl-CoA [c0][c0]	rxn09450	FACOAL161
rxn09562_c0	-	Cytosol	0	-999.999	-1000	1000	1000	9.53		Guanylate kinase [c0]	(1) H+ [c0][c0] + (1) dATP [c0][c0] + (1) GMP [c0][c0] <-> (1) GDP [c0][c0] + (1) dADP [c0][c0]	rxn09562	GK2
rxn09978_c0	-	Cytosol	0	0	-1000	0	1000	0.137		beta-glucosidase (methyl-alpha-D-glucoside) [c0]	(1) H2O [c0][c0] + (1) alpha-Methyl-D-glucoside [c0][c0] <-> (1) D-Glucose [c0][c0] + (1) Methanol [c0][c0]	rxn09978
rxn09979_c0	-	Cytosol	0	0	-1000	0	1000	0.137		beta-glucosidase [c0]	(1) H2O [c0][c0] + (1) beta-Methylglucoside [c0][c0] <-> (1) D-Glucose [c0][c0] + (1) Methanol [c0][c0]	rxn09979
rxn10060_c0	>	Cytosol	0	0	0	100	1000	-4.5		NAD kinase (dTTP) [c0]	(1) NAD [c0][c0] + (1) TTP [c0][c0] -> (1) NADP [c0][c0] + (1) H+ [c0][c0] + (1) dTDP [c0][c0]	rxn10060
rxn10126_c0	>	Cytosol	0	0	0	2.44314	1000	-8.12		succinate dehyrdogenase [c0]	(1) FADH2 [c0][c0] + (1) Ubiquinone-8 [c0][c0] -> (1) FAD [c0][c0] + (1) H+ [c0][c0] + (1) Ubiquinol-8 [c0][c0]	rxn10126	SUCD4
rxn10220_c0	>	Cytosol	0	0	0	0	1000	1.07		isoheptadecanoyl-phosphatidate cytidylyltransferase [c0]	(1) CTP [c0][c0] + (1) 1,2-diisoheptadecanoyl-sn-glycerol 3-phosphate [c0][c0] -> (1) PPi [c0][c0] + (1) H+ [c0][c0] + (1) CDP-1,2-diisoheptadecanoylglycerol [c0][c0]	rxn10220
rxn10221_c0	>	Cytosol	0	0	0	0	1000	1.07		anteisoheptadecanoyl-phosphatidate cytidylyltransferase [c0]	(1) CTP [c0][c0] + (1) 1,2-dianteisoheptadecanoyl-sn-glycerol 3-phosphate [c0][c0] -> (1) PPi [c0][c0] + (1) H+ [c0][c0] + (1) CDP-1,2-dianteisoheptadecanoylglycerol [c0][c0]	rxn10221
rxn10222_c0	>	Cytosol	0	0	0	0	1000	1.07		isotetradecanoyl-phosphatidate cytidylyltransferase [c0]	(1) CTP [c0][c0] + (1) 1,2-diisotetradecanoyl-sn-glycerol 3-phosphate [c0][c0] -> (1) PPi [c0][c0] + (1) H+ [c0][c0] + (1) CDP-1,2-diisotetradecanoylglycerol [c0][c0]	rxn10222
rxn10223_c0	>	Cytosol	0	0	0	0	1000	1.07		isopentadecanoyl-phosphatidate cytidylyltransferase [c0]	(1) CTP [c0][c0] + (1) 1,2-diisopentadecanoyl-sn-glycerol 3-phosphate [c0][c0] -> (1) PPi [c0][c0] + (1) H+ [c0][c0] + (1) CDP-1,2-diisopentadecanoylglycerol [c0][c0]	rxn10223
rxn10224_c0	>	Cytosol	0	0	0	0	1000	1.07		anteisopentadecanoyl-phosphatidate cytidylyltransferase [c0]	(1) CTP [c0][c0] + (1) 1,2-dianteisopentadecanoyl-sn-glycerol 3-phosphate [c0][c0] -> (1) PPi [c0][c0] + (1) H+ [c0][c0] + (1) CDP-1,2-dianteisopentadecanoylglycerol [c0][c0]	rxn10224
rxn10225_c0	>	Cytosol	0	0	0	0	1000	1.07		isohexadecanoyl-phosphatidate cytidylyltransferase [c0]	(1) CTP [c0][c0] + (1) 1,2-diisohexadecanoyl-sn-glycerol 3-phosphate [c0][c0] -> (1) PPi [c0][c0] + (1) H+ [c0][c0] + (1) CDP-1,2-diisohexadecanoylglycerol [c0][c0]	rxn10225
rxn10226_c0	>	Cytosol	0	0	0	0	1000	-15.04		isoheptadecanoyl-CDPdiacylglycerol-serine O-phosphatidyltransferase [c0]	(1) L-Serine [c0][c0] + (1) CDP-1,2-diisoheptadecanoylglycerol [c0][c0] -> (1) CMP [c0][c0] + (2) H+ [c0][c0] + (1) Diisoheptadecanoylphosphatidylserine [c0][c0]	rxn10226
rxn10227_c0	>	Cytosol	0	0	0	0	1000	-15.04		anteisoheptadecanoyl-CDPdiacylglycerol-serine O-phosphatidyltransferase [c0]	(1) L-Serine [c0][c0] + (1) CDP-1,2-dianteisoheptadecanoylglycerol [c0][c0] -> (1) CMP [c0][c0] + (2) H+ [c0][c0] + (1) Dianteisoheptadecanoylphosphatidylserine [c0][c0]	rxn10227
rxn10228_c0	>	Cytosol	0	0	0	0	1000	-15.04		isotetradecanoyl-CDPdiacylglycerol-serine O-phosphatidyltransferase [c0]	(1) L-Serine [c0][c0] + (1) CDP-1,2-diisotetradecanoylglycerol [c0][c0] -> (1) CMP [c0][c0] + (2) H+ [c0][c0] + (1) Diisotetradecanoylphosphatidylserine [c0][c0]	rxn10228
rxn10229_c0	>	Cytosol	0	0	0	0	1000	-15.04		isopentadecanoyl-CDPdiacylglycerol-serine O-phosphatidyltransferase [c0]	(1) L-Serine [c0][c0] + (1) CDP-1,2-diisopentadecanoylglycerol [c0][c0] -> (1) CMP [c0][c0] + (2) H+ [c0][c0] + (1) Diisopentadecanoylphosphatidylserine [c0][c0]	rxn10229
rxn10230_c0	>	Cytosol	0	0	0	0	1000	-15.04		anteisopentadecanoyl-CDPdiacylglycerol-serine O-phosphatidyltransferase [c0]	(1) L-Serine [c0][c0] + (1) CDP-1,2-dianteisopentadecanoylglycerol [c0][c0] -> (1) CMP [c0][c0] + (2) H+ [c0][c0] + (1) Dianteisopentadecanoylphosphatidylserine [c0][c0]	rxn10230
rxn10231_c0	>	Cytosol	0	0	0	0	1000	-15.04		isohexadecanoyl-CDPdiacylglycerol-serine O-phosphatidyltransferase [c0]	(1) L-Serine [c0][c0] + (1) CDP-1,2-diisohexadecanoylglycerol [c0][c0] -> (1) CMP [c0][c0] + (2) H+ [c0][c0] + (1) Diisohexadecanoylphosphatidylserine [c0][c0]	rxn10231
rxn10232_c0	>	Cytosol	0	0	0	0	1000	7.45		isoheptadecanoyl-phosphatidylserine decarboxylase [c0]	(2) H+ [c0][c0] + (1) Diisoheptadecanoylphosphatidylserine [c0][c0] -> (1) CO2 [c0][c0] + (1) Diisoheptadecanoylphosphatidylethanolamine [c0][c0]	rxn10232
rxn10233_c0	>	Cytosol	0	0	0	0	1000	7.45		anteisoheptadecanoyl-phosphatidylserine decarboxylase [c0]	(2) H+ [c0][c0] + (1) Dianteisoheptadecanoylphosphatidylserine [c0][c0] -> (1) CO2 [c0][c0] + (1) Dianteisoheptadecanoylphosphatidylethanolamine [c0][c0]	rxn10233
rxn10234_c0	>	Cytosol	0	0	0	0	1000	7.45		isotetradecanoyl-phosphatidylserine decarboxylase [c0]	(2) H+ [c0][c0] + (1) Diisotetradecanoylphosphatidylserine [c0][c0] -> (1) CO2 [c0][c0] + (1) Diisotetradecanoylphosphatidylethanolamine [c0][c0]	rxn10234
rxn10235_c0	>	Cytosol	0	0	0	0	1000	7.45		isopentadecanoyl-phosphatidylserine decarboxylase [c0]	(2) H+ [c0][c0] + (1) Diisopentadecanoylphosphatidylserine [c0][c0] -> (1) CO2 [c0][c0] + (1) Diisopentadecanoylphosphatidylethanolamine [c0][c0]	rxn10235
rxn10236_c0	>	Cytosol	0	0	0	0	1000	7.45		anteisopentadecanoyl-phosphatidylserine decarboxylase [c0]	(2) H+ [c0][c0] + (1) Dianteisopentadecanoylphosphatidylserine [c0][c0] -> (1) CO2 [c0][c0] + (1) Dianteisopentadecanoylphosphatidylethanolamine [c0][c0]	rxn10236
rxn10237_c0	>	Cytosol	0	0	0	0	1000	7.45		isohexadecanoyl-phosphatidylserine decarboxylase [c0]	(2) H+ [c0][c0] + (1) Diisohexadecanoylphosphatidylserine [c0][c0] -> (1) CO2 [c0][c0] + (1) Diisohexadecanoylphosphatidylethanolamine [c0][c0]	rxn10237
rxn10307_c0	-	Cytosol	0	0	-1000	0	1000	-40.8		palmitoyl-lipoteichoic acid synthesis (n-24), linked, N-acetylglucosamine substituted [c0]	(24) UDP-N-acetylglucosamine [c0][c0] + (1) Palmitoyllipoteichoic acid (n-24) , linked, unsubstituted [c0][c0] <-> (24) UDP [c0][c0] + (1) Palmitoyllipoteichoic acid (n-24) , linked, N-acetyl-D-glucosamine [c0][c0]	rxn10307
rxn10308_c0	-	Cytosol	0	0	-1000	0	1000	-40.8		myristoyl-lipoteichoic acid synthesis (n-24), linked, N-acetylglucosamine substituted [c0]	(24) UDP-N-acetylglucosamine [c0][c0] + (1) Myristoyllipoteichoic acid (n-24) , linked, unsubstituted [c0][c0] <-> (24) UDP [c0][c0] + (1) Myristoyllipoteichoic acid (n-24) , linked, N-acetyl-D-glucosamine [c0][c0]	rxn10308
rxn10309_c0	-	Cytosol	0	0	-1000	0	1000	-40.8		stearoyl-lipoteichoic acid synthesis (n-24), linked, N-acetylglucosamine substituted [c0]	(24) UDP-N-acetylglucosamine [c0][c0] + (1) Stearoyllipoteichoic acid (n-24) , linked, unsubstituted [c0][c0] <-> (24) UDP [c0][c0] + (1) Stearoyllipoteichoic acid (n-24) , linked, N-acetyl-D-glucosamine [c0][c0]	rxn10309
rxn10312_c0	-	Cytosol	0	0	-1000	0	1000	-40.8		isotetradecanoyl-lipoteichoic acid synthesis (n-24), linked, N-acetylglucosamine substituted [c0]	(24) UDP-N-acetylglucosamine [c0][c0] + (1) Isotetradecanoyllipoteichoic acid (n-24) , linked, unsubstituted [c0][c0] <-> (24) UDP [c0][c0] + (1) Isotetradecanoyllipoteichoic acid (n-24) , linked, N-acetyl-D-glucosamine [c0][c0]	rxn10312
rxn10313_c0	-	Cytosol	0	0	-1000	0	1000	-40.8		isopentadecanoyl-lipoteichoic acid synthesis (n-24), linked, N-acetylglucosamine substituted [c0]	(24) UDP-N-acetylglucosamine [c0][c0] + (1) Isopentadecanoyllipoteichoic acid (n-24) , linked, unsubstituted [c0][c0] <-> (24) UDP [c0][c0] + (1) Isopentadecanoyllipoteichoic acid (n-24) , linked, N-acetyl-D-glucosamine [c0][c0]	rxn10313
rxn10314_c0	-	Cytosol	0	0	-1000	0	1000	-40.8		anteisopentadecanoyl-lipoteichoic acid synthesis (n-24), linked, N-acetylglucosamine substituted [c0]	(24) UDP-N-acetylglucosamine [c0][c0] + (1) Anteisopentadecanoyllipoteichoic acid (n-24) , linked, unsubstituted [c0][c0] <-> (24) UDP [c0][c0] + (1) Anteisopentadecanoyllipoteichoic acid (n-24) , linked, N-acetyl-D-glucosamine [c0][c0]	rxn10314
rxn10315_c0	-	Cytosol	0	0	-1000	0	1000	-40.8		isohexadecanoyl-lipoteichoic acid synthesis (n-24), linked, N-acetylglucosamine substituted [c0]	(24) UDP-N-acetylglucosamine [c0][c0] + (1) Isohexadecanoyllipoteichoic acid (n-24) , linked, unsubstituted [c0][c0] <-> (24) UDP [c0][c0] + (1) Isohexadecanoyllipoteichoic acid (n-24) , linked, N-acetyl-D-glucosamine [c0][c0]	rxn10315
rxn10344_c0	>	Cytosol	0	0	0	0	1000	-6.817		Lead (Pb+2) ABC transporter [c0]	(1) H2O [c0][c0] + (1) ATP [c0][c0] + (1) Pb [c0][c0] -> (1) ADP [c0][c0] + (1) Phosphate [c0][c0] + (1) H+ [c0][c0] + (1) Pb [e0][e0]	rxn10344
rxn10506_c0	>	Cytosol	0	0	0	0	1000	-8.88		2,5-diamino-6-ribitylamino-4(3H)-pyrimidinone 5'-phosphate deaminase [c0]	(1) H2O [c0][c0] + (1) H+ [c0][c0] + (1) 2,5-diamino-6-ribitylamino-4(3H) -pyrimidinone 5'-phosphate [c0][c0] -> (1) NH3 [c0][c0] + (1) 5-Amino-6--5-phosphoribitylaminouracil [c0][c0]	rxn10506	DRTPPD
rxn11663_c0	>	Cytosol	0	0	0	0	1000	0.67		4-(phosphonooxy)threonine:NAD oxidoreductase [c0]	(1) NAD [c0][c0] + (1) 4-(Phosphonooxy) -threonine [c0][c0] -> (1) NADH [c0][c0] + (1) CO2 [c0][c0] + (1) 3-Amino-2-oxopropyl phosphate [c0][c0]	rxn11663		R05837
rxn12510_c0	>	Cytosol	0	0	0	0	1000	-14.03		ATP:pantothenate 4'-phosphotransferase [c0]	(1) ATP [c0][c0] + (1) PAN [c0][c0] -> (1) ADP [c0][c0] + (1) H+ [c0][c0] + (1) 4-phosphopantothenate [c0][c0]	rxn12510	PNTK	R03018	Pantothenate and CoA biosynthesis
rxn12512_c0	>	Cytosol	0	0	0	0.000160398	1000	-26.84		(R)-4'-Phosphopantothenate:L-cysteine ligase [c0]	(1) ATP [c0][c0] + (1) L-Cysteine [c0][c0] + (1) 4-phosphopantothenate [c0][c0] -> (1) PPi [c0][c0] + (1) AMP [c0][c0] + (2) H+ [c0][c0] + (1) (R) -4'-Phosphopantothenoyl-L-cysteine [c0][c0]	rxn12512	PPNCL3	R04230	Pantothenate and CoA biosynthesis
rxn12633_c0	-	Cytosol	0	0	-1000	0	1000	-0.46		RXN0-6975.c [c0]	(1) H2O [c0][c0] + (1) ala-L-asp-L [c0][c0] <-> (1) L-Alanine [c0][c0] + (1) L-Aspartate [c0][c0]	rxn12633	MEAMP1(ala-asp)
rxn12634_c0	-	Cytosol	0	0	-1000	0	1000	-195.17		methionyl aminopeptidase [c0]	(1) H2O [c0][c0] + (1) gly-glu-L [c0][c0] <-> (1) L-Glutamate [c0][c0] + (1) Glycine [c0][c0]	rxn12634	AMPEP10
rxn12635_c0	-	Cytosol	0	0	-1000	0	1000	-0.46		RXN0-6974.c [c0]	(1) H2O [c0][c0] + (1) Gly-Met [c0][c0] <-> (1) Glycine [c0][c0] + (1) L-Methionine [c0][c0]	rxn12635	MEAMP1(gly-met)
rxn12636_c0	-	Cytosol	0	0	-1000	0	1000	-107.14		methionyl aminopeptidase [c0]	(1) H2O [c0][c0] + (1) H+ [c0][c0] + (1) met-L-ala-L [c0][c0] <-> (1) L-Alanine [c0][c0] + (1) L-Methionine [c0][c0]	rxn12636	MEAMP1(met-ala)
rxn12637_c0	-	Cytosol	0	0	-1000	0	1000	-0.46		RXN0-6987.c [c0]	(1) H2O [c0][c0] + (1) gly-asp-L [c0][c0] <-> (1) Glycine [c0][c0] + (1) L-Aspartate [c0][c0]	rxn12637	AMPEP13
rxn12638_c0	>	Cytosol	0	0	-1000	0	1000	-93.58		methionyl aminopeptidase [c0]	(1) H2O [c0][c0] + (1) gly-pro-L [c0][c0] -> (1) Glycine [c0][c0] + (1) L-Proline [c0][c0]	rxn12638	MEAMP1(gly-pro-L)
rxn12640_c0	-	Cytosol	0	0	-1000	0	1000	-195.36		methionyl aminopeptidase [c0]	(1) H2O [c0][c0] + (1) ala-L-glu-L [c0][c0] <-> (1) L-Glutamate [c0][c0] + (1) L-Alanine [c0][c0]	rxn12640	MEAMP1(ala-glu)
rxn12641_c0	-	Cytosol	0	0	-1000	0	1000	-0.46		RXN0-6977.c [c0]	(1) H2O [c0][c0] + (1) L-alanylglycine [c0][c0] <-> (1) Glycine [c0][c0] + (1) L-Alanine [c0][c0]	rxn12641	MEAMP1(ala-gly)
rxn12642_c0	-	Cytosol	0	0	-1000	0	1000	-0.46		RXN0-6978.c [c0]	(1) H2O [c0][c0] + (1) Ala-His [c0][c0] <-> (1) L-Alanine [c0][c0] + (1) L-Histidine [c0][c0]	rxn12642	MEAMP1(ala-his)
rxn12643_c0	>	Cytosol	0	0	0	0	1000	-0.46		RXN0-6979.c [c0]	(1) H2O [c0][c0] + (1) Ala-Leu [c0][c0] -> (1) L-Alanine [c0][c0] + (1) L-Leucine [c0][c0]	rxn12643	MEAMP1(ala-leu)
rxn12644_c0	-	Cytosol	0	0	-1000	0	1000	-155.57		methionyl aminopeptidase [c0]	(1) H2O [c0][c0] + (1) ala-L-Thr-L [c0][c0] <-> (1) L-Alanine [c0][c0] + (1) L-Threonine [c0][c0]	rxn12644	MEAMP1(ala-thr)
rxn12645_c0	-	Cytosol	0	0	-1000	0	1000	-154.35		methionyl aminopeptidase [c0]	(1) H2O [c0][c0] + (1) gly-asn-L [c0][c0] <-> (1) Glycine [c0][c0] + (1) L-Asparagine [c0][c0]	rxn12645	MEAMP1(gly-asn)
rxn12646_c0	-	Cytosol	0	0	-1000	0	1000	-0.46		RXN0-6983.c [c0]	(1) H2O [c0][c0] + (1) Gly-Gln [c0][c0] <-> (1) Glycine [c0][c0] + (1) L-Glutamine [c0][c0]	rxn12646	MEAMP1(gly-gln)
rxn12844_c0	-	Cytosol	0	0	-1000	0	1000			Gly-Cys aminopeptidase [c0]	(1) H2O [c0][c0] + (1) Gly-Cys [c0][c0] <-> (1) Glycine [c0][c0] + (1) L-Cysteine [c0][c0]	rxn12844
rxn12845_c0	-	Cytosol	0	0	-1000	0	1000			Gly-Leu aminopeptidase [c0]	(1) H2O [c0][c0] + (1) Gly-Leu [c0][c0] <-> (1) Glycine [c0][c0] + (1) L-Leucine [c0][c0]	rxn12845
rxn12846_c0	-	Cytosol	0	0	-1000	0	1000			Gly-Phe aminopeptidase [c0]	(1) H2O [c0][c0] + (1) Gly-Phe [c0][c0] <-> (1) Glycine [c0][c0] + (1) L-Phenylalanine [c0][c0]	rxn12846
rxn12847_c0	-	Cytosol	0	0	-1000	0	1000			Gly-Try aminopeptidase [c0]	(1) H2O [c0][c0] + (1) Gly-Tyr [c0][c0] <-> (1) Glycine [c0][c0] + (1) L-Tyrosine [c0][c0]	rxn12847
rxn13974_c0	<	Cytosol	0	0	-1000	0	0	22.94	1.2.7.1|1.2.7.-	pyruvate:ferredoxin 2-oxidoreductase (CoA-acetylating) [c0]	(1) CO2 [c0][c0] + (1) Acetyl-CoA [c0][c0] + (1) H+ [c0][c0] + (2) Reducedferredoxin [c0][c0] <- (1) CoA [c0][c0] + (1) Pyruvate [c0][c0] + (2) Oxidizedferredoxin [c0][c0]	rxn13974		R01196	Glycolysis / Gluconeogenesis|Citrate cycle (TCA cycle)|Pyruvate metabolism|Butanoate metabolism|Methane metabolism|Carbon fixation pathways in prokaryotes
rxn14048_c0	<	Cytosol	0	0	-1000	0	0	22.94	1.2.7.3	2-oxoglutarate:ferredoxin oxidoreductase (decarboxylating) [c0]	(1) CO2 [c0][c0] + (1) H+ [c0][c0] + (1) Succinyl-CoA [c0][c0] + (2) Reducedferredoxin [c0][c0] <- (1) CoA [c0][c0] + (1) 2-Oxoglutarate [c0][c0] + (2) Oxidizedferredoxin [c0][c0]	rxn14048		R01197	Citrate cycle (TCA cycle)|Carbon fixation pathways in prokaryotes
rxn14169_c0	>	Cytosol	0	0	0	0	1000	-3.68	4.4.1.21	S-(5-deoxy-D-ribos-5-yl)-L-homocysteine homocysteine-lyase [(4S)-4,5-dihydroxypentan-2,3-dione-forming] [c0]	(1) S-Ribosylhomocysteine [c0][c0] -> (1) Homocysteine [c0][c0] + (1) N-(3-Oxododecanoyl) homoserine lactone [c0][c0]	rxn14169		R01291	Cysteine and methionine metabolism
rxn14178_c0	>	Cytosol	0	0	0	0	1000	-22.94	1.2.7.1 1.2.7.2	2-oxobutanoate:ferredoxin 2-oxidoreductase (CoA-propanoylating) [c0]	(1) CoA [c0][c0] + (1) 2-Oxobutyrate [c0][c0] + (2) Oxidizedferredoxin [c0][c0] -> (1) CO2 [c0][c0] + (1) H+ [c0][c0] + (1) Propionyl-CoA [c0][c0] + (2) Reducedferredoxin [c0][c0]	rxn14178		R01199	Propanoate metabolism
rxn14418_c0	>	Cytosol	0	0	0	0	1000			cytochrome-bd reductase (ubiquinol: 2 protons) [c0]	(1) Ubiquinol-8 [c0][c0] + (1) Cytochrome-bd-ox [c0][c0] -> (2) H+ [e0][e0] + (1) Ubiquinone-8 [c0][c0] + (1) Cytochrome-bd-red [c0][c0]	rxn14418
rxn14419_c0	>	Cytosol	0	0	0	0	1000			cytochrome-bd oxidase (2 protons translocated) [c0]	(0.5) O2 [c0][c0] + (4) H+ [c0][c0] + (1) Cytochrome-bd-red [c0][c0] -> (1) H2O [c0][c0] + (2) H+ [e0][e0] + (1) Cytochrome-bd-ox [c0][c0]	rxn14419
rxn14420_c0	>	Cytosol	0	0	0	0	1000			cytochrome-bd reductase (menaquinol: 2 protons) [c0]	(1) Menaquinol 8 [c0][c0] + (1) Cytochrome-bd-ox [c0][c0] -> (2) H+ [e0][e0] + (1) Menaquinone 8 [c0][c0] + (1) Cytochrome-bd-red [c0][c0]	rxn14420
rxn15121_c0	-	Cytosol	0	0	0	1000	1000	-14.03		ATP:D-galactose 1-phosphotransferase [c0]	(1) ATP [c0][c0] + (1) alpha-D-Galactose [c0][c0] <-> (1) ADP [c0][c0] + (1) H+ [c0][c0] + (1) D-Galactose 1-phosphate [c0][c0]	rxn15121		R01092_C00124xC00984	Galactose metabolism|Amino sugar and nucleotide sugar metabolism
rxn15230_c0	-	Cytosol	0	0	-1000	0	1000	-3.11		Lactose galactohydrolase [c0]	(1) H2O [c0][c0] + (1) LACT [c0][c0] <-> (1) Galactose [c0][c0] + (1) alpha-D-Glucose [c0][c0]	rxn15230		R06098	Galactose metabolism
rxn15395_c0	>	Cytosol	0	0	0	0	1000	-7.82		O-Succinyl-L-homoserine succinate-lyase (adding cysteine) [c0]	(1) L-Cysteine [c0][c0] + (1) O-Succinyl-L-homoserine [c0][c0] -> (1) Succinate [c0][c0] + (1) H+ [c0][c0] + (1) L-Cystathionine [c0][c0]	rxn15395	SHSL1		Cysteine and methionine metabolism
rxn16823_c0	>	Cytosol	0	0	0	0	1000	-24.4	5.3.99.10	2-(2-carboxy-4-methylthiazol-5-yl)ethyl phosphate isomerase [c0]	(1) 2-[(2R,5Z) -2-Carboxy-4-methylthiazol-5(2H) -ylidene]ethyl phosphate [c0][c0] -> (1) 2-(2-Carboxy-4-methylthiazol-5-yl) ethyl phosphate [c0][c0]	rxn16823		R09977
rxn16824_c0	>	Cytosol	0	0	0	0	1000	-7.07	6.3.4.20	7-carboxy-7-carbaguanine:ammonia ligase (ADP-forming) [c0]	(1) ATP [c0][c0] + (1) NH3 [c0][c0] + (1) 7-Carboxy-7-carbaguanine [c0][c0] -> (1) H2O [c0][c0] + (1) ADP [c0][c0] + (1) Phosphate [c0][c0] + (1) H+ [c0][c0] + (1) 7-Cyano-7-deazaguanine [c0][c0]	rxn16824		R09978
rxn20583_c0	-	Cytosol	0	0	-1000	0	1000	0		phosphoglucose mutase [c0]	(1) Glucose-1-phosphate [c0][c0] <-> (1) alpha-D-Glucose 6-phosphate [c0][c0]	rxn20583
rxn20627_c0	-	Cytosol	0	0	-1000	0	1000			protoporphyrinogen oxidase [c0]	(3) O2 [c0][c0] + (1) ProtoporphyrinogenIX [c0][c0] <-> (3) H2O2 [c0][c0] + (1) Protoporphyrin [c0][c0]	rxn20627
rxn20643_c0	>	Cytosol	0	0	0	0	1000			thiC (gene name) [c0]	(1) S-Adenosyl-L-methionine [c0][c0] + (1) AIR [c0][c0] -> (1) Formate [c0][c0] + (1) L-Methionine [c0][c0] + (1) H+ [c0][c0] + (1) CO [c0][c0] + (1) 4-Amino-5-phosphomethyl-2-methylpyrimidine [c0][c0] + (1) 5'-Deoxyadenosine [c0][c0]	rxn20643
rxn21857_c0	-	Cytosol	0	0	-1000	0	1000			3-oxo-glutaryl-[acp] methyl ester reductase [c0]	(1) NADPH [c0][c0] + (1) H+ [c0][c0] + (1) 3-Ketoglutaryl-ACP-methyl-ester [c0][c0] <-> (1) NADP [c0][c0] + (1) 3-Hydroxyglutaryl-ACP-methyl-ester [c0][c0]	rxn21857
rxn21858_c0	>	Cytosol	0	0	0	0	1000			RXN-11477.c [c0]	(1) 3-Hydroxyglutaryl-ACP-methyl-ester [c0][c0] -> (1) H2O [c0][c0] + (1) Enoylglutaryl-ACP-methyl-esters [c0][c0]	rxn21858
rxn21859_c0	-	Cytosol	0	0	-1000	0	1000			RXN-11478.c [c0]	(1) NADPH [c0][c0] + (1) H+ [c0][c0] + (1) Enoylglutaryl-ACP-methyl-esters [c0][c0] <-> (1) NADP [c0][c0] + (1) Glutaryl-ACP-methyl-esters [c0][c0]	rxn21859
rxn21861_c0	-	Cytosol	0	0	-1000	0	1000			3-oxo-pimeloyl-[acp] methyl ester reductase [c0]	(1) NADPH [c0][c0] + (1) H+ [c0][c0] + (1) 3-Ketopimeloyl-ACP-methyl-esters [c0][c0] <-> (1) NADP [c0][c0] + (1) 3-hydroxypimeloyl-ACP-methyl-esters [c0][c0]	rxn21861
rxn21862_c0	>	Cytosol	0	0	0	0	1000			RXN-11481.c [c0]	(1) 3-hydroxypimeloyl-ACP-methyl-esters [c0][c0] -> (1) H2O [c0][c0] + (1) Enoylpimeloyl-ACP-methyl-esters [c0][c0]	rxn21862
rxn21863_c0	-	Cytosol	0	0	-1000	0	1000			RXN-11482.c [c0]	(1) NADPH [c0][c0] + (1) H+ [c0][c0] + (1) Enoylpimeloyl-ACP-methyl-esters [c0][c0] <-> (1) NADP [c0][c0] + (1) Pimelyl-[acyl-carrier protein] methyl ester [c0][c0]	rxn21863
rxn23042_c0	>	Cytosol	0	0	0	0	1000	-9.45		thiamine-phosphate diphosphorylase [c0]	(2) H+ [c0][c0] + (1) 4-Amino-2-methyl-5-diphosphomethylpyrimidine [c0][c0] + (1) 2-(2-Carboxy-4-methylthiazol-5-yl) ethyl phosphate [c0][c0] -> (1) CO2 [c0][c0] + (1) PPi [c0][c0] + (1) Thiamine phosphate [c0][c0]	rxn23042
rxn23043_c0	>	Cytosol	0	0	0	0	1000	-33.85		thiamin phosphate synthase [c0]	(2) H+ [c0][c0] + (1) 4-Amino-2-methyl-5-diphosphomethylpyrimidine [c0][c0] + (1) 2-[(2R,5Z) -2-Carboxy-4-methylthiazol-5(2H) -ylidene]ethyl phosphate [c0][c0] -> (1) CO2 [c0][c0] + (1) PPi [c0][c0] + (1) Thiamine phosphate [c0][c0]	rxn23043
rxn23589_c0	<	Cytosol	0	0	-1000	0	0	31.23		RXN-13329.c [c0]	(1) H2O [c0][c0] + (1) Iminoglycine [c0][c0] <- (1) NH3 [c0][c0] + (1) Glyoxalate [c0][c0]	rxn23589
rxn24718_c0	>	Cytosol	0	0	0	0	1000	-90.96		RXN-8243.c [c0]	(1) H2O2 [c0][c0] + (1) 2-Oxo-6-aminocaproate [c0][c0] -> (1) H2O [c0][c0] + (1) CO2 [c0][c0] + (1) 5-Aminopentanoate [c0][c0]	rxn24718
rxn26127_c0	-	Cytosol	0	-1000	-1000	1000	1000	-10.33		maltodextrin phosphorylase [c0]	(1) Phosphate [c0][c0] + (1) Maltotetraose [c0][c0] <-> (1) Glucose-1-phosphate [c0][c0] + (1) Amylotriose [c0][c0]	rxn26127
rxn27318_c0	-	Cytosol	0	0	-1000	0	1000	14.8		NADPH-thioredoxin reductase [c0]	(1) NADP [c0][c0] + (1) Red-Thioredoxin [c0][c0] <-> (1) NADPH [c0][c0] + (1) H+ [c0][c0] + (1) Ox-Thioredoxin [c0][c0]	rxn27318
rxn39175_c0	-	Cytosol	0	0	-1000	0	1000			TrnRxn_cpd03662 [c0]	(1) n-Butanol [c0][c0] <-> (1) n-Butanol [e0][e0]	rxn39175
rxn40368_c0	-	Cytosol	0	-1000	-1000	0	1000			D-galactose 1-epimerase [c0]	(1) Galactose [c0][c0] <-> (1) alpha-D-Galactose [c0][c0]	rxn40368
rxn42230_c0	-	Cytosol	0	0	-1000	0	1000			[c0]	(2) ATP [c0][c0] + (1) Reduced-Flavoproteins [c0][c0] + (2) Cbi(II) [c0][c0] <-> (3) H+ [c0][c0] + (2) Triphosphate [c0][c0] + (2) Adenosyl cobinamide [c0][c0] + (1) Oxidized-Flavoproteins [c0][c0]	rxn42230
rxn43581_c0	-	Cytosol	0	0	-1000	0	1000			[c0]	(1) H2O [c0][c0] + (1) 1-Hydroxy-2-methyl-2-butenyl 4-diphosphate [c0][c0] + (1) Oxidized-flavodoxins [c0][c0] <-> (2) H+ [c0][c0] + (1) 2-C-methyl-D-erythritol2-4-cyclodiphosphate [c0][c0] + (1) Reduced-flavodoxins [c0][c0]	rxn43581
rxn45692_c0	>	Cytosol	0	0	0	0	1000			cysteine:[ThiI sulfur-carrier protein]-L-cysteine sulfurtransferase desulfurase [c0]	(1) L-Cysteine [c0][c0] + (1) Sulfur-Carrier-Proteins-ThiI [c0][c0] -> (1) L-Alanine [c0][c0] + (1) C15812 [c0][c0]	rxn45692
rxn47768_c0	-	Cytosol	0	0	-1000	0	1000			3-oxo-glutaryl-[acp] methyl ester synthase [c0]	(1) Malonyl-acyl-carrierprotein- [c0][c0] + (1) Malonyl-acp-methyl-ester [c0][c0] <-> (1) CO2 [c0][c0] + (1) ACP [c0][c0] + (1) 3-Ketoglutaryl-ACP-methyl-ester [c0][c0]	rxn47768
sul00008_c0	>	Cytosol	0	0	0	0	1000			sul00008_c [c0]	(1) L-Lactate [c0][c0] + (1) DsrC-disulfide-form [c0][c0] -> (1) Pyruvate [c0][c0] + (1) DsrC-L-Cysteine [c0][c0]
rxn00060_c0	>	Cytosol	8.02016e-05	8.02016e-06	0	8.02016e-05	1000	-25.97		porphobilinogen:(4-[2-carboxyethyl]-3-[carboxymethyl]pyrrol-2-yl)methyltransferase (hydrolysing)	(1) H2O [c0][c0] + (4) Porphobilinogen [c0][c0] -> (4) NH3 [c0][c0] + (1) Hydroxymethylbilane [c0][c0]	rxn00060	HEM3	R00084	Porphyrin and chlorophyll metabolism
rxn00077_c0	-	Cytosol	8.02016e-05	-100	-1000	8.02016e-05	1000	-14.03		ATP:NAD+ 2'-phosphotransferase [c0]	(1) ATP [c0][c0] + (1) NAD [c0][c0] <-> (1) NADP [c0][c0] + (1) ADP [c0][c0] + (1) H+ [c0][c0]	rxn00077	NADK	R00104	Nicotinate and nicotinamide metabolism
rxn00122_c0	>	Cytosol	8.02016e-05	8.02016e-06	0	8.02016e-05	1000	1.07	2.7.7.2	ATP:FMN adenylyltransferase [c0]	(1) ATP [c0][c0] + (1) FMN [c0][c0] -> (1) PPi [c0][c0] + (1) FAD [c0][c0]	rxn00122	FAD1	R00161	Riboflavin metabolism
rxn00126_c0	>	Cytosol	8.02016e-05	8.02016e-06	0	8.02016e-05	1000	12.62		ATP:L-methionine S-adenosyltransferase [c0]	(1) H2O [c0][c0] + (1) ATP [c0][c0] + (1) L-Methionine [c0][c0] -> (1) Phosphate [c0][c0] + (1) PPi [c0][c0] + (1) S-Adenosyl-L-methionine [c0][c0] + (1) H+ [c0][c0]	rxn00126	METAT	R00177	Cysteine and methionine metabolism
rxn00137_c0	>	Cytosol	8.02016e-05	8.02016e-06	0	8.02016e-05	1000	7.21		Adenosine 3',5'-bisphosphate 3'-phosphohydrolase [c0]	(1) H2O [c0][c0] + (1) Adenosine 3-5-bisphosphate [c0][c0] -> (1) Phosphate [c0][c0] + (1) AMP [c0][c0]	rxn00137	BPNT	R00188
rxn00392_c0	-	Cytosol	8.02016e-05	8.02016e-06	-1000	8.02016e-05	1000	-14.03		ATP:riboflavin 5'-phosphotransferase [c0]	(1) ATP [c0][c0] + (1) Riboflavin [c0][c0] <-> (1) ADP [c0][c0] + (1) FMN [c0][c0] + (1) H+ [c0][c0]	rxn00392	FMN1_1	R00549	Riboflavin metabolism
rxn00438_c0	>	Cytosol	8.02016e-05	8.02016e-06	0	8.02016e-05	1000	9.53	2.7.4.16	ATP:thiamin-phosphate phosphotransferase [c0]	(1) ATP [c0][c0] + (1) H+ [c0][c0] + (1) Thiamine phosphate [c0][c0] -> (1) ADP [c0][c0] + (1) TPP [c0][c0]	rxn00438	TMPK	R00617	Thiamine metabolism
rxn02264_c0	-	Cytosol	8.02016e-05	8.02016e-06	-1000	8.02016e-05	1000			Hydroxymethylbilane hydro-lyase(cyclizing) [c0]	(1) Hydroxymethylbilane [c0][c0] <-> (1) H2O [c0][c0] + (1) UroporphyrinogenIII [c0][c0]	rxn02264	HEM4	R03165	Porphyrin and chlorophyll metabolism
rxn02305_c0	>	Cytosol	8.02016e-05	8.02016e-06	0	8.02016e-05	1000	-9.6		2-methyl-4-amino-5-hydroxymethylpyrimidine-diphosphate:4-methyl-5-(2-phosphoethyl)-thiazole 2-methyl-4-aminopyridine-5-methenyltransferase [c0]	(1) 4-Methyl-5--2-phosphoethyl-thiazole [c0][c0] + (1) 4-Amino-2-methyl-5-diphosphomethylpyrimidine [c0][c0] -> (1) PPi [c0][c0] + (1) Thiamine phosphate [c0][c0]	rxn02305	THI6_2	R03223	Thiamine metabolism
rxn02897_c0	>	Cytosol	8.02016e-05	8.02016e-06	0	8.02016e-05	1000	-2.94	2.4.2.21	Nicotinate-nucleotide:dimethylbenzimidazole phospho-D-ribosyltransferase	(1) Nicotinate ribonucleotide [c0][c0] + (1) Dimethylbenzimidazole [c0][c0] -> (1) H+ [c0][c0] + (1) Niacin [c0][c0] + (1) alpha-Ribazole 5'-phosphate [c0][c0]	rxn02897	NNDMBRT	R04148	Porphyrin and chlorophyll metabolism
rxn03108_c0	>	Cytosol	8.02016e-05	8.02016e-06	0	8.02016e-05	1000	9.53		ATP:4-amino-2-methyl-5-phosphomethylpyrimidine phosphotransferase [c0]	(1) ATP [c0][c0] + (1) H+ [c0][c0] + (1) 4-Amino-5-phosphomethyl-2-methylpyrimidine [c0][c0] -> (1) ADP [c0][c0] + (1) 4-Amino-2-methyl-5-diphosphomethylpyrimidine [c0][c0]	rxn03108	PMPK	R04509	Thiamine metabolism
rxn03150_c0	>	Cytosol	8.02016e-05	8.02016e-06	0	8.02016e-05	1000	7.21		R04594	(1) H2O [c0][c0] + (1) alpha-Ribazole 5'-phosphate [c0][c0] -> (1) Phosphate [c0][c0] + (1) alpha-Ribazole [c0][c0]	rxn03150	RBZP	R04594	Porphyrin and chlorophyll metabolism
rxn03393_c0	>	Cytosol	8.02016e-05	8.02016e-06	0	8.02016e-05	1000	-0.1		3-octaprenyl-4-hydroxybenzoate carboxy-lyase	(1) H+ [c0][c0] + (1) 3-Octaprenyl-4-hydroxybenzoate [c0][c0] -> (1) CO2 [c0][c0] + (1) 2-Octaprenylphenol [c0][c0]	rxn03393	OPHBDC	R04986	Ubiquinone and other terpenoid-quinone biosynthesis
rxn03395_c0	>	Cytosol	8.02016e-05	8.02016e-06	0	8.02016e-05	1000	-4.36		S-adenosyl-L-methionine:3-(all-trans-octaprenyl)benzene-1,2-diol 2-O-methyltransferase	(1) S-Adenosyl-L-methionine [c0][c0] + (1) 2-Octaprenyl-6-hydroxyphenol [c0][c0] -> (1) S-Adenosyl-homocysteine [c0][c0] + (1) H+ [c0][c0] + (1) 2-Octaprenyl-6-methoxyphenol [c0][c0]	rxn03395	OHPHM	R04988	Ubiquinone and other terpenoid-quinone biosynthesis
rxn03536_c0	>	Cytosol	8.02016e-05	8.02016e-06	0	8.02016e-05	1000	-14.03		R05221	(1) ATP [c0][c0] + (1) Adenosyl cobinamide [c0][c0] -> (1) ADP [c0][c0] + (1) H+ [c0][c0] + (1) Adenosyl cobinamide phosphate [c0][c0]	rxn03536	ADCOBAK	R05221	Porphyrin and chlorophyll metabolism
rxn03537_c0	>	Cytosol	8.02016e-05	8.02016e-06	0	8.02016e-05	1000		2.7.7.62	R05222	(1) GTP [c0][c0] + (1) Adenosyl cobinamide phosphate [c0][c0] -> (1) PPi [c0][c0] + (1) H+ [c0][c0] + (1) Adenosylcobinamide-GDP [c0][c0]	rxn03537	ACBIPGT	R05222	Porphyrin and chlorophyll metabolism
rxn03538_c0	>	Cytosol	8.02016e-05	8.02016e-06	0	8.02016e-05	1000	14.03		R05223	(1) alpha-Ribazole [c0][c0] + (1) Adenosylcobinamide-GDP [c0][c0] -> (1) H+ [c0][c0] + (1) GMP [c0][c0] + (1) Calomide [c0][c0]	rxn03538	ADOCBLS	R05223	Porphyrin and chlorophyll metabolism
rxn03893_c0	>	Cytosol	8.02016e-05	8.02016e-06	0	8.02016e-05	1000	-26.44		all-trans-octaprenyl-diphosphate:4-hydroxybenzoate 3-octaprenyltransferase	(1) 4-Hydroxybenzoate [c0][c0] + (1) Farnesylfarnesylgeraniol [c0][c0] -> (1) PPi [c0][c0] + (1) H+ [c0][c0] + (1) 3-Octaprenyl-4-hydroxybenzoate [c0][c0]	rxn03893	HBZOPT	R05615	Ubiquinone and other terpenoid-quinone biosynthesis
rxn05029_c0	>	Cytosol	8.02016e-05	8.02016e-06	0	8.02016e-05	1000			ATP:cobinamide Cobeta-adenosyltransferase [c0]	(1) ATP [c0][c0] + (1) H+ [c0][c0] + (1) Cobinamide [c0][c0] -> (1) Triphosphate [c0][c0] + (1) Adenosyl cobinamide [c0][c0]	rxn05029	CBIAT	R07268	Porphyrin and chlorophyll metabolism
rxn05144_c0	>	Cytosol	8.02016e-05	8.02016e-06	0	8.02016e-05	1000	-43.3		Pyridoxal 5-phosphate synthase [c0]	(1) L-Glutamine [c0][c0] + (1) Glyceraldehyde3-phosphate [c0][c0] + (1) D-Ribulose5-phosphate [c0][c0] -> (3) H2O [c0][c0] + (1) Phosphate [c0][c0] + (1) Pyridoxal phosphate [c0][c0] + (1) L-Glutamate [c0][c0] + (1) H+ [c0][c0]	rxn05144
rxn05148_c0	>	Cytosol	8.02016e-05	8.02016e-06	0	8.02016e-05	1000	-6.82		Heme transport via ABC system	(1) H2O [c0][c0] + (1) ATP [c0][c0] + (1) Heme [e0][e0] -> (1) ADP [c0][c0] + (1) Phosphate [c0][c0] + (1) Heme [c0][c0] + (1) H+ [c0][c0]	rxn05148	HEMEti
rxn05153_c0	>	Cytosol	8.02016e-05	8.02016e-06	0	8.02016e-05	1000	-6.82		sulfate-transporting ATPase	(1) H2O [c0][c0] + (1) ATP [c0][c0] + (1) Sulfate [e0][e0] -> (1) ADP [c0][c0] + (1) Phosphate [c0][c0] + (1) Sulfate [c0][c0] + (1) H+ [c0][c0]	rxn05153	SULabc
rxn05166_c0	>	Cytosol	8.02016e-05	8.02016e-06	0	8.02016e-05	1000	-6.82		RXNBWI-115367.ce	(1) H2O [c0][c0] + (1) ATP [c0][c0] + (1) Co2+ [e0][e0] -> (1) ADP [c0][c0] + (1) Phosphate [c0][c0] + (1) H+ [c0][c0] + (1) Co2+ [c0][c0]	rxn05166	Coabc
rxn05195_c0	>	Cytosol	8.02016e-05	8.02016e-06	0	8.02016e-05	1000	-6.82		ATP phosphohydrolase (ferric-ion-transporting) [c0]	(1) H2O [c0][c0] + (1) ATP [c0][c0] + (1) fe3 [e0][e0] -> (1) ADP [c0][c0] + (1) Phosphate [c0][c0] + (1) H+ [c0][c0] + (1) fe3 [c0][c0]	rxn05195	FE3abc
rxn05618_c0	>	Cytosol	8.02016e-05	8.02016e-06	0	8.02016e-05	1000	0	2.A.55|TC-2.A.55	manganese transport in via proton symport [c0]	(1) Mn2+ [e0][e0] + (1) H+ [e0][e0] -> (1) Mn2+ [c0][c0] + (1) H+ [c0][c0]	rxn05618	MNt2
rxn06023_c0	>	Cytosol	8.02016e-05	8.02016e-06	0	8.02016e-05	1000			CoA:apo-[acyl-carrier-protein] pantetheinephosphotransferase	(1) CoA [c0][c0] + (1) apo-ACP [c0][c0] -> (1) Adenosine 3-5-bisphosphate [c0][c0] + (1) ACP [c0][c0]	rxn06023		R01625	Pantothenate and CoA biosynthesis
rxn08130_c0	-	Cytosol	8.02016e-05	8.02016e-06	-1000	8.02016e-05	1000	-20.64		ADOMET-DMK-METHYLTRANSFER-RXN.c [c0]	(1) S-Adenosyl-L-methionine [c0][c0] + (1) 2-Demethylmenaquinol 8 [c0][c0] <-> (1) S-Adenosyl-homocysteine [c0][c0] + (1) H+ [c0][c0] + (1) Menaquinol 8 [c0][c0]	rxn08130	AMMQLT8
rxn08131_c0	-	Cytosol	8.02016e-05	8.02016e-06	-1000	8.02016e-05	1000	-50.56		4-amino-2-methyl-5-phosphomethylpyrimidine synthetase [c0]	(1) H2O [c0][c0] + (1) NAD [c0][c0] + (1) AIR [c0][c0] <-> (1) NADH [c0][c0] + (2) Formate [c0][c0] + (4) H+ [c0][c0] + (1) 4-Amino-5-phosphomethyl-2-methylpyrimidine [c0][c0]	rxn08131	AMPMS2
rxn08234_c0	-	Cytosol	8.02016e-05	8.02016e-06	-1000	8.02016e-05	1000	0		chloride (Cl-1) transport via diffusion (extracellular to periplasm) [c0]	(1) Cl- [e0][e0] <-> (1) Cl- [c0][c0]	rxn08234	CLtex
rxn08353_c0	>	Cytosol	8.02016e-05	8.02016e-06	0	8.02016e-05	1000	-7		5-demethylubiquinone-8 methyltransferase	(1) S-Adenosyl-L-methionine [c0][c0] + (1) 2-Octaprenyl-3-methyl-5-hydroxy-6-methoxy-1,4-benzoquinol [c0][c0] -> (1) S-Adenosyl-homocysteine [c0][c0] + (1) H+ [c0][c0] + (1) Ubiquinol-8 [c0][c0]	rxn08353	DMQMT
rxn09039_c0	>	Cytosol	8.02016e-05	8.02016e-06	0	8.02016e-05	1000	-20.64		2-OCTAPRENYL-METHOXY-BENZOQ-METH-RXN.c	(1) S-Adenosyl-L-methionine [c0][c0] + (1) 2-Octaprenyl-6-methoxy-1,4-benzoquinol [c0][c0] -> (1) S-Adenosyl-homocysteine [c0][c0] + (1) H+ [c0][c0] + (1) 2-Octaprenyl3-methyl-6-methoxy- 1,4-benzoquinol [c0][c0]	rxn09039	OMBZLM
rxn09041_c0	>	Cytosol	8.02016e-05	8.02016e-06	0	8.02016e-05	1000	1.95		2-Octaprenyl-3-methyl-6-methoxy-1,4-benzoquinol hydroxylase (anaerobic)	(3) H2O [c0][c0] + (2) ATP [c0][c0] + (1) NAD [c0][c0] + (1) 2-Octaprenyl3-methyl-6-methoxy- 1,4-benzoquinol [c0][c0] -> (1) NADH [c0][c0] + (2) ADP [c0][c0] + (2) Phosphate [c0][c0] + (3) H+ [c0][c0] + (1) 2-Octaprenyl-3-methyl-5-hydroxy-6-methoxy-1,4-benzoquinol [c0][c0]	rxn09041	OMMBLHX3
rxn09043_c0	>	Cytosol	8.02016e-05	8.02016e-06	0	8.02016e-05	1000	-0.69		2-octaprenyl-6-methoxyphenol hydroxylase (anaerobic)	(3) H2O [c0][c0] + (2) ATP [c0][c0] + (1) NAD [c0][c0] + (1) 2-Octaprenyl-6-methoxyphenol [c0][c0] -> (1) NADH [c0][c0] + (2) ADP [c0][c0] + (2) Phosphate [c0][c0] + (3) H+ [c0][c0] + (1) 2-Octaprenyl-6-methoxy-1,4-benzoquinol [c0][c0]	rxn09043	OMPHHX3
rxn09045_c0	>	Cytosol	8.02016e-05	8.02016e-06	0	8.02016e-05	1000	-0.69		2-Octaprenylphenol hydroxylase (anaerobic)	(3) H2O [c0][c0] + (2) ATP [c0][c0] + (1) NAD [c0][c0] + (1) 2-Octaprenylphenol [c0][c0] -> (1) NADH [c0][c0] + (2) ADP [c0][c0] + (2) Phosphate [c0][c0] + (3) H+ [c0][c0] + (1) 2-Octaprenyl-6-hydroxyphenol [c0][c0]	rxn09045	OPHHX3
rxn09310_c0	>	Cytosol	8.02016e-05	8.02016e-06	0	8.02016e-05	1000	-57.03		thiazole phosphate synthesis	(1) ATP [c0][c0] + (1) L-Tyrosine [c0][c0] + (1) L-Cysteine [c0][c0] + (1) 1-deoxy-D-xylulose5-phosphate [c0][c0] -> (1) H2O [c0][c0] + (1) CO2 [c0][c0] + (1) PPi [c0][c0] + (1) AMP [c0][c0] + (1) L-Alanine [c0][c0] + (2) H+ [c0][c0] + (1) 4-Methyl-5--2-phosphoethyl-thiazole [c0][c0] + (1) 4-Hydroxy-benzylalcohol [c0][c0]	rxn09310	THZPSN
rxn10052_c0	-	Cytosol	8.02016e-05	8.02016e-06	-1000	8.02016e-05	1000			adenylate kinase (Inorganic triphosphate) [c0]	(1) AMP [c0][c0] + (1) Triphosphate [c0][c0] <-> (1) ADP [c0][c0] + (1) PPi [c0][c0]	rxn10052	ADK2
rxn10481_c0	>	Cytosol	8.02016e-05	8.02016e-06	0	2.1797	1000	-6.82		Copper transport via ABC system [c0]	(1) H2O [c0][c0] + (1) ATP [c0][c0] + (1) Cu2+ [e0][e0] -> (1) ADP [c0][c0] + (1) Phosphate [c0][c0] + (1) Cu2+ [c0][c0] + (1) H+ [c0][c0]	rxn10481	Cuabc
rxn15947_c0	-	Cytosol	8.02016e-05	8.02016e-06	-1000	8.02016e-05	1000	-8.21		carboxyspermidine:NADP+ oxidoreductase [c0]	(1) NADPH [c0][c0] + (1) H+ [c0][c0] + (1) Putrescine [c0][c0] + (1) L-Aspartate4-semialdehyde [c0][c0] <-> (1) H2O [c0][c0] + (1) NADP [c0][c0] + (1) Carboxyspermidine [c0][c0]	rxn15947		R09079	Arginine and proline metabolism
rxn15949_c0	>	Cytosol	8.02016e-05	8.02016e-06	0	8.02016e-05	1000	-3.09		carboxyspermidine carboxy-lyase (spermidine-forming) [c0]	(1) H+ [c0][c0] + (1) Carboxyspermidine [c0][c0] -> (1) CO2 [c0][c0] + (1) Spermidine [c0][c0]	rxn15949		R09081	Arginine and proline metabolism
rxn00048_c0	>	Cytosol	0.000160403	1.60403e-05	0	0.000160403	1000	-41.52		6,7-Dimethyl-8-(1-D-ribityl)lumazine:6,7-dimethyl-8-(1-D-ribityl)lumazine 2,3-butanediyltransferase [c0]	(1) H+ [c0][c0] + (2) 6-7-Dimethyl-8--1-D-ribityllumazine [c0][c0] -> (1) Riboflavin [c0][c0] + (1) 4--1-D-Ribitylamino-5-aminouracil [c0][c0]	rxn00048		R00066	Riboflavin metabolism
rxn00100_c0	>	Cytosol	0.000160403	1.60403e-05	0	0.000160403	1000	-14.03		ATP:dephospho-CoA 3'-phosphotransferase [c0]	(1) ATP [c0][c0] + (1) Dephospho-CoA [c0][c0] -> (1) ADP [c0][c0] + (1) CoA [c0][c0] + (1) H+ [c0][c0]	rxn00100	DPCOAK	R00130	Pantothenate and CoA biosynthesis
rxn00105_c0	>	Cytosol	0.000160403	0	0	2.1797	1000	1.07		ATP:nicotinamide-nucleotide adenylyltransferase [c0]	(1) ATP [c0][c0] + (1) Nicotinamide ribonucleotide [c0][c0] -> (1) NAD [c0][c0] + (1) PPi [c0][c0]	rxn00105	NMNAT	R00137	Nicotinate and nicotinamide metabolism
rxn00300_c0	>	Cytosol	0.000160403	1.60403e-05	0	0.000160403	1000	-37.6	3.5.4.25	GTP 7,8-8,9-dihydrolase (diphosphate-forming) [c0]	(3) H2O [c0][c0] + (1) GTP [c0][c0] -> (1) PPi [c0][c0] + (1) Formate [c0][c0] + (3) H+ [c0][c0] + (1) 2,5-Diamino-6-(5'-phosphoribosylamino) -4-pyrimidineone [c0][c0]	rxn00300	GTPCII2	R00425	Riboflavin metabolism
rxn00346_c0	>	Cytosol	0.000160403	1.60403e-05	0	0.000160403	1000	-3.09	4.1.1.11	L-aspartate 1-carboxy-lyase (beta-alanine-forming) [c0]	(1) L-Aspartate [c0][c0] + (1) H+ [c0][c0] -> (1) CO2 [c0][c0] + (1) beta-Alanine [c0][c0]	rxn00346	ASP1DC	R00489	beta-Alanine metabolism|Pantothenate and CoA biosynthesis
rxn00405_c0	>	Cytosol	0.000160403	1.60403e-05	0	0.000160403	1000	-3.09		L-arginine carboxy-lyase (agmatine-forming) [c0]	(1) L-Arginine [c0][c0] + (1) H+ [c0][c0] -> (1) CO2 [c0][c0] + (1) Agmatine [c0][c0]	rxn00405	ARGDC	R00566	Arginine and proline metabolism
rxn00853_c0	>	Cytosol	0.000160403	1.60403e-05	0	0.000160403	1000	2.73	3.5.1.53	N-Carbamoylputrescine amidohydrolase [c0]	(1) H2O [c0][c0] + (2) H+ [c0][c0] + (1) N-Carbamoylputrescine [c0][c0] -> (1) CO2 [c0][c0] + (1) NH3 [c0][c0] + (1) Putrescine [c0][c0]	rxn00853	CBMLPTAH	R01152	Arginine and proline metabolism
rxn00903_c0	-	Cytosol	0.000160403	1.60403e-05	-1000	0.000160403	1000	0		L-Valine:2-oxoglutarate aminotransferase [c0]	(1) 2-Oxoglutarate [c0][c0] + (1) L-Valine [c0][c0] <-> (1) L-Glutamate [c0][c0] + (1) 3-Methyl-2-oxobutanoate [c0][c0]	rxn00903	BAT2_2	R01214	Valine, leucine and isoleucine degradation|Valine, leucine and isoleucine biosynthesis|Pantothenate and CoA biosynthesis|Glucosinolate biosynthesis
rxn00912_c0	-	Cytosol	0.000160403	1.60403e-05	-1000	0.000160403	1000	-1.47		5,10-Methylenetetrahydrofolate:3-methyl-2-oxobutanoate hydroxymethyltransferase [c0]	(1) H2O [c0][c0] + (1) 3-Methyl-2-oxobutanoate [c0][c0] + (1) 5-10-Methylenetetrahydrofolate [c0][c0] <-> (1) Tetrahydrofolate [c0][c0] + (1) 2-Dehydropantoate [c0][c0]	rxn00912	ECM31	R01226	Pantothenate and CoA biosynthesis
rxn01029_c0	>	Cytosol	0.000160403	1.60403e-05	0	0.000160403	1000	-12.38		Agmatine iminohydrolase [c0]	(1) H2O [c0][c0] + (1) Agmatine [c0][c0] -> (1) NH3 [c0][c0] + (1) N-Carbamoylputrescine [c0][c0]	rxn01029	AGMTNDMN	R01416	Arginine and proline metabolism
rxn01258_c0	-	Cytosol	0.000160403	1.60403e-05	-1000	0.000160403	1000	0	5.4.99.6	chorismate hydroxymutase [c0]	(1) Chorismate [c0][c0] <-> (1) Isochorismate [c0][c0]	rxn01258	ICH or Si	R01717	Ubiquinone and other terpenoid-quinone biosynthesis|Biosynthesis of siderophore group nonribosomal peptides
rxn01791_c0	>	Cytosol	0.000160403	1.60403e-05	0	0.000160403	1000	-26.84	6.3.2.1	(R)-Pantoate:beta-alanine ligase (AMP-forming) [c0]	(1) ATP [c0][c0] + (1) beta-Alanine [c0][c0] + (1) Pantoate [c0][c0] -> (1) PPi [c0][c0] + (1) AMP [c0][c0] + (2) H+ [c0][c0] + (1) PAN [c0][c0]	rxn01791	PANTS	R02473	beta-Alanine metabolism|Pantothenate and CoA biosynthesis
rxn02155_c0	-	Cytosol	0.000160403	0	0	2.1797	1000	1.07		ATP:nicotinamide-nucleotide adenylyltransferase [c0]	(1) ATP [c0][c0] + (1) Nicotinate ribonucleotide [c0][c0] <-> (1) PPi [c0][c0] + (1) Deamido-NAD [c0][c0]	rxn02155	NNAT	R03005	Nicotinate and nicotinamide metabolism
rxn02175_c0	>	Cytosol	0.000160403	1.60403e-05	0	0.000160403	1000	1.07		ATP:pantetheine-4'-phosphate adenylyltransferase [c0]	(1) ATP [c0][c0] + (1) Phosphopantetheine [c0][c0] -> (1) PPi [c0][c0] + (1) Dephospho-CoA [c0][c0]	rxn02175	PTPAT	R03035	Pantothenate and CoA biosynthesis
rxn02341_c0	>	Cytosol	0.000160403	1.60403e-05	0	0.000160403	1000	-3.09	4.1.1.36	N-[(R)-4'-Phosphopantothenoyl]-L-cysteine carboxy-lyase [c0]	(1) H+ [c0][c0] + (1) (R) -4'-Phosphopantothenoyl-L-cysteine [c0][c0] -> (1) CO2 [c0][c0] + (1) Phosphopantetheine [c0][c0]	rxn02341	PPCDC	R03269	Pantothenate and CoA biosynthesis
rxn02475_c0	>	Cytosol	0.000160403	1.60403e-05	0	0.000160403	1000	-8.88		2,5-Diamino-6-hydroxy-4-(5-phosphoribosylamino)-pyrimidine 2-aminohydrolase [c0]	(1) H2O [c0][c0] + (1) H+ [c0][c0] + (1) 2,5-Diamino-6-(5'-phosphoribosylamino) -4-pyrimidineone [c0][c0] -> (1) NH3 [c0][c0] + (1) 5-Amino-6--5-phosphoribosylaminouracil [c0][c0]	rxn02475	RIB7_1	R03459	Riboflavin metabolism
rxn02831_c0	>	Cytosol	0.000160403	1.60403e-05	0	0.000160403	1000	-21.55		O-Succinylbenzoate:CoA ligase (AMP-forming) [c0]	(1) ATP [c0][c0] + (1) CoA [c0][c0] + (1) Succinylbenzoate [c0][c0] -> (1) PPi [c0][c0] + (1) AMP [c0][c0] + (1) H+ [c0][c0] + (1) Succinylbenzoyl-CoA [c0][c0]	rxn02831	SUCBZL	R04030	Ubiquinone and other terpenoid-quinone biosynthesis
rxn02898_c0	>	Cytosol	0.000160403	1.60403e-05	0	0.000160403	1000	-14.27		O-Succinylbenzoyl-CoA 1,4-dihydroxy-2-naphthoate-lyase [c0]	(1) Succinylbenzoyl-CoA [c0][c0] -> (1) CoA [c0][c0] + (1) 1-4-Dihydroxy-2-naphthoate [c0][c0]	rxn02898	NPHS	R04150
rxn05039_c0	>	Cytosol	0.000160403	1.60403e-05	0	0.000160403	1000	7.21		R07280	(1) H2O [c0][c0] + (1) 5-Amino-6--5-phosphoribitylaminouracil [c0][c0] -> (1) Phosphate [c0][c0] + (1) 4--1-D-Ribitylamino-5-aminouracil [c0][c0]	rxn05039	U78	R07280	Riboflavin metabolism
rxn05117_c0	>	Cytosol	0.000160403	1.60403e-05	0	0.000160403	1000	-21.64		L-aspartate:NADP+ oxidoreductase (deaminating)	(1) NADP [c0][c0] + (1) L-Aspartate [c0][c0] -> (1) NADPH [c0][c0] + (2) H+ [c0][c0] + (1) Iminoaspartate [c0][c0]	rxn05117		R07407	Nicotinate and nicotinamide metabolism
rxn05595_c0	-	Cytosol	0.000160403	1.60403e-05	-1000	17.4375	1000	0		TRANS-RXN-3.ce [c0]	(1) H+ [e0][e0] + (1) K+ [e0][e0] <-> (1) H+ [c0][c0] + (1) K+ [c0][c0]	rxn05595	Kt2
rxn08333_c0	>	Cytosol	0.000160403	1.60403e-05	0	0.000160403	1000	10.17		1,4-dihydroxy-2-naphthoate octaprenyltransferase [c0]	(1) 1-4-Dihydroxy-2-naphthoate [c0][c0] + (1) Farnesylfarnesylgeraniol [c0][c0] -> (1) CO2 [c0][c0] + (1) PPi [c0][c0] + (1) 2-Demethylmenaquinol 8 [c0][c0]	rxn08333	DHNAOT4
rxn11702_c0	>	Cytosol	0.000160403	1.60403e-05	0	0.000160403	1000	-6.2		2-succinyl-5-enolpyruvyl-6-hydroxy-3-cyclohexene-1-carboxylate synthase [c0]	(1) 2-Oxoglutarate [c0][c0] + (1) H+ [c0][c0] + (1) Isochorismate [c0][c0] -> (1) CO2 [c0][c0] + (1) 2-Succinyl-5-enolpyruvyl-6-hydroxy-3-cyclohexene-1-carboxylate [c0][c0]	rxn11702		R08165	Ubiquinone and other terpenoid-quinone biosynthesis
rxn11703_c0	>	Cytosol	0.000160403	1.60403e-05	0	0.000160403	1000	-23.3		2-succinyl-6-hydroxy-2,4-cyclohexadiene-1-carboxylate synthase	(1) 2-Succinyl-5-enolpyruvyl-6-hydroxy-3-cyclohexene-1-carboxylate [c0][c0] -> (1) Pyruvate [c0][c0] + (1) SHCHC [c0][c0]	rxn11703		R08166	Ubiquinone and other terpenoid-quinone biosynthesis
rxn00299_c0	>	Cytosol	0.000240605	0	0	0.000240605	1000	-16.89		GTP 7,8-8,9-dihydrolase [c0]	(1) H2O [c0][c0] + (1) GTP [c0][c0] -> (1) Formate [c0][c0] + (1) H+ [c0][c0] + (1) 7,8-Dihydroneopterin 3'-triphosphate [c0][c0]	rxn00299	FOL2	R00424
rxn00979_c0	>	Cytosol	0.000240605	2.40605e-05	0	0.000240605	1000	-9.8		glycolaldehyde:NAD+ oxidoreductase	(1) H2O [c0][c0] + (1) NAD [c0][c0] + (1) Glycolaldehyde [c0][c0] -> (1) NADH [c0][c0] + (2) H+ [c0][c0] + (1) Glycolate [c0][c0]	rxn00979	GCALDD	R01333	Glyoxylate and dicarboxylate metabolism
rxn01257_c0	-	Cytosol	0.000240605	2.40605e-05	-1000	0.000240605	1000	-7.19		chorismate:L-glutamine aminotransferase [c0]	(1) L-Glutamine [c0][c0] + (1) Chorismate [c0][c0] <-> (1) L-Glutamate [c0][c0] + (1) ADC [c0][c0]	rxn01257	ABZ1	R01716	Folate biosynthesis
rxn01486_c0	>	Cytosol	0.000240605	2.40605e-05	0	0.000240605	1000	-22.53		trans,trans-Farnesyl-diphosphate:isopentenyl-diphosphate farnesyltranstransferase [c0]	(1) Isopentenyldiphosphate [c0][c0] + (1) Farnesyldiphosphate [c0][c0] -> (1) PPi [c0][c0] + (1) H+ [c0][c0] + (1) Geranylgeranyl diphosphate [c0][c0]	rxn01486	FRTT	R02061	Terpenoid backbone biosynthesis
rxn01603_c0	>	Cytosol	0.000240605	2.40605e-05	0	0.000240605	1000	-6.35		7,8-dihydropteroate:L-glutamate ligase (ADP-forming) [c0]	(1) ATP [c0][c0] + (1) L-Glutamate [c0][c0] + (1) Dihydropteroate [c0][c0] -> (1) ADP [c0][c0] + (1) Phosphate [c0][c0] + (1) H+ [c0][c0] + (1) Dihydrofolate [c0][c0]	rxn01603	DHFS	R02237	Folate biosynthesis
rxn02200_c0	-	Cytosol	0.000240605	-2.17966	-1000	0.000240605	1000	-18.92		2-amino-4-hydroxy-6-hydroxymethyl-7,8-dihydropteridine:4-aminobenzoate 2-amino-4-hydroxydihydropteridine-6-methenyltransferase [c0]	(1) ABEE [c0][c0] + (1) 6-hydroxymethyl dihydropterin [c0][c0] <-> (1) H2O [c0][c0] + (1) Dihydropteroate [c0][c0]	rxn02200	DHPS	R03066	Folate biosynthesis
rxn02504_c0	-	Cytosol	0.000240605	2.40605e-05	-1000	0.000240605	1000	14.75		2-amino-4-hydroxy-6-(D-erythro-1,2,3-trihydroxypropyl)-7,8-dihydropteridine glycolaldehyde-lyase [c0]	(1) Dihydroneopterin [c0][c0] <-> (1) Glycolaldehyde [c0][c0] + (1) 6-hydroxymethyl dihydropterin [c0][c0]	rxn02504	DHNPA	R03504	Folate biosynthesis
rxn03167_c0	>	Cytosol	0.000240605	2.40605e-05	0	0.000240605	1000	-15.95		2-Amino-4-hydroxy-6-(erythro-1,2,3-trihydroxypropyl) dihydropteridine triphosphate phosphohydrolase (alkaline optimum) [c0]	(3) H2O [c0][c0] + (1) 7,8-Dihydroneopterin 3'-triphosphate [c0][c0] -> (3) Phosphate [c0][c0] + (3) H+ [c0][c0] + (1) Dihydroneopterin [c0][c0]	rxn03167	AKP1	R04620	Folate biosynthesis
rxn03841_c0	>	Cytosol	0.000240605	2.40605e-05	0	0.000240605	1000	-36.97		4-amino-4-deoxychorismate pyruvate-lyase [c0]	(1) ADC [c0][c0] -> (1) Pyruvate [c0][c0] + (1) H+ [c0][c0] + (1) ABEE [c0][c0]	rxn03841	ADCL	R05553	Folate biosynthesis
rxn03891_c0	>	Cytosol	0.000240605	2.40605e-05	0	0.000240605	1000	-22.53		R05612	(1) Isopentenyldiphosphate [c0][c0] + (1) all-trans-Hexaprenyl diphosphate [c0][c0] -> (1) PPi [c0][c0] + (1) H+ [c0][c0] + (1) all-trans-Heptaprenyl diphosphate [c0][c0]	rxn03891	HEXTT	R05612
rxn03892_c0	>	Cytosol	0.000240605	2.40605e-05	0	0.000240605	1000	-22.53		R05613	(1) Isopentenyldiphosphate [c0][c0] + (1) pendp [c0][c0] -> (1) PPi [c0][c0] + (1) H+ [c0][c0] + (1) all-trans-Hexaprenyl diphosphate [c0][c0]	rxn03892	PPTT	R05613
rxn05287_c0	>	Cytosol	0.000240605	2.40605e-05	0	0.000240605	1000	-22.53		geranylgeranyl-diphosphate:isopentenyl-diphosphate transtransferase	(1) Isopentenyldiphosphate [c0][c0] + (1) Geranylgeranyl diphosphate [c0][c0] -> (1) PPi [c0][c0] + (1) H+ [c0][c0] + (1) pendp [c0][c0]	rxn05287	GGTT	R07475
rxn01217_c0	>	Cytosol	0.000315073	0	0	0.256618	1000	-5.14		dCMP aminohydrolase [c0]	(1) H2O [c0][c0] + (1) H+ [c0][c0] + (1) dCMP [c0][c0] -> (1) NH3 [c0][c0] + (1) dUMP [c0][c0]	rxn01217	DCD1_1	R01663	Pyrimidine metabolism
rxn01512_c0	>	Cytosol	0.000315073	3.15073e-05	0	100	1000	0		ATP:dTDP phosphotransferase	(1) ATP [c0][c0] + (1) dTDP [c0][c0] -> (1) ADP [c0][c0] + (1) TTP [c0][c0]	rxn01512	NDPK4	R02093	Pyrimidine metabolism
rxn01513_c0	>	Cytosol	0.000315073	3.15073e-05	0	2.17972	1000	9.53		ATP:dTMP phosphotransferase	(1) ATP [c0][c0] + (1) H+ [c0][c0] + (1) dTMP [c0][c0] -> (1) ADP [c0][c0] + (1) dTDP [c0][c0]	rxn01513	CDC8	R02094	Pyrimidine metabolism
rxn01520_c0	>	Cytosol	0.000315073	3.15073e-05	0	0.242784	1000	-15.88		5,10-Methylenetetrahydrofolate:dUMP C-methyltransferase [c0]	(1) 5-10-Methylenetetrahydrofolate [c0][c0] + (1) dUMP [c0][c0] -> (1) dTMP [c0][c0] + (1) Dihydrofolate [c0][c0]	rxn01520	CDC21	R02101	Pyrimidine metabolism|One carbon pool by folate
rxn05232_c0	>	Cytosol	0.000315073	0	0	0.220063	1000			2'-Deoxyadenosine 5'-triphosphate:oxydized-thioredoxin 2'-oxidoreductase [c0]	(1) ATP [c0][c0] + (1) trdrd [c0][c0] -> (1) H2O [c0][c0] + (1) dATP [c0][c0] + (1) trdox [c0][c0]	rxn05232	RNTR1	R02014	Purine metabolism
rxn05233_c0	>	Cytosol	0.000315073	0	0	0.219371	1000			2'-Deoxyguanosine 5'-diphosphate:oxidized-thioredoxin 2'-oxidoreductase [c0]	(1) GDP [c0][c0] + (1) trdrd [c0][c0] -> (1) H2O [c0][c0] + (1) dGDP [c0][c0] + (1) trdox [c0][c0]	rxn05233	RNDR2	R02019	Purine metabolism
rxn00029_c0	>	Cytosol	0.000320806	3.20806e-05	0	0.000320806	1000	-15.3	4.2.1.24	5-aminolevulinate hydro-lyase (adding 5-aminolevulinate and cyclizing; porphobilinogen-forming)	(2) 5-Aminolevulinate [c0][c0] -> (2) H2O [c0][c0] + (1) H+ [c0][c0] + (1) Porphobilinogen [c0][c0]	rxn00029	HEM2	R00036	Porphyrin and chlorophyll metabolism
rxn03080_c0	>	Cytosol	0.000320806	3.20806e-05	0	0.000320806	1000	0.92	2.5.1.78	5-amino-6-(D-ribitylamino)uracil butanedionetransferase [c0]	(1) 4--1-D-Ribitylamino-5-aminouracil [c0][c0] + (1) 3-4-dihydroxy-2-butanone4-phosphate [c0][c0] -> (2) H2O [c0][c0] + (1) Phosphate [c0][c0] + (1) H+ [c0][c0] + (1) 6-7-Dimethyl-8--1-D-ribityllumazine [c0][c0]	rxn03080	RIB5	R04457	Riboflavin metabolism
rxn05040_c0	>	Cytosol	0.000320806	3.20806e-05	0	0.000320806	1000	-20.78	4.1.99.12	D-ribulose 5-phosphate formate-lyase (L-3,4-dihydroxybutan-2-one 4-phosphate-forming) [c0]	(1) D-Ribulose5-phosphate [c0][c0] -> (1) Formate [c0][c0] + (1) H+ [c0][c0] + (1) 3-4-dihydroxy-2-butanone4-phosphate [c0][c0]	rxn05040	DB4PS	R07281	Riboflavin metabolism
rxn08971_c0	>	Cytosol	0.00048121	0	0	2.44318	1000	147.01		NADH dehydrogenase (menaquinone-8 & 0 protons) [c0]	(1) NADH [c0][c0] + (1) H+ [c0][c0] + (1) Menaquinone 8 [c0][c0] -> (1) NAD [c0][c0] + (1) Menaquinol 8 [c0][c0]	rxn08971	NADH10
rxn08527_c0	-	Cytosol	0.000561411	8.02016e-06	-1000	2.44319	1000	-162.01		fumarate reductase [c0]	(1) Fumarate [c0][c0] + (1) Menaquinol 8 [c0][c0] <-> (1) Succinate [c0][c0] + (1) Menaquinone 8 [c0][c0]	rxn08527	FRD2
rxn08528_c0	-	Cytosol	0.000561411	8.02016e-06	-1000	2.44319	1000	-31.4		fumarate reductase [c0]	(1) Fumarate [c0][c0] + (1) 2-Demethylmenaquinol 8 [c0][c0] <-> (1) Succinate [c0][c0] + (1) 2-Demethylmenaquinone 8 [c0][c0]	rxn08528	FRD3
rxn05294_c0	>	Cytosol	0.000609852	6.09852e-05	0	0.000609852	1000			DNA synthesis	(0.516637656497864) dATP [c0][c0] + (0.516637656497864) dGTP [c0][c0] + (0.516637656497864) dCTP [c0][c0] + (0.516637656497864) TTP [c0][c0] -> (2.06655062599146) PPi [c0][c0] + (1) DNA [c0][c0]	rxn05294
rxn00364_c0	-	Cytosol	0.000630145	-4.35931	-1000	0.229915	1000	9.53		ATP:CMP phosphotransferase [c0]	(1) ATP [c0][c0] + (1) CMP [c0][c0] + (1) H+ [c0][c0] <-> (1) ADP [c0][c0] + (1) CDP [c0][c0]	rxn00364	CYTK1	R00512	Pyrimidine metabolism
rxn00285_c0	-	Cytosol	0.000641613	6.41613e-05	-1000	0.000641613	1000	-1.06		Succinate:CoA ligase (ADP-forming) [c0]	(1) ATP [c0][c0] + (1) CoA [c0][c0] + (1) Succinate [c0][c0] <-> (1) ADP [c0][c0] + (1) Phosphate [c0][c0] + (1) Succinyl-CoA [c0][c0]	rxn00285	SUCOAS	R00405	Citrate cycle (TCA cycle)|Propanoate metabolism|Carbon fixation pathways in prokaryotes
rxn00599_c0	>	Cytosol	0.000641613	6.41613e-05	0	0.000641613	1000	2.16		succinyl-CoA:glycine C-succinyltransferase (decarboxylating)	(1) Glycine [c0][c0] + (1) H+ [c0][c0] + (1) Succinyl-CoA [c0][c0] -> (1) CoA [c0][c0] + (1) CO2 [c0][c0] + (1) 5-Aminolevulinate [c0][c0]	rxn00599		R00830	Glycine, serine and threonine metabolism|Porphyrin and chlorophyll metabolism
rxn00460_c0	>	Cytosol	0.000797743	0	0	99.9959	1000	-4.92		UTP:pyruvate 2-O-phosphotransferase [c0]	(1) Pyruvate [c0][c0] + (1) UTP [c0][c0] -> (1) UDP [c0][c0] + (1) Phosphoenolpyruvate [c0][c0] + (1) H+ [c0][c0]	rxn00460		R00659
rxn09202_c0	>	Cytosol	0.00124327	0.000124327	0	0.00124327	1000	-73.2		Phosphatidylserine decarboxylase (n-C18:0) [c0]	(2) H+ [c0][c0] + (1) phosphatidylserine dioctadecanoyl [c0][c0] -> (1) CO2 [c0][c0] + (1) phosphatidylethanolamine dioctadecanoyl [c0][c0]	rxn09202	PSD180
rxn09210_c0	>	Cytosol	0.00124327	0.000124327	0	0.00124327	1000	390.83		Phosphatidylserine syntase (n-C18:0) [c0]	(1) L-Serine [c0][c0] + (1) CDP-1,2-dioctadecanoylglycerol [c0][c0] -> (1) CMP [c0][c0] + (2) H+ [c0][c0] + (1) phosphatidylserine dioctadecanoyl [c0][c0]	rxn09210	PSSA180
rxn10336_c0	>	Cytosol	0.00124327	0.000124327	0	0.00124327	1000	0		stearoyl-cardiolipin synthase	(2) Phosphatidylglycerol dioctadecanoyl [c0][c0] -> (1) Glycerol [c0][c0] + (1) Stearoylcardiolipin (B. subtilis) [c0][c0]	rxn10336
rxn05289_c0	-	Cytosol	0.00126029	0.000126029	-1000	0.256712	1000		1.6.4.5	NADPH:oxidized-thioredoxin oxidoreductase [c0]	(1) NADPH [c0][c0] + (1) H+ [c0][c0] + (1) trdox [c0][c0] <-> (1) NADP [c0][c0] + (1) trdrd [c0][c0]	rxn05289	TRDR	R02016	Pyrimidine metabolism
rxn00193_c0	-	Cytosol	0.00160797	0.000160797	-1000	0.00160797	1000	0	5.1.1.3	glutamate racemase [c0]	(1) L-Glutamate [c0][c0] <-> (1) D-Glutamate [c0][c0]	rxn00193	GLUR	R00260	D-Glutamine and D-glutamate metabolism
rxn00461_c0	>	Cytosol	0.00160797	0.000160797	0	0.00160797	1000	10.33	2.5.1.7	Phosphoenolpyruvate:UDP-N-acetyl-D-glucosamine 1-carboxyvinyl-transferase [c0]	(1) UDP-N-acetylglucosamine [c0][c0] + (1) Phosphoenolpyruvate [c0][c0] -> (1) Phosphate [c0][c0] + (1) UDP-N-acetylglucosamine enolpyruvate [c0][c0]	rxn00461	UAGCVT	R00660	Amino sugar and nucleotide sugar metabolism|Peptidoglycan biosynthesis
rxn02008_c0	>	Cytosol	0.00160797	0.000160797	0	0.00160797	1000	-6.35	6.3.2.9	UDP-N-acetylmuramoyl-L-alanine:D-glutamate ligase(ADP-forming) [c0]	(1) ATP [c0][c0] + (1) D-Glutamate [c0][c0] + (1) UDP-N-acetylmuramoyl-L-alanine [c0][c0] -> (1) ADP [c0][c0] + (1) Phosphate [c0][c0] + (1) H+ [c0][c0] + (1) UDP-N-acetylmuramoyl-L-alanyl-D-glutamate [c0][c0]	rxn02008	UAMAGS	R02783	D-Glutamine and D-glutamate metabolism|Peptidoglycan biosynthesis
rxn02011_c0	>	Cytosol	0.00160797	0.000160797	0	0.00160797	1000	-6.35	6.3.2.13	UDP-N-acetylmuramoyl-L-alanyl-D-glutamate:(L)-meso-2,6-diaminoheptanedioate gamma-ligase (ADP-forming) [c0]	(1) ATP [c0][c0] + (1) meso-2,6-Diaminopimelate [c0][c0] + (1) UDP-N-acetylmuramoyl-L-alanyl-D-glutamate [c0][c0] -> (1) ADP [c0][c0] + (1) Phosphate [c0][c0] + (1) H+ [c0][c0] + (1) UDP-N-acetylmuramoyl-L-alanyl-D-gamma-glutamyl-meso-2-6-diaminopimelate [c0][c0]	rxn02011	UAAGDS	R02788	Lysine biosynthesis|Peptidoglycan biosynthesis
rxn02286_c0	>	Cytosol	0.00160797	0.000160797	0	0.00160797	1000	-6.35	6.3.2.8	UDP-N-acetylmuramate:L-alanine ligase (ADP-forming) [c0]	(1) ATP [c0][c0] + (1) L-Alanine [c0][c0] + (1) UDP-MurNAc [c0][c0] -> (1) ADP [c0][c0] + (1) Phosphate [c0][c0] + (1) H+ [c0][c0] + (1) UDP-N-acetylmuramoyl-L-alanine [c0][c0]	rxn02286	UAMAS	R03193	D-Glutamine and D-glutamate metabolism|Peptidoglycan biosynthesis
rxn03130_c0	>	Cytosol	0.00160797	0.000160797	0	0.00160797	1000	-28.37		UDP-2,3-bis[(3R)-3-hydroxymyristoyl]-alpha-D-glucosamine 2,3-bis[(3R)-3-hydroxymyristoyl]-beta-D-glucosaminyl 1-phosphate phosphohydrolase [c0]	(1) H2O [c0][c0] + (1) UDP-2,3-bis(3-hydroxytetradecanoyl) glucosamine [c0][c0] -> (2) H+ [c0][c0] + (1) UMP [c0][c0] + (1) Lipid X [c0][c0]	rxn03130		R04549	Lipopolysaccharide biosynthesis
rxn03159_c0	-	Cytosol	0.00160797	0.000160797	-1000	0.00160797	1000	-1.7		UDP-2,3-bis(3-hydroxytetradecanoyl)glucosamine:2,3-bis-(3-hydroxytetradecanoyl)-alpha-D-glucosaminyl-1-phosphate 2,3-bis(3-hydroxytetradecanoyl)-glucosaminyltransferase [c0]	(1) UDP-2,3-bis(3-hydroxytetradecanoyl) glucosamine [c0][c0] + (1) Lipid X [c0][c0] <-> (1) UDP [c0][c0] + (1) Lipid A disaccharide [c0][c0]	rxn03159		R04606	Lipopolysaccharide biosynthesis
rxn03164_c0	>	Cytosol	0.00160797	0.000160797	0	0.00160797	1000	-6.35	6.3.2.15	UDP-N-acetylmuramoyl-L-alanyl-D-glutamyl-meso-2,6-diaminoheptanedioate:D-alanyl-D-alanine ligase(ADP-forming) [c0]	(1) ATP [c0][c0] + (1) Ala-Ala [c0][c0] + (1) UDP-N-acetylmuramoyl-L-alanyl-D-gamma-glutamyl-meso-2-6-diaminopimelate [c0][c0] -> (1) ADP [c0][c0] + (1) Phosphate [c0][c0] + (1) H+ [c0][c0] + (1) UDP-N-acetylmuramoyl-L-alanyl-D-glutamyl-6-carboxy-L-lysyl-D-alanyl- D-alanine [c0][c0]	rxn03164	UGMDDS	R04617	Lysine biosynthesis|Peptidoglycan biosynthesis
rxn03181_c0	>	Cytosol	0.00160797	0.000160797	0	0.00160797	1000	-14.03		ATP:2,3,2',3'-tetrakis(3-hydroxytetradecanoyl)-D-glucosaminyl-beta-D-1,6-glucosaminyl-alpha-phosphate 4-O'-phosphotransferase [c0]	(1) ATP [c0][c0] + (1) Lipid A disaccharide [c0][c0] -> (1) ADP [c0][c0] + (1) H+ [c0][c0] + (1) Lipid IV(A) [c0][c0]	rxn03181	TDSK	R04657	Lipopolysaccharide biosynthesis
rxn03182_c0	-	Cytosol	0.00160797	0.000160797	-1000	0.00160797	1000	-11.23	2.4.99.12	CMP-3-deoxy-D-manno-oct-2-ulosonate:lipid IVA 3-deoxy-D-manno-oct-2-ulosonate transferase [c0]	(1) CMP-KDO [c0][c0] + (1) Lipid IV(A) [c0][c0] <-> (1) CMP [c0][c0] + (1) H+ [c0][c0] + (1) KDO-lipid IV(A) [c0][c0]	rxn03182	MOAT	R04658	Lipopolysaccharide biosynthesis
rxn03408_c0	-	Cytosol	0.00160797	0.000160797	-1000	0.00160797	1000	-1.7		UDP-N-acetyl-D-glucosamine:undecaprenyl-diphospho-N-acetylmuramoyl-L-alanyl-gamma-D-glutamyl-meso-2,6-diaminopimeloyl-D-alanyl-D-alanine 4-beta-N-acetylglucosaminlytransferase [c0]	(1) UDP-N-acetylglucosamine [c0][c0] + (1) Undecaprenyl-diphospho-N-acetylmuramoyl-L-alanyl-D-glutamyl-meso-2-6-diaminopimeloyl-D-alanyl-D-alanine [c0][c0] <-> (1) UDP [c0][c0] + (1) Undecaprenyl-diphospho-N-acetylmuramoyl--N-acetylglucosamine-L-ala-D-glu-meso-2-6-diaminopimeloyl-D-ala-D-ala [c0][c0]	rxn03408		R05032	Peptidoglycan biosynthesis
rxn03439_c0	-	Cytosol	0.00160797	0.000160797	-1000	0.00160797	1000	-11.23	2.4.99.13	CMP-3-deoxy-D-manno-oct-2-ulosonate:(KDO)-lipid IVA 3-deoxy-D-manno-oct-2-ulosonate transferase [c0]	(1) CMP-KDO [c0][c0] + (1) KDO-lipid IV(A) [c0][c0] <-> (1) CMP [c0][c0] + (1) H+ [c0][c0] + (1) kdo2-lipid iva [c0][c0]	rxn03439	MOAT2	R05074	Lipopolysaccharide biosynthesis
rxn03843_c0	>	Cytosol	0.00160797	0.000160797	0	0.00160797	1000	-22.53		Farnesyl diphosphate:Isopentenyl diphosphate farnesyl cistransferase [c0]	(1) Isopentenyldiphosphate [c0][c0] + (1) Farnesyldiphosphate [c0][c0] -> (1) PPi [c0][c0] + (1) H+ [c0][c0] + (1) trans,trans,cis-Geranylgeranyl diphosphate [c0][c0]	rxn03843		R05555
rxn03901_c0	>	Cytosol	0.00160797	0.000160797	0	0.00160797	1000	-16.35		undecaprenyl-diphosphate phosphohydrolase [c0]	(1) H2O [c0][c0] + (1) Bactoprenyl diphosphate [c0][c0] -> (1) Phosphate [c0][c0] + (2) H+ [c0][c0] + (1) Undecaprenylphosphate [c0][c0]	rxn03901	UDCPDP	R05627	Peptidoglycan biosynthesis
rxn03904_c0	-	Cytosol	0.00160797	0.000160797	-1000	0.00160797	1000	0		UDP-N-acetylmuramoyl-L-alanyl-gamma-D-glutamyl-meso-2,6-diaminopimeloyl-D-alanyl-D-alanine:undecaprenyl-phosphate phospho-N-acetylmuramoyl-pentapeptide-transferase [c0]	(1) Undecaprenylphosphate [c0][c0] + (1) UDP-N-acetylmuramoyl-L-alanyl-D-glutamyl-6-carboxy-L-lysyl-D-alanyl- D-alanine [c0][c0] <-> (1) UMP [c0][c0] + (1) Undecaprenyl-diphospho-N-acetylmuramoyl-L-alanyl-D-glutamyl-meso-2-6-diaminopimeloyl-D-alanyl-D-alanine [c0][c0]	rxn03904	PAPPT3	R05630	Peptidoglycan biosynthesis
rxn05030_c0	>	Cytosol	0.00160797	0.000160797	0	0.00160797	1000	-22.53		di-trans,poly-cis-decaprenyl-diphosphate:isopentenyl-diphosphate undecaprenylcistransferase [c0]	(1) Isopentenyldiphosphate [c0][c0] + (1) all trans Decaprenyl diphosphate [c0][c0] -> (1) PPi [c0][c0] + (1) H+ [c0][c0] + (1) Bactoprenyl diphosphate [c0][c0]	rxn05030		R07269
rxn10199_c0	-	Cytosol	0.00160797	0.000160797	-1000	0.00160797	1000	-1.7		Peptidoglycan subunit synthesis [c0]	(1) Undecaprenyl-diphospho-N-acetylmuramoyl--N-acetylglucosamine-L-ala-D-glu-meso-2-6-diaminopimeloyl-D-ala-D-ala [c0][c0] + (1) Peptidoglycan polymer (n-1 subunits) [c0][c0] <-> (1) Bactoprenyl diphosphate [c0][c0] + (1) Peptidoglycan polymer (n subunits) [c0][c0]	rxn10199
rxn13957_c0	>	Cytosol	0.00160797	0.000160797	0	0.00160797	1000	-22.53		ditrans,hexacis-nonaprenyl-diphosphate:isopentenyl-diphosphate nonaprenylcistransferase [c0]	(1) Isopentenyldiphosphate [c0][c0] + (1) ditrans,hexacis-Nonaprenyl diphosphate [c0][c0] -> (1) PPi [c0][c0] + (1) H+ [c0][c0] + (1) all trans Decaprenyl diphosphate [c0][c0]	rxn13957		R08753
rxn14011_c0	>	Cytosol	0.00160797	0.000160797	0	0.00160797	1000	-22.53		ditrans,pentacis-octaprenyl-diphosphate:isopentenyl-diphosphate octaprenylcistransferase [c0]	(1) Isopentenyldiphosphate [c0][c0] + (1) ditrans,pentacis-Octaprenyl diphosphate [c0][c0] -> (1) PPi [c0][c0] + (1) H+ [c0][c0] + (1) ditrans,hexacis-Nonaprenyl diphosphate [c0][c0]	rxn14011		R08752
rxn14040_c0	>	Cytosol	0.00160797	0.000160797	0	0.00160797	1000	-22.53		ditrans,tetracis-heptaprenyl-diphosphate:isopentenyl-diphosphate heptaprenylcistransferase [c0]	(1) Isopentenyldiphosphate [c0][c0] + (1) ditrans,tetracis-Heptaprenyl diphosphate [c0][c0] -> (1) PPi [c0][c0] + (1) H+ [c0][c0] + (1) ditrans,pentacis-Octaprenyl diphosphate [c0][c0]	rxn14040		R08751
rxn14061_c0	>	Cytosol	0.00160797	0.000160797	0	0.00160797	1000	-22.53		trans,trans,cis-geranylgeranyl-diphosphate:isopentenyl-diphosphate geranylgeranylcistransferase [c0]	(1) Isopentenyldiphosphate [c0][c0] + (1) trans,trans,cis-Geranylgeranyl diphosphate [c0][c0] -> (1) PPi [c0][c0] + (1) H+ [c0][c0] + (1) ditrans,dicis-Pentaprenyl diphosphate [c0][c0]	rxn14061		R08748
rxn14333_c0	>	Cytosol	0.00160797	0.000160797	0	0.00160797	1000	-22.53		ditrans,dicis-pentaprenyl-diphosphate:isopentenyl-diphosphate pentaprenylcistransferase [c0]	(1) Isopentenyldiphosphate [c0][c0] + (1) ditrans,dicis-Pentaprenyl diphosphate [c0][c0] -> (1) PPi [c0][c0] + (1) H+ [c0][c0] + (1) ditrans,tricis-Hexaprenyl diphosphate [c0][c0]	rxn14333		R08749
rxn14334_c0	>	Cytosol	0.00160797	0.000160797	0	0.00160797	1000	-22.53		ditrans,tricis-hexaprenyl-diphosphate:isopentenyl-diphosphate hexaprenylcistransferase [c0]	(1) Isopentenyldiphosphate [c0][c0] + (1) ditrans,tricis-Hexaprenyl diphosphate [c0][c0] -> (1) PPi [c0][c0] + (1) H+ [c0][c0] + (1) ditrans,tetracis-Heptaprenyl diphosphate [c0][c0]	rxn14334		R08750
rxn01213_c0	>	Cytosol	0.00184857	0.000184857	0	0.00184857	1000	195		GPPSYN-RXN	(1) Isopentenyldiphosphate [c0][c0] + (1) DMAPP [c0][c0] -> (1) PPi [c0][c0] + (1) H+ [c0][c0] + (1) Geranyldiphosphate [c0][c0]	rxn01213	DMATT	R01658	Terpenoid backbone biosynthesis
rxn01466_c0	>	Cytosol	0.00184857	0.000184857	0	0.00184857	1000	-22.53		Geranyl-diphosphate:isopentenyl-diphosphate geranyltrans-transferase	(1) Isopentenyldiphosphate [c0][c0] + (1) Geranyldiphosphate [c0][c0] -> (1) PPi [c0][c0] + (1) H+ [c0][c0] + (1) Farnesyldiphosphate [c0][c0]	rxn01466	GRTT	R02003	Terpenoid backbone biosynthesis
rxn08352_c0	>	Cytosol	0.00184857	0	0	0.00184857	1000	16.2		R08210 [c0]	(1) NADH [c0][c0] + (1) H+ [c0][c0] + (1) 1-Hydroxy-2-methyl-2-butenyl 4-diphosphate [c0][c0] -> (1) H2O [c0][c0] + (1) NAD [c0][c0] + (1) DMAPP [c0][c0]	rxn08352	DMPPS	R08210	Terpenoid backbone biosynthesis
rxn05663_c0	>	Cytosol	0.00228357	0.000228357	0	0.00228357	1000	0		TRANS-RXNBWI-115637.ce.maizeexp.TRP_TRP	(1) L-Tryptophan [e0][e0] + (1) H+ [e0][e0] -> (1) L-Tryptophan [c0][c0] + (1) H+ [c0][c0]	rxn05663	BAP2_6
rxn09106_c0	>	Cytosol	0.00248653	0.000248653	0	0.00248653	1000	-214.82		phosphatidylglycerol phosphate phosphatase (periplasm, n-C18:0)	(1) H2O [c0][c0] + (1) Phosphatidylglycerophosphate dioctadecanoyl [c0][c0] -> (1) Phosphate [c0][c0] + (1) H+ [c0][c0] + (1) Phosphatidylglycerol dioctadecanoyl [c0][c0]	rxn09106	PGPP180pp
rxn09113_c0	>	Cytosol	0.00248653	0.000248653	0	0.00248653	1000	614.42		Phosphatidylglycerol synthase (n-C18:0)	(1) Glycerol-3-phosphate [c0][c0] + (1) CDP-1,2-dioctadecanoylglycerol [c0][c0] -> (1) CMP [c0][c0] + (1) Phosphatidylglycerophosphate dioctadecanoyl [c0][c0]	rxn09113	PGSA180
rxn00283_c0	-	Cytosol	0.00321593	0.000321593	-1000	0.00321593	1000	0		alanine racemase [c0]	(1) L-Alanine [c0][c0] <-> (1) D-Alanine [c0][c0]	rxn00283	ALAR	R00401	D-Alanine metabolism
rxn02404_c0	>	Cytosol	0.00321593	0.000321593	0	0.00321593	1000	7.21		3-Deoxy-D-manno-octulosonate-8-phosphate 8-phosphohydrolase [c0]	(1) H2O [c0][c0] + (1) 3-Deoxy-D-manno-octulosonate8-phosphate [c0][c0] -> (1) Phosphate [c0][c0] + (1) KDO [c0][c0]	rxn02404	KDOPP	R03350	Lipopolysaccharide biosynthesis
rxn02405_c0	>	Cytosol	0.00321593	0.000321593	0	0.00321593	1000	-15.61	2.7.7.38	CTP:3-deoxy-D-manno-octulosonate cytidylyltransferase [c0]	(1) CTP [c0][c0] + (1) KDO [c0][c0] -> (1) PPi [c0][c0] + (1) H+ [c0][c0] + (1) CMP-KDO [c0][c0]	rxn02405	DMOCT	R03351	Lipopolysaccharide biosynthesis
rxn03146_c0	-	Cytosol	0.00321593	0.000321593	-1000	0.00321593	1000	-2	3.5.1.108	UDP-3-O-[(3R)-3-hydroxymyristoyl]-N-acetylglucosamine amidohydrolase [c0]	(1) H2O [c0][c0] + (1) UDP-3-O-(beta-hydroxymyristoyl) -N-acetylglucosamine [c0][c0] <-> (1) Acetate [c0][c0] + (1) UDP-3-O-(beta-hydroxymyristoyl) -D-glucosamine [c0][c0]	rxn03146	UHGADA	R04587	Lipopolysaccharide biosynthesis
rxn06729_c0	>	Cytosol	0.00321593	0.000321593	0	0.00321593	1000	-3.61	2.3.1.129	(R)-3-Hydroxytetradecanoly-[acyl-carrier-protein]:UDP-N-acetyl-glucosamine 3-O-(3-hydroxytetradecanoyl)transferase [c0]	(1) UDP-N-acetylglucosamine [c0][c0] + (1) H+ [c0][c0] + (1) HMA [c0][c0] -> (1) UDP-3-O-(beta-hydroxymyristoyl) -N-acetylglucosamine [c0][c0] + (1) ACP [c0][c0]	rxn06729	UAGAAT	R04567	Lipopolysaccharide biosynthesis
rxn08311_c0	>	Cytosol	0.0037298	0.00037298	0	0.0037298	1000	-360.2		CDP-diacylglycerol synthetase (n-C18:0) [c0]	(1) CTP [c0][c0] + (1) 1,2-dioctadecanoyl-sn-glycerol 3-phosphate [c0][c0] -> (1) PPi [c0][c0] + (1) H+ [c0][c0] + (1) CDP-1,2-dioctadecanoylglycerol [c0][c0]	rxn08311	DASYN180
rxn05299_c0	>	Cytosol	0.00383468	0.000383468	0	0.00383468	1000	0		TRANS-RXNBWI-115637.ce.maizeexp.HIS_HIS	(1) H+ [e0][e0] + (1) L-Histidine [e0][e0] -> (1) H+ [c0][c0] + (1) L-Histidine [c0][c0]	rxn05299	AGP1_5
rxn05237_c0	>	Cytosol	0.00400468	0.000400468	0	0.00400468	1000	-6.82		ATP phosphohydrolase (polar-amino-acid-importing)	(1) H2O [c0][c0] + (1) ATP [c0][c0] + (1) L-Cysteine [e0][e0] -> (1) ADP [c0][c0] + (1) Phosphate [c0][c0] + (1) H+ [c0][c0] + (1) L-Cysteine [c0][c0]	rxn05237	CYSabc
rxn10204_c0	>	Cytosol	0.00497306	0.000497306	0	0.00497306	1000	-3.61		acyl-CoA:sn-glycerol-3-phosphate 1-O-acyltransferase	(1) Glycerol-3-phosphate [c0][c0] + (1) strcoa [c0][c0] -> (1) CoA [c0][c0] + (1) 1-octadecanoyl-sn-glycerol 3-phosphate [c0][c0]	rxn10204
rxn10213_c0	>	Cytosol	0.00497306	0.000497306	0	0.00497306	1000	-3.614		stearoyl-1-acylglycerol-3-phosphate O-acyltransferase	(1) H+ [c0][c0] + (1) strcoa [c0][c0] + (1) 1-octadecanoyl-sn-glycerol 3-phosphate [c0][c0] -> (1) CoA [c0][c0] + (1) 1,2-dioctadecanoyl-sn-glycerol 3-phosphate [c0][c0]	rxn10213
rxn00800_c0	-	Cytosol	0.00582209	0.000582209	-1000	1.45371	1000	7.34		N6-(1,2-dicarboxyethyl)AMP AMP-lyase (fumarate-forming) [c0]	(1) Adenylosuccinate [c0][c0] <-> (1) AMP [c0][c0] + (1) Fumarate [c0][c0]	rxn00800	ADE13_2	R01083	Purine metabolism|Alanine, aspartate and glutamate metabolism
rxn00838_c0	>	Cytosol	0.00582209	0.000582209	0	1.45371	1000	-2.59		IMP:L-aspartate ligase (GDP-forming) [c0]	(1) GTP [c0][c0] + (1) L-Aspartate [c0][c0] + (1) IMP [c0][c0] -> (1) Phosphate [c0][c0] + (1) GDP [c0][c0] + (2) H+ [c0][c0] + (1) Adenylosuccinate [c0][c0]	rxn00838	ADE12	R01135	Purine metabolism|Alanine, aspartate and glutamate metabolism
rxn01268_c0	>	Cytosol	0.00591839	0.000591839	0	0.00591839	1000	-16.12		Prephenate:NAD+ oxidoreductase(decarboxylating) [c0]	(1) NAD [c0][c0] + (1) Prephenate [c0][c0] -> (1) NADH [c0][c0] + (1) CO2 [c0][c0] + (1) p-hydroxyphenylpyruvate [c0][c0]	rxn01268	PPND	R01728	Phenylalanine, tyrosine and tryptophan biosynthesis|Novobiocin biosynthesis
rxn05219_c0	>	Cytosol	0.00626308	0.000626308	0	0.00626308	1000	-6.82		nonpolar-amino-acid-transporting ATPase	(1) H2O [c0][c0] + (1) ATP [c0][c0] + (1) L-Methionine [e0][e0] -> (1) ADP [c0][c0] + (1) Phosphate [c0][c0] + (1) L-Methionine [c0][c0] + (1) H+ [c0][c0]	rxn05219	METabc
rxn00293_c0	>	Cytosol	0.00643186	0.000643186	0	0.00643186	1000	1.07		UTP:N-acetyl-alpha-D-glucosamine-1-phosphate uridylyltransferase	(1) UTP [c0][c0] + (1) N-Acetyl-D-glucosamine1-phosphate [c0][c0] -> (1) PPi [c0][c0] + (1) UDP-N-acetylglucosamine [c0][c0]	rxn00293	UAGDPr	R00416	Amino sugar and nucleotide sugar metabolism
rxn00555_c0	-	Cytosol	0.00643186	0.000643186	-1000	1000	1000	-6.3		L-glutamine:D-fructose-6-phosphate isomerase (deaminating) [c0]	(1) L-Glutamine [c0][c0] + (1) D-fructose-6-phosphate [c0][c0] <-> (1) L-Glutamate [c0][c0] + (1) D-Glucosamine phosphate [c0][c0]	rxn00555	GF6PTA	R00768	Alanine, aspartate and glutamate metabolism|Amino sugar and nucleotide sugar metabolism
rxn03638_c0	>	Cytosol	0.00643186	0.000643186	0	0.00643186	1000	-5.29		Acetyl-CoA:D-glucosamine-1-phosphate N-acetyltransferase	(1) Acetyl-CoA [c0][c0] + (1) D-Glucosamine1-phosphate [c0][c0] -> (1) CoA [c0][c0] + (1) H+ [c0][c0] + (1) N-Acetyl-D-glucosamine1-phosphate [c0][c0]	rxn03638	G1PACTr	R05332	Amino sugar and nucleotide sugar metabolism
rxn00834_c0	-	Cytosol	0.00689284	0.000689284	-1000	0.230887	1000	1.58		IMP:NAD+ oxidoreductase [c0]	(1) H2O [c0][c0] + (1) NAD [c0][c0] + (1) IMP [c0][c0] <-> (1) NADH [c0][c0] + (1) H+ [c0][c0] + (1) XMP [c0][c0]	rxn00834	FUN63	R01130	Purine metabolism
rxn00917_c0	>	Cytosol	0.00689284	0.000689284	0	0.230887	1000	-23.14		Xanthosine-5'-phosphate:L-glutamine amido-ligase (AMP-forming) [c0]	(1) H2O [c0][c0] + (1) ATP [c0][c0] + (1) L-Glutamine [c0][c0] + (1) XMP [c0][c0] -> (1) PPi [c0][c0] + (1) AMP [c0][c0] + (1) L-Glutamate [c0][c0] + (3) H+ [c0][c0] + (1) GMP [c0][c0]	rxn00917	GMPS2	R01231	Purine metabolism
rxn00239_c0	-	Cytosol	0.00697304	-999.999	-1000	1000	1000	9.53		ATP:GMP phosphotransferase [c0]	(1) ATP [c0][c0] + (1) H+ [c0][c0] + (1) GMP [c0][c0] <-> (1) ADP [c0][c0] + (1) GDP [c0][c0]	rxn00239	GK1	R00332	Purine metabolism
rxn01000_c0	>	Cytosol	0.00747547	0.000747547	0	0.00747547	1000	-29.07		prephenate hydro-lyase (decarboxylating; phenylpyruvate-forming) [c0]	(1) H+ [c0][c0] + (1) Prephenate [c0][c0] -> (1) H2O [c0][c0] + (1) CO2 [c0][c0] + (1) Phenylpyruvate [c0][c0]	rxn01000	PHA2	R01373	Phenylalanine, tyrosine and tryptophan biosynthesis
rxn00113_c0	>	Cytosol	0.00861005	0	0	0.310861	1000	-16.91		Carbon-dioxide:ammonia ligase (ADP-forming,carbamate-phosphorylating) [c0]	(1) H2O [c0][c0] + (2) ATP [c0][c0] + (1) CO2 [c0][c0] + (1) NH3 [c0][c0] -> (2) ADP [c0][c0] + (1) Phosphate [c0][c0] + (3) H+ [c0][c0] + (1) Carbamoylphosphate [c0][c0]	rxn00113		R00149	Alanine, aspartate and glutamate metabolism|Arginine and proline metabolism|Nitrogen metabolism
rxn00710_c0	>	Cytosol	0.00861005	0.000861005	0	0.310861	1000	-1.32		orotidine-5'-phosphate carboxy-lyase (UMP-forming) [c0]	(1) H+ [c0][c0] + (1) Orotidylic acid [c0][c0] -> (1) CO2 [c0][c0] + (1) UMP [c0][c0]	rxn00710	OMPDC	R00965	Pyrimidine metabolism
rxn01018_c0	>	Cytosol	0.00861005	0.000861005	0	0.310861	1000	0.55		carbamoyl-phosphate:L-aspartate carbamoyltransferase [c0]	(1) L-Aspartate [c0][c0] + (1) Carbamoylphosphate [c0][c0] -> (1) Phosphate [c0][c0] + (1) H+ [c0][c0] + (1) N-Carbamoyl-L-aspartate [c0][c0]	rxn01018	ASPCT	R01397	Pyrimidine metabolism|Alanine, aspartate and glutamate metabolism
rxn01361_c0	-	Cytosol	0.00861005	0.000861005	-1000	0.310861	1000	4.78	1.3.1.14|1.3.3.2	(S)-dihydroorotate:NAD+ oxidoreductase [c0]	(1) NAD [c0][c0] + (1) S-Dihydroorotate [c0][c0] <-> (1) NADH [c0][c0] + (1) H+ [c0][c0] + (1) Orotate [c0][c0]	rxn01361		R01869	Pyrimidine metabolism
rxn05221_c0	>	Cytosol	0.00891886	0.000891886	0	0.00891886	1000	0		Na+/Proline-L symporter	(1) L-Proline [e0][e0] + (1) Na+ [e0][e0] -> (1) L-Proline [c0][c0] + (1) Na+ [c0][c0]	rxn05221	PROt4
rxn05295_c0	>	Cytosol	0.00958217	0.000958217	0	0.00958217	1000			mRNA synthesis	(0.524495708488791) ATP [c0][c0] + (0.644609229516758) GTP [c0][c0] + (0.400378403426558) CTP [c0][c0] + (0.432408675700682) UTP [c0][c0] -> (2.00189201713279) PPi [c0][c0] + (1) mRNA [c0][c0]	rxn05295
rxn00340_c0	>	Cytosol	0.00971596	0.000971596	0	2.18066	1000	-22.58		L-aspartate:ammonia ligase (AMP-forming) [c0]	(1) ATP [c0][c0] + (1) NH3 [c0][c0] + (1) L-Aspartate [c0][c0] -> (1) PPi [c0][c0] + (1) AMP [c0][c0] + (2) H+ [c0][c0] + (1) L-Asparagine [c0][c0]	rxn00340		R00483	Alanine, aspartate and glutamate metabolism|Cyanoamino acid metabolism|Nitrogen metabolism
rxn05332_c0	-	Cytosol	0.00994613	0.000994613	-1000	0.00994613	1000	2.16		(3R)-3-Hydroxypalmitoyl-[acyl-carrier-protein] hydro-lyase [c0]	(1) R-3-hydroxypalmitoyl-acyl-carrierprotein- [c0][c0] <-> (1) H2O [c0][c0] + (1) (2E) -Hexadecenoyl-[acp] [c0][c0]	rxn05332	3HAD160	R04544	Fatty acid biosynthesis
rxn05335_c0	-	Cytosol	0.00994613	0.000994613	-1000	0.00994613	1000	2.16		(3R)-3-Hydroxypalmitoyl-[acyl-carrier-protein] hydro-lyase [c0]	(1) HMA [c0][c0] <-> (1) H2O [c0][c0] + (1) (2E) -Tetradecenoyl-[acp] [c0][c0]	rxn05335	3HAD140	R04568	Fatty acid biosynthesis
rxn05344_c0	>	Cytosol	0.00994613	0.000994613	0	0.00994613	1000	-7.37		Tetradecanoyl-[acyl-carrier protein]:malonyl-[acyl-carrier-protein] C-acyltransferase (decarboxylating) [c0]	(1) Myristoyl-ACP [c0][c0] + (1) Malonyl-acyl-carrierprotein- [c0][c0] -> (1) CO2 [c0][c0] + (1) 3-oxohexadecanoyl-acp [c0][c0] + (1) ACP [c0][c0]	rxn05344	FAS2_7_1	R04968	Fatty acid biosynthesis
rxn05459_c0	-	Cytosol	0.00994613	0.000994613	-1000	0.00994613	1000	0		stearyl-ACP:[acyl-carrier-protein] transferase [c0]	(1) CoA [c0][c0] + (1) H+ [c0][c0] + (1) Octodecanoyl-ACP [c0][c0] <-> (1) strcoa [c0][c0] + (1) ACP [c0][c0]	rxn05459
rxn05460_c0	>	Cytosol	0.00994613	0.000994613	0	0.00994613	1000	2.156		3-Oxooctodecanoyl-ACP:malonyl-[acyl-carrier-protein] C-acyltransferase (decarboxylating) [c0]	(1) hexadecanoyl-acp [c0][c0] + (1) Malonyl-acyl-carrierprotein- [c0][c0] -> (1) CO2 [c0][c0] + (1) ACP [c0][c0] + (1) 3-Oxooctodecanoyl-ACP [c0][c0]	rxn05460
rxn05461_c0	-	Cytosol	0.00994613	0.000994613	-1000	0.00994613	1000	-3.76		3-Hydroxyoctodecanoyl-ACP:NADP+ oxidoreductase [c0]	(1) NADPH [c0][c0] + (1) H+ [c0][c0] + (1) 3-Oxooctodecanoyl-ACP [c0][c0] <-> (1) NADP [c0][c0] + (1) 3-Hydroxyoctodecanoyl-ACP [c0][c0]	rxn05461
rxn05462_c0	-	Cytosol	0.00994613	0.000994613	-1000	0.00994613	1000	2.163		trans-Octodec-2-enoyl-ACP hydro-lyase [c0]	(1) 3-Hydroxyoctodecanoyl-ACP [c0][c0] <-> (1) H2O [c0][c0] + (1) trans-Octodec-2-enoyl-ACP [c0][c0]	rxn05462
rxn05464_c0	>	Cytosol	0.00994613	0.000994613	0	0.00994613	1000	-16.55		trans-Octodec-2-enoyl-ACP:NAD+ oxidoreductase (A-specific) [c0]	(1) NADH [c0][c0] + (1) H+ [c0][c0] + (1) trans-Octodec-2-enoyl-ACP [c0][c0] -> (1) NAD [c0][c0] + (1) Octodecanoyl-ACP [c0][c0]	rxn05464
rxn00274_c0	>	Cytosol	0.0102115	0.00102115	0	0.0102115	1000	5.25		Acetyl-CoA:glycine C-acetyltransferase [c0]	(1) Acetyl-CoA [c0][c0] + (1) Glycine [c0][c0] -> (1) CoA [c0][c0] + (1) L-2-Amino-acetoacetate [c0][c0]	rxn00274	GLYAT	R00371	Glycine, serine and threonine metabolism
rxn00743_c0	>	Cytosol	0.0113877	0.00113877	0	1.49648	1000	7.21		Glycerone phosphate phosphohydrolase [c0]	(1) H2O [c0][c0] + (1) Glycerone-phosphate [c0][c0] -> (1) Phosphate [c0][c0] + (1) Glycerone [c0][c0]	rxn00743	ALKP	R01010
rxn05244_c0	>	Cytosol	0.0116979	0.00116979	0	0.0116979	1000	0		TRANS-RXNBWI-115637.ce.maizeexp.ILE_ILE	(1) H+ [e0][e0] + (1) L-Isoleucine [e0][e0] -> (1) H+ [c0][c0] + (1) L-Isoleucine [c0][c0]	rxn05244	AGP1_6
rxn05303_c0	>	Cytosol	0.0120953	0.00120953	0	0.0120953	1000	0		TRANS-RXNBWI-115637.ce.maizeexp.ARG_ARG	(1) L-Arginine [e0][e0] + (1) H+ [e0][e0] -> (1) L-Arginine [c0][c0] + (1) H+ [c0][c0]	rxn05303	ALP1
rxn00237_c0	>	Cytosol	0.0124801	0.00124801	0	100	1000	0		ATP:GDP phosphotransferase	(1) ATP [c0][c0] + (1) GDP [c0][c0] -> (1) ADP [c0][c0] + (1) GTP [c0][c0]	rxn00237	NDPK1	R00330	Purine metabolism
rxn03136_c0	-	Cytosol	0.0127149	0.00127149	-1000	0.248612	1000	7.34		1-(5'-Phosphoribosyl)-5-amino-4-(N-succinocarboxamide)-imidazole AMP-lyase [c0]	(1) SAICAR [c0][c0] <-> (1) H+ [c0][c0] + (1) Fumarate [c0][c0] + (1) AICAR [c0][c0]	rxn03136	ADE13_1	R04559	Purine metabolism
rxn03137_c0	-	Cytosol	0.0127149	0.00127149	-1000	0.248612	1000	-19.74		10-Formyltetrahydrofolate:5'-phosphoribosyl-5-amino-4-imidazolecarboxamide formyltransferase [c0]	(1) 10-Formyltetrahydrofolate [c0][c0] + (1) AICAR [c0][c0] <-> (1) Tetrahydrofolate [c0][c0] + (1) FAICAR [c0][c0]	rxn03137	ADE16_1	R04560	Purine metabolism|One carbon pool by folate
rxn03147_c0	>	Cytosol	0.0127149	0.00127149	0	0.248612	1000	-16.08		1-(5-Phosphoribosyl)-5-amino-4-carboxyimidazole:L-aspartate ligase (ADP-forming) [c0]	(1) ATP [c0][c0] + (1) L-Aspartate [c0][c0] + (1) 5'-Phosphoribosyl-4-carboxy-5-aminoimidazole [c0][c0] -> (1) ADP [c0][c0] + (1) Phosphate [c0][c0] + (1) H+ [c0][c0] + (1) SAICAR [c0][c0]	rxn03147	ADE1	R04591	Purine metabolism
rxn05229_c0	>	Cytosol	0.0127149	0.00127149	0	0.248612	1000	-4.654		NCAIR synthetase and NCAIR mutase	(1) ATP [c0][c0] + (1) H2CO3 [c0][c0] + (1) AIR [c0][c0] -> (1) ADP [c0][c0] + (1) Phosphate [c0][c0] + (1) H+ [c0][c0] + (1) 5'-Phosphoribosyl-4-carboxy-5-aminoimidazole [c0][c0]	rxn05229
rxn00907_c0	-	Cytosol	0.0127951	-1.62748	-1000	0.24862	1000	1.92		5,10-methylenetetrahydrofolate:NADP+ oxidoreductase [c0]	(1) NADP [c0][c0] + (1) 5-10-Methylenetetrahydrofolate [c0][c0] <-> (1) NADPH [c0][c0] + (1) 5-10-Methenyltetrahydrofolate [c0][c0]	rxn00907	ADE3_1	R01220	One carbon pool by folate|Carbon fixation pathways in prokaryotes
rxn01211_c0	-	Cytosol	0.0127951	-1.62748	-1000	0.24862	1000	13.69		5,10-Methenyltetrahydrofolate 5-hydrolase (decyclizing) [c0]	(1) H2O [c0][c0] + (1) 5-10-Methenyltetrahydrofolate [c0][c0] <-> (1) H+ [c0][c0] + (1) 10-Formyltetrahydrofolate [c0][c0]	rxn01211	ADE3_3	R01655	One carbon pool by folate|Carbon fixation pathways in prokaryotes
rxn02895_c0	>	Cytosol	0.0127951	0.00127951	0	0.24862	1000	-6.35		5-Phospho-D-ribosylamine:glycine ligase (ADP-forming) [c0]	(1) ATP [c0][c0] + (1) Glycine [c0][c0] + (1) 5-Phosphoribosylamine [c0][c0] -> (1) ADP [c0][c0] + (1) Phosphate [c0][c0] + (1) H+ [c0][c0] + (1) GAR [c0][c0]	rxn02895	ADE5_7_1	R04144	Purine metabolism
rxn02937_c0	>	Cytosol	0.0127951	0.00127951	0	0.24862	1000	20.66		2-(Formamido)-N1-(5-phosphoribosyl)acetamidine cyclo-ligase (ADP-forming) [c0]	(1) ATP [c0][c0] + (1) 5'-Phosphoribosylformylglycinamidine [c0][c0] -> (1) ADP [c0][c0] + (1) Phosphate [c0][c0] + (1) H+ [c0][c0] + (1) AIR [c0][c0]	rxn02937	ADE5_7_2	R04208	Purine metabolism
rxn03084_c0	>	Cytosol	0.0127951	0.00127951	0	0.24862	1000	-13.46		5'-Phosphoribosylformylglycinamide:L-glutamine amido-ligase (ADP-forming) [c0]	(1) H2O [c0][c0] + (1) ATP [c0][c0] + (1) L-Glutamine [c0][c0] + (1) N-Formyl-GAR [c0][c0] -> (1) ADP [c0][c0] + (1) Phosphate [c0][c0] + (1) L-Glutamate [c0][c0] + (1) H+ [c0][c0] + (1) 5'-Phosphoribosylformylglycinamidine [c0][c0]	rxn03084	ADE6	R04463	Purine metabolism
rxn04783_c0	>	Cytosol	0.0127951	0.00127951	0	0.24862	1000	-7.55		glycinamide ribonucleotide transformylase [c0]	(1) ATP [c0][c0] + (1) Formate [c0][c0] + (1) GAR [c0][c0] -> (1) ADP [c0][c0] + (1) Phosphate [c0][c0] + (1) H+ [c0][c0] + (1) N-Formyl-GAR [c0][c0]	rxn04783	GART	R06974
rxn01256_c0	>	Cytosol	0.0133939	0.00133939	0	0.0133939	1000	-16.68		Chorismate pyruvatemutase [c0]	(1) Chorismate [c0][c0] -> (1) Prephenate [c0][c0]	rxn01256	ARO7	R01715	Phenylalanine, tyrosine and tryptophan biosynthesis
rxn00313_c0	>	Cytosol	0.0138092	0.00138092	0	0.52979	1000	-3.09		meso-2,6-diaminoheptanedioate carboxy-lyase (L-lysine-forming) [c0]	(1) H+ [c0][c0] + (1) meso-2,6-Diaminopimelate [c0][c0] -> (1) CO2 [c0][c0] + (1) L-Lysine [c0][c0]	rxn00313	DAPDC	R00451	Lysine biosynthesis
rxn00785_c0	-	Cytosol	0.0138751	-0.497059	-1000	0.0138751	1000	1.75		D-Fructose 6-phosphate:D-glyceraldehyde-3-phosphate glycolaldehyde transferase [c0]	(1) D-fructose-6-phosphate [c0][c0] + (1) Glyceraldehyde3-phosphate [c0][c0] <-> (1) D-Xylulose5-phosphate [c0][c0] + (1) D-Erythrose4-phosphate [c0][c0]	rxn00785	TKT2	R01067	Carbon fixation in photosynthetic organisms
rxn01255_c0	>	Cytosol	0.0138751	0.00138751	0	0.0138751	1000	-3.89		5-O-(1-Carboxyvinyl)-3-phosphoshikimate phosphate-lyase (chorismate-forming) [c0]	(1) 5-O--1-Carboxyvinyl-3-phosphoshikimate [c0][c0] -> (1) Phosphate [c0][c0] + (1) Chorismate [c0][c0]	rxn01255	ARO2	R01714	Phenylalanine, tyrosine and tryptophan biosynthesis
rxn01332_c0	>	Cytosol	0.0138751	0.00138751	0	0.0138751	1000	-2.65		Phosphoenolpyruvate:D-erythrose-4-phosphate C-(1-carboxyvinyl)transferase (phosphate hydrolysing, 2-carboxy-2-oxoethyl-forming) [c0]	(1) H2O [c0][c0] + (1) Phosphoenolpyruvate [c0][c0] + (1) D-Erythrose4-phosphate [c0][c0] -> (1) Phosphate [c0][c0] + (1) DAHP [c0][c0]	rxn01332	ARO3	R01826	Phenylalanine, tyrosine and tryptophan biosynthesis
rxn01739_c0	>	Cytosol	0.0138751	0.00138751	0	0.0138751	1000	-14.03	2.7.1.71	ATP:shikimate 3-phosphotransferase [c0]	(1) ATP [c0][c0] + (1) Shikimate [c0][c0] -> (1) ADP [c0][c0] + (1) H+ [c0][c0] + (1) 3-phosphoshikimate [c0][c0]	rxn01739	ARO1_4	R02412	Phenylalanine, tyrosine and tryptophan biosynthesis
rxn02212_c0	>	Cytosol	0.0138751	0.00138751	0	0.0138751	1000	-7.4	4.2.3.4	2-Dehydro-3-deoxy-D-arabino-heptonate 7-phosphate phosphate-lyase (cyclyzing) [c0]	(1) DAHP [c0][c0] -> (1) Phosphate [c0][c0] + (1) 5-Dehydroquinate [c0][c0]	rxn02212	ARO1_1	R03083	Phenylalanine, tyrosine and tryptophan biosynthesis
rxn02213_c0	>	Cytosol	0.0138751	0.00138751	0	0.0138751	1000	-8.48		3-Dehydroquinate hydro-lyase [c0]	(1) 5-Dehydroquinate [c0][c0] -> (1) H2O [c0][c0] + (1) 3-Dehydroshikimate [c0][c0]	rxn02213	ARO1_2	R03084	Phenylalanine, tyrosine and tryptophan biosynthesis
rxn02476_c0	-	Cytosol	0.0138751	0.00138751	-1000	0.0138751	1000	10.33		Phosphoenolpyruvate:3-phosphoshikimate 5-O-(1-carboxyvinyl)-transferase [c0]	(1) Phosphoenolpyruvate [c0][c0] + (1) 3-phosphoshikimate [c0][c0] <-> (1) Phosphate [c0][c0] + (1) 5-O--1-Carboxyvinyl-3-phosphoshikimate [c0][c0]	rxn02476	ARO1_5	R03460	Phenylalanine, tyrosine and tryptophan biosynthesis
rxn10484_c0	>	Cytosol	0.0154171	0.00154171	0	100	1000	8.05		diaminopimelate dehydrogenase	(1) NADPH [c0][c0] + (1) NH3 [c0][c0] + (2) H+ [c0][c0] + (1) tetrahydrodipicolinate [c0][c0] -> (1) NADP [c0][c0] + (1) meso-2,6-Diaminopimelate [c0][c0]	rxn10484	DAPDH
rxn40037_c0	>	Cytosol	0.0154171	0	0	0.529951	1000			L-aspartate-4-semialdehyde hydro-lyase [adding pyruvate and cyclizing; (2S,4S)-4-hydroxy-2,3,4,5-tetrahydrodipicolinate-forming] [c0]	(1) Pyruvate [c0][c0] + (1) L-Aspartate4-semialdehyde [c0][c0] -> (1) H2O [c0][c0] + (1) H+ [c0][c0] + (1) (2S,4S) -4-Hydroxy-2,3,4,5-tetrahydrodipicolinate [c0][c0]	rxn40037
rxn00337_c0	-	Cytosol	0.0154973	0.00154973	-1000	0.529959	1000	-6.9		ATP:L-aspartate 4-phosphotransferase [c0]	(1) ATP [c0][c0] + (1) L-Aspartate [c0][c0] <-> (1) ADP [c0][c0] + (1) 4-Phospho-L-aspartate [c0][c0]	rxn00337	ASPK	R00480	Glycine, serine and threonine metabolism|Cysteine and methionine metabolism|Lysine biosynthesis
rxn05345_c0	>	Cytosol	0.016378	0.0016378	0	0.016378	1000	-7.37		dodecanoyl-[acyl-carrier-protein]:malonyl-[acyl-carrier-protein] C-acyltransferase (decarboxylating) [c0]	(1) Dodecanoyl-ACP [c0][c0] + (1) Malonyl-acyl-carrierprotein- [c0][c0] -> (1) CO2 [c0][c0] + (1) 3-oxotetradecanoyl-acp [c0][c0] + (1) ACP [c0][c0]	rxn05345	3OAS140	R04726	Fatty acid biosynthesis
rxn05669_c0	>	Cytosol	0.017201	0.0017201	0	0.017201	1000	0		TRANS-RXNBWI-115637.ce.maizeexp.VAL_VAL	(1) H+ [e0][e0] + (1) L-Valine [e0][e0] -> (1) H+ [c0][c0] + (1) L-Valine [c0][c0]	rxn05669	AGP1_11
rxn08756_c0	>	Cytosol	0.0177639	0	0	0.0177639	1000	16.86		isopentenyl-diphosphate:NAD+ oxidoreductase [c0]	(1) NADH [c0][c0] + (1) H+ [c0][c0] + (1) 1-Hydroxy-2-methyl-2-butenyl 4-diphosphate [c0][c0] -> (1) H2O [c0][c0] + (1) NAD [c0][c0] + (1) Isopentenyldiphosphate [c0][c0]	rxn08756	IPDPS	R08209	Terpenoid backbone biosynthesis
rxn05329_c0	-	Cytosol	0.017986	0.0017986	-1000	0.017986	1000	2.16		(3R)-3-Hydroxybutanoyl-[acyl-carrier-protein] hydro-lyase [c0]	(1) (R) -3-Hydroxybutanoyl-[acyl-carrier protein] [c0][c0] <-> (1) H2O [c0][c0] + (1) But-2-enoyl-[acyl-carrier protein] [c0][c0]	rxn05329	HBUHL1	R04428	Fatty acid biosynthesis
rxn05330_c0	-	Cytosol	0.017986	0.0017986	-1000	0.017986	1000	2.16		(3R)-3-Hydroxybutanoyl-[acyl-carrier-protein] hydro-lyase [c0]	(1) D-3-Hydroxyhexanoyl-[acp] [c0][c0] <-> (1) H2O [c0][c0] + (1) (2E) -Hexenoyl-[acp] [c0][c0]	rxn05330	3HAD60	R04954	Fatty acid biosynthesis
rxn05331_c0	-	Cytosol	0.017986	0.0017986	-1000	0.017986	1000	2.16		(3R)-3-Hydroxybutanoyl-[acyl-carrier-protein] hydro-lyase [c0]	(1) D-3-Hydroxydodecanoyl-[acp] [c0][c0] <-> (1) H2O [c0][c0] + (1) (2E) -Dodecenoyl-[acp] [c0][c0]	rxn05331	3HAD120	R04965	Fatty acid biosynthesis
rxn05333_c0	-	Cytosol	0.017986	0.0017986	-1000	0.017986	1000	2.16		(3R)-3-Hydroxybutanoyl-[acyl-carrier-protein] hydro-lyase [c0]	(1) (R) -3-Hydroxydecanoyl-[acyl-carrier protein] [c0][c0] <-> (1) H2O [c0][c0] + (1) H+ [c0][c0] + (1) (2E) -Decenoyl-[acp] [c0][c0]	rxn05333	3HAD100	R04535	Fatty acid biosynthesis
rxn05334_c0	-	Cytosol	0.017986	0.0017986	-1000	0.017986	1000	2.16		(3R)-3-Hydroxybutanoyl-[acyl-carrier-protein] hydro-lyase [c0]	(1) (R) -3-Hydroxyoctanoyl-[acyl-carrier protein] [c0][c0] <-> (1) H2O [c0][c0] + (1) (2E) -Octenoyl-[acp] [c0][c0]	rxn05334	3HAD80	R04537	Fatty acid biosynthesis
rxn05343_c0	>	Cytosol	0.017986	0.0017986	0	0.017986	1000	-7.37		Octanoyl-[acyl-carrier protein]:malonyl-[acyl-carrier-protein] C-acyltransferase (decarboxylating) [c0]	(1) Octanoyl-ACP [c0][c0] + (1) Malonyl-acyl-carrierprotein- [c0][c0] -> (1) CO2 [c0][c0] + (1) 3-oxodecanoyl-acp [c0][c0] + (1) ACP [c0][c0]	rxn05343	3OAS100	R04960	Fatty acid biosynthesis
rxn05346_c0	>	Cytosol	0.017986	0.0017986	0	0.017986	1000	-7.37		butyryl-[acyl-carrier protein]:malonyl-[acyl-carrier-protein] C-acyltransferase (decarboxylating) [c0]	(1) Butyryl-ACP [c0][c0] + (1) Malonyl-acyl-carrierprotein- [c0][c0] -> (1) CO2 [c0][c0] + (1) 3-Oxohexanoyl-[acp] [c0][c0] + (1) ACP [c0][c0]	rxn05346	3OAS60	R04952	Fatty acid biosynthesis
rxn05348_c0	>	Cytosol	0.017986	0.0017986	0	0.017986	1000	-7.37		Decanoyl-[acyl-carrier protein]:malonyl-[acyl-carrier-protein] C-acyltransferase (decarboxylating) [c0]	(1) Decanoyl-ACP [c0][c0] + (1) Malonyl-acyl-carrierprotein- [c0][c0] -> (1) CO2 [c0][c0] + (1) 3-oxododecanoyl-acp [c0][c0] + (1) ACP [c0][c0]	rxn05348	3OAS120	R04963	Fatty acid biosynthesis
rxn05350_c0	>	Cytosol	0.017986	0.0017986	0	0.017986	1000	-7.37		hexanoyl-[acyl-carrier protein]:malonyl-[acyl-carrier-protein] C-acyltransferase (decarboxylating) [c0]	(1) H+ [c0][c0] + (1) Hexanoyl-ACP [c0][c0] + (1) Malonyl-acyl-carrierprotein- [c0][c0] -> (1) CO2 [c0][c0] + (1) 3-oxooctanoyl-acp [c0][c0] + (1) ACP [c0][c0]	rxn05350	3OAS80	R04957	Fatty acid biosynthesis
rxn08766_c0	>	Cytosol	0.017986	0	0	0.017986	1000	-7.37		FabH [c0]	(1) Acetyl-CoA [c0][c0] + (1) Malonyl-acyl-carrierprotein- [c0][c0] -> (1) CoA [c0][c0] + (1) CO2 [c0][c0] + (1) Acetoacetyl-ACP [c0][c0]	rxn08766	KAS15
rxn05243_c0	>	Cytosol	0.0181609	0.00181609	0	0.0181609	1000	0		TRANS-RXNBWI-115637.ce.maizeexp.LEU_LEU	(1) H+ [e0][e0] + (1) L-Leucine [e0][e0] -> (1) H+ [c0][c0] + (1) L-Leucine [c0][c0]	rxn05243	AGP1_7
rxn03907_c0	>	Cytosol	0.0196125	0.00196125	0	0.0196125	1000	1.07		CTP: 2-C-Methyl-D-erythritol 4-phosphate cytidylyltransferase [c0]	(1) CTP [c0][c0] + (1) 2-C-methyl-D-erythritol4-phosphate [c0][c0] -> (1) PPi [c0][c0] + (1) 4--cytidine5-diphospho-2-C-methyl-D-erythritol [c0][c0]	rxn03907	MEPCT	R05633	Terpenoid backbone biosynthesis
rxn03908_c0	>	Cytosol	0.0196125	0.00196125	0	0.0196125	1000	-14.03		ATP:4-(Cytidine 5'-diphospho)-2-C-methyl-D-erythritol 2-phosphotransferase [c0]	(1) ATP [c0][c0] + (1) 4--cytidine5-diphospho-2-C-methyl-D-erythritol [c0][c0] -> (1) ADP [c0][c0] + (1) H+ [c0][c0] + (1) 2-phospho-4--cytidine5-diphospho-2-C-methyl-D-erythritol [c0][c0]	rxn03908	CDPMEK	R05634	Terpenoid backbone biosynthesis
rxn03910_c0	-	Cytosol	0.0196125	0.00196125	-1000	0.0196125	1000	26.77		2-Phospho-4-(cytidine 5'-diphospho)-2-C-methyl-D-erythritol CMP-lyase (cyclizing) [c0]	(1) 2-phospho-4--cytidine5-diphospho-2-C-methyl-D-erythritol [c0][c0] <-> (1) CMP [c0][c0] + (1) 2-C-methyl-D-erythritol2-4-cyclodiphosphate [c0][c0]	rxn03910	MECDPS	R05637	Terpenoid backbone biosynthesis
rxn05293_c0	>	Cytosol	0.0196125	0.00196125	0	0.0196125	1000	-41.4		2C-methyl-D-erythritol 2,4 cyclodiphosphate dehydratase	(1) NADH [c0][c0] + (1) H+ [c0][c0] + (1) 2-C-methyl-D-erythritol2-4-cyclodiphosphate [c0][c0] -> (1) H2O [c0][c0] + (1) NAD [c0][c0] + (1) 1-Hydroxy-2-methyl-2-butenyl 4-diphosphate [c0][c0]	rxn05293	MECDPDH2
rxn03909_c0	>	Cytosol	0.0196927	0.00196927	0	0.0196927	1000	-8.11		1-Deoxy-D-xylulose-5-phosphate pyruvate-lyase (carboxylating) [c0]	(1) Pyruvate [c0][c0] + (1) H+ [c0][c0] + (1) Glyceraldehyde3-phosphate [c0][c0] -> (1) CO2 [c0][c0] + (1) 1-deoxy-D-xylulose5-phosphate [c0][c0]	rxn03909	DXPS	R05636	Terpenoid backbone biosynthesis
rxn00549_c0	>	Cytosol	0.0203069	0	0	4.36141	1000	7.21		D-Fructose-1,6-bisphosphate 1-phosphohydrolase [c0]	(1) H2O [c0][c0] + (1) D-fructose-1,6-bisphosphate [c0][c0] -> (1) Phosphate [c0][c0] + (1) D-fructose-6-phosphate [c0][c0]	rxn00549	FBP	R00762	Methane metabolism|Carbon fixation in photosynthetic organisms
rxn00770_c0	-	Cytosol	0.0216458	0.00216458	-1000	0.312165	1000	-14.03		ATP:D-ribose-5-phosphate diphosphotransferase [c0]	(1) ATP [c0][c0] + (1) ribose-5-phosphate [c0][c0] <-> (1) AMP [c0][c0] + (1) H+ [c0][c0] + (1) PRPP [c0][c0]	rxn00770		R01049	Pentose phosphate pathway|Purine metabolism
rxn05216_c0	>	Cytosol	0.0232876	0.00232876	0	0.0232876	1000	0		Na+ Glutamine symporter	(1) L-Glutamine [e0][e0] + (1) Na+ [e0][e0] -> (1) L-Glutamine [c0][c0] + (1) Na+ [c0][c0]	rxn05216
rxn01354_c0	-	Cytosol	0.0252979	-1000	-1000	1000	1000	-4.92		dGTP:pyruvate 2-O-phosphotransferase [c0]	(1) Pyruvate [c0][c0] + (1) dGTP [c0][c0] <-> (1) Phosphoenolpyruvate [c0][c0] + (1) H+ [c0][c0] + (1) dGDP [c0][c0]	rxn01354		R01858	Purine metabolism
rxn00709_c0	>	Cytosol	0.025928	0	0	1000	1000	-14.03		ATP:uridine 5'-phosphotransferase [c0]	(1) ATP [c0][c0] + (1) Uridine [c0][c0] -> (1) ADP [c0][c0] + (1) H+ [c0][c0] + (1) UMP [c0][c0]	rxn00709	URIK1	R00964	Pyrimidine metabolism
rxn01368_c0	>	Cytosol	0.025928	0	0	4.36197	1000	-5.14		Cytidine aminohydrolase [c0]	(1) H2O [c0][c0] + (1) H+ [c0][c0] + (1) Cytidine [c0][c0] -> (1) NH3 [c0][c0] + (1) Uridine [c0][c0]	rxn01368	CDD1_1	R01878	Pyrimidine metabolism
rxn00085_c0	-	Cytosol	0.0265474	-4.35672	-1000	1000	1000	13.41		L-Glutamate:NADP+ oxidoreductase (transaminating) [c0]	(1) NADP [c0][c0] + (2) L-Glutamate [c0][c0] <-> (1) NADPH [c0][c0] + (1) 2-Oxoglutarate [c0][c0] + (1) L-Glutamine [c0][c0] + (1) H+ [c0][c0]	rxn00085	GLUSy	R00114	Alanine, aspartate and glutamate metabolism|Nitrogen metabolism
rxn05296_c0	>	Cytosol	0.0272762	0.00272762	0	0.0272762	1000			Protein synthesis	(27.684983832597) H2O [c0][c0] + (35.5949792133389) ATP [c0][c0] + (0.388588889398408) L-Glutamate [c0][c0] + (0.904337964148734) Glycine [c0][c0] + (0.759012038032257) L-Alanine [c0][c0] + (0.506271296960121) L-Lysine [c0][c0] + (0.356206481948541) L-Aspartate [c0][c0] + (0.437557407981134) L-Arginine [c0][c0] + (0.388588889398408) L-Glutamine [c0][c0] + (0.318295370787721) L-Serine [c0][c0] + (…	rxn05296
rxn00410_c0	>	Cytosol	0.0303947	0	0	4.36241	1000	-1.67		UTP:ammonia ligase (ADP-forming) [c0]	(1) ATP [c0][c0] + (1) NH3 [c0][c0] + (1) UTP [c0][c0] -> (1) ADP [c0][c0] + (1) Phosphate [c0][c0] + (1) CTP [c0][c0] + (2) H+ [c0][c0]	rxn00410	URA7_2	R00571	Pyrimidine metabolism
rxn05313_c0	>	Cytosol	0.0331309	0	0	0.0331309	1000	0	2.A.58|TC-2.A.58	phosphate transport in/out via three Na+ symporter [c0]	(1) Phosphate [e0][e0] + (3) Na+ [e0][e0] -> (1) Phosphate [c0][c0] + (3) Na+ [c0][c0]	rxn05313	PIt7
rxn00119_c0	-	Cytosol	0.037754	0.0037754	-1000	4.36315	1000	9.53		ATP:UMP phosphotransferase [c0]	(1) ATP [c0][c0] + (1) H+ [c0][c0] + (1) UMP [c0][c0] <-> (1) ADP [c0][c0] + (1) UDP [c0][c0]	rxn00119	UMPK	R00158	Pyrimidine metabolism
rxn00747_c0	-	Cytosol	0.0393146	0.00393146	-1000	0.502378	1000	-1.46		D-glyceraldehyde-3-phosphate aldose-ketose-isomerase [c0]	(1) Glyceraldehyde3-phosphate [c0][c0] <-> (1) Glycerone-phosphate [c0][c0]	rxn00747	TPI	R01015	Glycolysis / Gluconeogenesis|Fructose and mannose metabolism|Inositol phosphate metabolism|Carbon fixation in photosynthetic organisms
rxn00117_c0	>	Cytosol	0.0417677	0.004097	0	100	1000	0		ATP:UDP phosphotransferase	(1) ATP [c0][c0] + (1) UDP [c0][c0] -> (1) ADP [c0][c0] + (1) UTP [c0][c0]	rxn00117	NDPK2	R00156	Pyrimidine metabolism
rxn00799_c0	-	Cytosol	0.0445017	-999.996	-1000	1000	1000	0.61		(S)-malate hydro-lyase (fumarate-forming) [c0]	(1) L-Malate [c0][c0] <-> (1) H2O [c0][c0] + (1) Fumarate [c0][c0]	rxn00799	FUM	R01082	Citrate cycle (TCA cycle)|Carbon fixation pathways in prokaryotes
rxn00097_c0	-	Cytosol	0.0446381	0.00444777	-1000	4.36384	1000	9.53		ATP:AMP phosphotransferase [c0]	(1) ATP [c0][c0] + (1) AMP [c0][c0] + (1) H+ [c0][c0] <-> (2) ADP [c0][c0]	rxn00097	ADK1	R00127	Purine metabolism
rxn01100_c0	-	Cytosol	0.104657	0.0104657	-1000	0.630466	1000	-6.9		ATP:3-phospho-D-glycerate 1-phosphotransferase [c0]	(1) ATP [c0][c0] + (1) 3-Phosphoglycerate [c0][c0] <-> (1) ADP [c0][c0] + (1) 1,3-Bisphospho-D-glycerate [c0][c0]	rxn01100	PGK	R01512	Glycolysis / Gluconeogenesis|Carbon fixation in photosynthetic organisms
rxn01106_c0	-	Cytosol	0.104657	0.0104657	-1000	4.36984	1000	0		2-Phospho-D-glycerate 2,3-phosphomutase [c0]	(1) 2-Phospho-D-glycerate [c0][c0] <-> (1) 3-Phosphoglycerate [c0][c0]	rxn01106	GPM1_2	R01518	Glycolysis / Gluconeogenesis|Glycine, serine and threonine metabolism|Methane metabolism
rxn00252_c0	>	Cytosol	0.111136	0.0111136	0	4.37049	1000	1.14		diphosphate:oxaloacetate carboxy-lyase (transphosphorylating;phosphoenolpyruvate-forming)	(1) PPi [c0][c0] + (1) Oxaloacetate [c0][c0] -> (1) Phosphate [c0][c0] + (1) CO2 [c0][c0] + (1) Phosphoenolpyruvate [c0][c0]	rxn00252		R00346	Pyruvate metabolism
rxn00533_c0	>	Cytosol	0.1262	0.01262	0	0.1262	1000	-1.07		Acetyl-CoA:carbon-dioxide ligase (ADP-forming) [c0]	(1) ATP [c0][c0] + (1) Acetyl-CoA [c0][c0] + (1) H2CO3 [c0][c0] -> (1) ADP [c0][c0] + (1) Phosphate [c0][c0] + (1) H+ [c0][c0] + (1) Malonyl-CoA [c0][c0]	rxn00533	ACC1	R00742	Tetracycline biosynthesis|Pyruvate metabolism|Propanoate metabolism|Carbon fixation pathways in prokaryotes
rxn05465_c0	-	Cytosol	0.1262	0.01262	-1000	0.1262	1000	9.53	2.3.1.39	Malonyl-CoA:[acyl-carrier-protein] S-malonyltransferase [c0]	(1) H+ [c0][c0] + (1) Malonyl-CoA [c0][c0] + (1) ACP [c0][c0] <-> (1) CoA [c0][c0] + (1) Malonyl-acyl-carrierprotein- [c0][c0]	rxn05465	FAS1_1	R01626	Fatty acid biosynthesis
rxn00250_c0	-	Cytosol	0.155637	0.0155637	-1000	4.37494	1000	-1.07		Pyruvate:carbon-dioxide ligase (ADP-forming) [c0]	(1) ATP [c0][c0] + (1) Pyruvate [c0][c0] + (1) H2CO3 [c0][c0] <-> (1) ADP [c0][c0] + (1) Phosphate [c0][c0] + (1) Oxaloacetate [c0][c0] + (1) H+ [c0][c0]	rxn00250	PC	R00344	Citrate cycle (TCA cycle)|Pyruvate metabolism|Carbon fixation pathways in prokaryotes
rxn39452_c0	-	Cytosol	0.219991	-1000	-1000	1000	1000			2,3,4,5-tetrahydrodipicolinate:NADP+ 4-oxidoreductase [c0]	(1) H2O [c0][c0] + (1) NADP [c0][c0] + (1) tetrahydrodipicolinate [c0][c0] <-> (1) NADPH [c0][c0] + (1) H+ [c0][c0] + (1) (2S,4S) -4-Hydroxy-2,3,4,5-tetrahydrodipicolinate [c0][c0]	rxn39452
rxn05627_c0	>	Cytosol	0.48286	2.00504e-06	0	0.610786	1000	0		nitrate transport in via proton symport	(1) H+ [e0][e0] + (1) Nitrate [e0][e0] -> (1) H+ [c0][c0] + (1) Nitrate [c0][c0]	rxn05627
rxn12498_c0	>	Cytosol	0.48286	2.00504e-06	0	0.610786	1000	-17.28		NarA	(1) Nitrate [c0][c0] + (1) Ubiquinol-8 [c0][c0] -> (1) H2O [c0][c0] + (1) Nitrite [c0][c0] + (1) Ubiquinone-8 [c0][c0]	rxn12498
rxn13647_c0	>	Cytosol	0.48286	2.00504e-06	0	0.610786	1000	-39.28		nitrite Reductase (Ubiquinole-8, periplasm)	(2) H+ [c0][c0] + (1) Nitrite [c0][c0] + (3) Ubiquinol-8 [c0][c0] -> (2) H2O [c0][c0] + (1) NH3 [c0][c0] + (3) Ubiquinone-8 [c0][c0]	rxn13647	NTRIR3pp
rxn08173_c0	-	Cytosol	1.71502	-2.0785	-1000	2.28336	1000	-6.82		F(1)-ATPase [c0]	(1) ADP [c0][c0] + (1) Phosphate [c0][c0] + (4) H+ [e0][e0] <-> (1) H2O [c0][c0] + (1) ATP [c0][c0] + (3) H+ [c0][c0]	rxn08173	ATPS4rpp
rxn10122_c0	>	Cytosol	1.93136	0	0	2.44314	1000	-17.44		NADH dehydrogenase (ubiquinone-8 & 3.5 protons) [c0]	(1) NADH [c0][c0] + (4.5) H+ [c0][c0] + (1) Ubiquinone-8 [c0][c0] -> (1) NAD [c0][c0] + (3.5) H+ [e0][e0] + (1) Ubiquinol-8 [c0][c0]	rxn10122	NADH6
rxn00173_c0	-	Cytosol	2.05656	-0.00171166	-1000	6.81503	1000	-5.84		acetyl-CoA:phosphate acetyltransferase [c0]	(1) Phosphate [c0][c0] + (1) Acetyl-CoA [c0][c0] <-> (1) CoA [c0][c0] + (1) Acetylphosphate [c0][c0]	rxn00173	PTA	R00230	Taurine and hypotaurine metabolism|Pyruvate metabolism|Methane metabolism|Carbon fixation pathways in prokaryotes
rxn05319_c0	-	Cytosol	2.27761	-0.128677	-1000	4.03715	1000	0		TRANS-RXNBWI-115401.ce.maizeexp.OH_OH [c0]	(1) H2O [e0][e0] <-> (1) H2O [c0][c0]	rxn05319	H2Ot
rxn00165_c0	>	Cytosol	2.4592	0.24592	0	6.8553	1000	-7.51	4.2.1.13	L-serine ammonia-lyase [c0]	(1) L-Serine [c0][c0] -> (1) NH3 [c0][c0] + (1) Pyruvate [c0][c0]	rxn00165	CHA1_2	R00220	Glycine, serine and threonine metabolism
rxn00692_c0	-	Cytosol	2.46913	0.246913	-1000	3.31129	1000	-0.05		5,10-Methylenetetrahydrofolate:glycine hydroxymethyltransferase [c0]	(1) H2O [c0][c0] + (1) Glycine [c0][c0] + (1) 5-10-Methylenetetrahydrofolate [c0][c0] <-> (1) L-Serine [c0][c0] + (1) Tetrahydrofolate [c0][c0]	rxn00692	GHMT	R00945	Glycine, serine and threonine metabolism|Cyanoamino acid metabolism|Glyoxylate and dicarboxylate metabolism|One carbon pool by folate|Methane metabolism
rxn06377_c0	>	Cytosol	2.48248	0.248248	0	2.61962	1000	2.84		glycine:lipoylprotein oxidoreductase (decarboxylating and acceptor-aminomethylating) [c0]	(1) Glycine [c0][c0] + (1) H+ [c0][c0] + (1) Lipoylprotein [c0][c0] -> (1) CO2 [c0][c0] + (1) S-Aminomethyldihydrolipoylprotein [c0][c0]	rxn06377	GCCa	R03425	Glycine, serine and threonine metabolism
rxn06493_c0	-	Cytosol	2.48248	0.248248	-1000	2.61962	1000	1.55		dihydrolipoylprotein:NAD+ oxidoreductase [c0]	(1) NAD [c0][c0] + (1) Dihydrolipolprotein [c0][c0] <-> (1) NADH [c0][c0] + (1) H+ [c0][c0] + (1) Lipoylprotein [c0][c0]	rxn06493	GCCc	R03815	Glycine, serine and threonine metabolism
rxn08661_c0	-	Cytosol	5	0.5	-1000	5	1000	0		glycine transport in via sodium symport (periplasm) [c0]	(1) Glycine [e0][e0] + (1) Na+ [e0][e0] <-> (1) Glycine [c0][c0] + (1) Na+ [c0][c0]	rxn08661	GLYt4pp

## Sheet: MucinMediumComponents
Table S3. Metabolic model of P. melaninogenica on mucin components
compounds	name	formula	minflux	maxflux	concentration
cpd00001	H2O	H2O	-100	100	0.001
cpd00009	Phosphate	HO4P	-100	5	0.001
cpd00011	CO2	CO2	-100	100	0.001
cpd00013	NH3	H4N	-100	5	0.001
cpd00023	L-Glutamate	C5H8NO4	-100	5	0.001
cpd00028	Heme	C34H30FeN4O4	-100	5	0.001
cpd00030	Mn2+	Mn	-100	100	0.001
cpd00033	Glycine	C2H5NO2	-100	5	0.001
cpd00034	Zn2+	Zn	-100	100	0.001
cpd00035	L-Alanine	C3H7NO2	-100	5	0.001
cpd00039	L-Lysine	C6H15N2O2	-100	5	0.001
cpd00041	L-Aspartate	C4H6NO4	-100	5	0.001
cpd00048	Sulfate	O4S	-100	5	0.001
cpd00051	L-Arginine	C6H15N4O2	-100	5	0.001
cpd00053	L-Glutamine	C5H10N2O3	-100	5	0.001
cpd00054	L-Serine	C3H7NO3	-100	5	0.001
cpd00058	Cu2+	Cu	-100	100	0.001
cpd00060	L-Methionine	C5H11NO2S	-100	5	0.001
cpd00063	Ca2+	Ca	-100	100	0.001
cpd00065	L-Tryptophan	C11H12N2O2	-100	5	0.001
cpd00066	L-Phenylalanine	C9H11NO2	-100	5	0.001
cpd00067	H+	H	-100	100	0.001
cpd00069	L-Tyrosine	C9H11NO3	-100	5	0.001
cpd00084	L-Cysteine	C3H7NO2S	-100	5	0.001
cpd00099	Cl-	Cl	-100	100	0.001
cpd00107	L-Leucine	C6H13NO2	-100	5	0.001
cpd00108	Galactose	C6H12O6	-100	5	0.001
cpd00119	L-Histidine	C6H9N3O2	-100	5	0.001
cpd00122	N-Acetyl-D-glucosamine	C8H15NO6	-100	5	0.001
cpd00129	L-Proline	C5H9NO2	-100	5	0.001
cpd00132	L-Asparagine	C4H8N2O3	-100	5	0.001
cpd00149	Co2+	Co	-100	100	0.001
cpd00156	L-Valine	C5H11NO2	-100	5	0.001
cpd00161	L-Threonine	C4H9NO3	-100	5	0.001
cpd00205	K+	K	-100	100	0.001
cpd00209	Nitrate	NO3	-100	5	0.001
cpd00232	Neu5Ac	C11H18NO9	-100	5	0.001
cpd00254	Mg	Mg	-100	100	0.001
cpd00322	L-Isoleucine	C6H13NO2	-100	5	0.001
cpd00557	Siroheme	C42H36FeN4O16	-100	5	0.001
cpd00750	D-Fucose	C6H12O5	-100	5	0.001
cpd00832	N-Acetyl-D-chondrosamine	C8H15NO6	-100	5	0.001
cpd00971	Na+	Na	-100	100	0.001
cpd10515	Fe+2	Fe	-100	100	0.001
cpd10516	Fe+3	Fe	-100	100	0.001
